# Supplementary material for: Deep learning of left atrial structure and function provides link to atrial fibrillation risk
Source: Nat Commun. 2024 May 21;15:4304. doi: 10.1038/s41467-024-48229-w (PMC11109224; doi:10.1038/s41467-024-48229-w)
Supplement: Supplementary file 4 — Supplementary Data 1 [file 41467_2024_48229_MOESM4_ESM.xlsx]

## Sheet: SD1 - Continuous PheWAS
IndepVariable	OutcomeTrait	TraitFieldID	N_With_Variable	N_With_Trait	N_Modeled	Beta	SE	P	AbsZ	Issue	YourVal	Formula
Basal metabolic rate	LAmax	23105	45551	492374	39264	0.0091193	0.000111247	0	81.9737		dependent	LAmax ~ value+mri_serial_number+sex+PC1+PC2+PC3+PC4+PC5+ns(mriage, 3)+genotyping_array
Leg fat-free mass (right)	LAmax	23113	45551	492333	39256	6.42899	0.0785017	0	81.8962		dependent	LAmax ~ value+mri_serial_number+sex+PC1+PC2+PC3+PC4+PC5+ns(mriage, 3)+genotyping_array
Whole body fat-free mass	LAmax	23101	45551	492345	39264	1.20532	0.0147292	0	81.8322		dependent	LAmax ~ value+mri_serial_number+sex+PC1+PC2+PC3+PC4+PC5+ns(mriage, 3)+genotyping_array
Leg predicted mass (right)	LAmax	23114	45551	492332	39256	6.84979	0.0837158	0	81.8219		dependent	LAmax ~ value+mri_serial_number+sex+PC1+PC2+PC3+PC4+PC5+ns(mriage, 3)+genotyping_array
Whole body water mass	LAmax	23102	45551	492388	39265	1.6298	0.0199951	0	81.5097		dependent	LAmax ~ value+mri_serial_number+sex+PC1+PC2+PC3+PC4+PC5+ns(mriage, 3)+genotyping_array
Leg fat-free mass (left)	LAmax	23117	45551	492298	39250	6.31348	0.0784237	0	80.5048		dependent	LAmax ~ value+mri_serial_number+sex+PC1+PC2+PC3+PC4+PC5+ns(mriage, 3)+genotyping_array
Leg predicted mass (left)	LAmax	23118	45551	492292	39250	6.73135	0.0836258	0	80.4937		dependent	LAmax ~ value+mri_serial_number+sex+PC1+PC2+PC3+PC4+PC5+ns(mriage, 3)+genotyping_array
Trunk fat-free mass	LAmax	23129	45551	491980	39208	2.16297	0.028351	0	76.2924		dependent	LAmax ~ value+mri_serial_number+sex+PC1+PC2+PC3+PC4+PC5+ns(mriage, 3)+genotyping_array
Weight	LAmax	21002	45551	499747	39671	0.519949	0.00685389	0	75.862		dependent	LAmax ~ value+mri_serial_number+sex+PC1+PC2+PC3+PC4+PC5+ns(mriage, 3)+genotyping_array
Trunk predicted mass	LAmax	23130	45551	491931	39204	2.24053	0.029567	0	75.7781		dependent	LAmax ~ value+mri_serial_number+sex+PC1+PC2+PC3+PC4+PC5+ns(mriage, 3)+genotyping_array
Weight	LAmax	23098	45551	492393	39265	0.519247	0.00689824	0	75.2724		dependent	LAmax ~ value+mri_serial_number+sex+PC1+PC2+PC3+PC4+PC5+ns(mriage, 3)+genotyping_array
Arm fat-free mass (left)	LAmax	23125	45551	492153	39233	14.6656	0.198791	0	73.7739		dependent	LAmax ~ value+mri_serial_number+sex+PC1+PC2+PC3+PC4+PC5+ns(mriage, 3)+genotyping_array
Arm predicted mass (left)	LAmax	23126	45551	492134	39232	15.5217	0.210862	0	73.611		dependent	LAmax ~ value+mri_serial_number+sex+PC1+PC2+PC3+PC4+PC5+ns(mriage, 3)+genotyping_array
Arm fat-free mass (right)	LAmax	23121	45551	492242	39241	15.6343	0.212906	0	73.4328		dependent	LAmax ~ value+mri_serial_number+sex+PC1+PC2+PC3+PC4+PC5+ns(mriage, 3)+genotyping_array
Arm predicted mass (right)	LAmax	23122	45551	492234	39241	16.5628	0.225767	0	73.3623		dependent	LAmax ~ value+mri_serial_number+sex+PC1+PC2+PC3+PC4+PC5+ns(mriage, 3)+genotyping_array
Whole body fat-free mass	LAmin	23101	45551	492345	39264	0.714919	0.0108391	0	65.9572		dependent	LAmin ~ value+mri_serial_number+sex+PC1+PC2+PC3+PC4+PC5+ns(mriage, 3)+genotyping_array
Basal metabolic rate	LAmin	23105	45551	492374	39264	0.00539034	8.19057e-05	0	65.8116		dependent	LAmin ~ value+mri_serial_number+sex+PC1+PC2+PC3+PC4+PC5+ns(mriage, 3)+genotyping_array
Whole body water mass	LAmin	23102	45551	492388	39265	0.966042	0.0147127	0	65.6606		dependent	LAmin ~ value+mri_serial_number+sex+PC1+PC2+PC3+PC4+PC5+ns(mriage, 3)+genotyping_array
Leg fat-free mass (right)	LAmin	23113	45551	492333	39256	3.78081	0.0578284	0	65.3797		dependent	LAmin ~ value+mri_serial_number+sex+PC1+PC2+PC3+PC4+PC5+ns(mriage, 3)+genotyping_array
Leg predicted mass (right)	LAmin	23114	45551	492332	39256	4.02836	0.0616662	0	65.3252		dependent	LAmin ~ value+mri_serial_number+sex+PC1+PC2+PC3+PC4+PC5+ns(mriage, 3)+genotyping_array
Leg fat-free mass (left)	LAmin	23117	45551	492298	39250	3.71939	0.0577154	0	64.4436		dependent	LAmin ~ value+mri_serial_number+sex+PC1+PC2+PC3+PC4+PC5+ns(mriage, 3)+genotyping_array
Leg predicted mass (left)	LAmin	23118	45551	492292	39250	3.96515	0.0615442	0	64.4276		dependent	LAmin ~ value+mri_serial_number+sex+PC1+PC2+PC3+PC4+PC5+ns(mriage, 3)+genotyping_array
Hip circumference	LAmax	49	45551	500302	39691	0.693201	0.0109808	0	63.1286		dependent	LAmax ~ value+mri_serial_number+sex+PC1+PC2+PC3+PC4+PC5+ns(mriage, 3)+genotyping_array
Leg fat-free mass (right)	LASV	23113	45551	492333	39256	2.64819	0.0422884	0	62.622		dependent	LASV ~ value+mri_serial_number+sex+PC1+PC2+PC3+PC4+PC5+ns(mriage, 3)+genotyping_array
Leg predicted mass (right)	LASV	23114	45551	492332	39256	2.82143	0.0450949	0	62.5664		dependent	LASV ~ value+mri_serial_number+sex+PC1+PC2+PC3+PC4+PC5+ns(mriage, 3)+genotyping_array
Basal metabolic rate	LASV	23105	45551	492374	39264	0.00372896	5.99665e-05	0	62.184		dependent	LASV ~ value+mri_serial_number+sex+PC1+PC2+PC3+PC4+PC5+ns(mriage, 3)+genotyping_array
Trunk fat-free mass	LAmin	23129	45551	491980	39208	1.28787	0.0207877	0	61.9535		dependent	LAmin ~ value+mri_serial_number+sex+PC1+PC2+PC3+PC4+PC5+ns(mriage, 3)+genotyping_array
Whole body fat-free mass	LASV	23101	45551	492345	39264	0.490401	0.00794266	0	61.7426		dependent	LASV ~ value+mri_serial_number+sex+PC1+PC2+PC3+PC4+PC5+ns(mriage, 3)+genotyping_array
Trunk predicted mass	LAmin	23130	45551	491931	39204	1.33513	0.0216716	0	61.6077		dependent	LAmin ~ value+mri_serial_number+sex+PC1+PC2+PC3+PC4+PC5+ns(mriage, 3)+genotyping_array
Whole body water mass	LASV	23102	45551	492388	39265	0.663755	0.0107786	0	61.5808		dependent	LASV ~ value+mri_serial_number+sex+PC1+PC2+PC3+PC4+PC5+ns(mriage, 3)+genotyping_array
Leg predicted mass (left)	LASV	23118	45551	492292	39250	2.7662	0.0450116	0	61.4554		dependent	LASV ~ value+mri_serial_number+sex+PC1+PC2+PC3+PC4+PC5+ns(mriage, 3)+genotyping_array
Leg fat-free mass (left)	LASV	23117	45551	492298	39250	2.59409	0.0422125	0	61.4531		dependent	LASV ~ value+mri_serial_number+sex+PC1+PC2+PC3+PC4+PC5+ns(mriage, 3)+genotyping_array
Weight	LASV	21002	45551	499747	39671	0.221038	0.00366672	0	60.2821		dependent	LASV ~ value+mri_serial_number+sex+PC1+PC2+PC3+PC4+PC5+ns(mriage, 3)+genotyping_array
Weight	LASV	23098	45551	492393	39265	0.220301	0.00368839	0	59.7282		dependent	LASV ~ value+mri_serial_number+sex+PC1+PC2+PC3+PC4+PC5+ns(mriage, 3)+genotyping_array
Arm fat-free mass (left)	LAmin	23125	45551	492153	39233	8.66515	0.145646	0	59.4945		dependent	LAmin ~ value+mri_serial_number+sex+PC1+PC2+PC3+PC4+PC5+ns(mriage, 3)+genotyping_array
Arm predicted mass (right)	LAmin	23122	45551	492234	39241	9.83383	0.1653	0	59.4907		dependent	LAmin ~ value+mri_serial_number+sex+PC1+PC2+PC3+PC4+PC5+ns(mriage, 3)+genotyping_array
Arm fat-free mass (right)	LAmin	23121	45551	492242	39241	9.26753	0.155912	0	59.4407		dependent	LAmin ~ value+mri_serial_number+sex+PC1+PC2+PC3+PC4+PC5+ns(mriage, 3)+genotyping_array
Arm predicted mass (left)	LAmin	23126	45551	492134	39232	9.17721	0.154466	0	59.4125		dependent	LAmin ~ value+mri_serial_number+sex+PC1+PC2+PC3+PC4+PC5+ns(mriage, 3)+genotyping_array
Weight	LAmin	21002	45551	499747	39671	0.298912	0.0050352	0	59.3643		dependent	LAmin ~ value+mri_serial_number+sex+PC1+PC2+PC3+PC4+PC5+ns(mriage, 3)+genotyping_array
Weight	LAmin	23098	45551	492393	39265	0.298947	0.00507027	0	58.9607		dependent	LAmin ~ value+mri_serial_number+sex+PC1+PC2+PC3+PC4+PC5+ns(mriage, 3)+genotyping_array
Impedance of leg (right)	LAmax	23107	45551	492363	39263	-0.177582	0.00302602	0	58.6849		dependent	LAmax ~ value+mri_serial_number+sex+PC1+PC2+PC3+PC4+PC5+ns(mriage, 3)+genotyping_array
Impedance of leg (left)	LAmax	23108	45551	492357	39262	-0.174912	0.00302223	0	57.8752		dependent	LAmax ~ value+mri_serial_number+sex+PC1+PC2+PC3+PC4+PC5+ns(mriage, 3)+genotyping_array
Arm fat mass (right)	LAmax	23120	45551	492246	39246	9.95785	0.172736	0	57.6479		dependent	LAmax ~ value+mri_serial_number+sex+PC1+PC2+PC3+PC4+PC5+ns(mriage, 3)+genotyping_array
Body mass index (BMI)	LAmax	21001	45551	499416	39664	1.23766	0.0214771	0	57.6272		dependent	LAmax ~ value+mri_serial_number+sex+PC1+PC2+PC3+PC4+PC5+ns(mriage, 3)+genotyping_array
Trunk fat-free mass	LASV	23129	45551	491980	39208	0.875093	0.0152338	0	57.444		dependent	LASV ~ value+mri_serial_number+sex+PC1+PC2+PC3+PC4+PC5+ns(mriage, 3)+genotyping_array
Arm fat mass (left)	LAmax	23124	45551	492169	39235	8.93959	0.156199	0	57.232		dependent	LAmax ~ value+mri_serial_number+sex+PC1+PC2+PC3+PC4+PC5+ns(mriage, 3)+genotyping_array
Body mass index (BMI)	LAmax	23104	45551	492385	39265	1.23584	0.0216161	0	57.1722		dependent	LAmax ~ value+mri_serial_number+sex+PC1+PC2+PC3+PC4+PC5+ns(mriage, 3)+genotyping_array
Trunk predicted mass	LASV	23130	45551	491931	39204	0.905397	0.0158825	0	57.0058		dependent	LASV ~ value+mri_serial_number+sex+PC1+PC2+PC3+PC4+PC5+ns(mriage, 3)+genotyping_array
Arm fat-free mass (left)	LASV	23125	45551	492153	39233	6.00047	0.106537	0	56.3228		dependent	LASV ~ value+mri_serial_number+sex+PC1+PC2+PC3+PC4+PC5+ns(mriage, 3)+genotyping_array
Impedance of whole body	LAmax	23106	45551	492334	39262	-0.0808798	0.0014373	0	56.272		dependent	LAmax ~ value+mri_serial_number+sex+PC1+PC2+PC3+PC4+PC5+ns(mriage, 3)+genotyping_array
Arm predicted mass (left)	LASV	23126	45551	492134	39232	6.34453	0.113002	0	56.1452		dependent	LASV ~ value+mri_serial_number+sex+PC1+PC2+PC3+PC4+PC5+ns(mriage, 3)+genotyping_array
Whole body fat mass	LAmax	23100	45551	491548	39208	0.611464	0.010897	0	56.1131		dependent	LAmax ~ value+mri_serial_number+sex+PC1+PC2+PC3+PC4+PC5+ns(mriage, 3)+genotyping_array
Arm fat-free mass (right)	LASV	23121	45551	492242	39241	6.36674	0.114116	0	55.792		dependent	LASV ~ value+mri_serial_number+sex+PC1+PC2+PC3+PC4+PC5+ns(mriage, 3)+genotyping_array
Arm predicted mass (right)	LASV	23122	45551	492234	39241	6.72899	0.121026	0	55.5995		dependent	LASV ~ value+mri_serial_number+sex+PC1+PC2+PC3+PC4+PC5+ns(mriage, 3)+genotyping_array
Trunk fat mass	LAmax	23128	45551	492064	39218	1.03957	0.0190457	0	54.5827		dependent	LAmax ~ value+mri_serial_number+sex+PC1+PC2+PC3+PC4+PC5+ns(mriage, 3)+genotyping_array
Leg fat mass (left)	LAmax	23116	45551	492317	39255	3.68481	0.0682725	0	53.972		dependent	LAmax ~ value+mri_serial_number+sex+PC1+PC2+PC3+PC4+PC5+ns(mriage, 3)+genotyping_array
Leg fat mass (right)	LAmax	23112	45551	492345	39259	3.54091	0.066639	0	53.1356		dependent	LAmax ~ value+mri_serial_number+sex+PC1+PC2+PC3+PC4+PC5+ns(mriage, 3)+genotyping_array
Hip circumference	LASV	49	45551	500302	39691	0.30165	0.00582301	0	51.8031		dependent	LASV ~ value+mri_serial_number+sex+PC1+PC2+PC3+PC4+PC5+ns(mriage, 3)+genotyping_array
Waist circumference	LAmax	48	45551	500361	39691	0.420682	0.0084358	0	49.8687		dependent	LAmax ~ value+mri_serial_number+sex+PC1+PC2+PC3+PC4+PC5+ns(mriage, 3)+genotyping_array
Body mass index (BMI)	LASV	21001	45551	499416	39664	0.55521	0.0113412	0	48.9553		dependent	LASV ~ value+mri_serial_number+sex+PC1+PC2+PC3+PC4+PC5+ns(mriage, 3)+genotyping_array
Hip circumference	LAmin	49	45551	500302	39691	0.391551	0.00801531	0	48.8504		dependent	LAmin ~ value+mri_serial_number+sex+PC1+PC2+PC3+PC4+PC5+ns(mriage, 3)+genotyping_array
Impedance of leg (right)	LASV	23107	45551	492363	39263	-0.0779191	0.00159994	0	48.7011		dependent	LASV ~ value+mri_serial_number+sex+PC1+PC2+PC3+PC4+PC5+ns(mriage, 3)+genotyping_array
Arm fat mass (right)	LASV	23120	45551	492246	39246	4.43927	0.0912136	0	48.6689		dependent	LASV ~ value+mri_serial_number+sex+PC1+PC2+PC3+PC4+PC5+ns(mriage, 3)+genotyping_array
Body mass index (BMI)	LASV	23104	45551	492385	39265	0.552909	0.0114087	0	48.4639		dependent	LASV ~ value+mri_serial_number+sex+PC1+PC2+PC3+PC4+PC5+ns(mriage, 3)+genotyping_array
Arm fat mass (left)	LASV	23124	45551	492169	39235	3.97975	0.0824801	0	48.2511		dependent	LASV ~ value+mri_serial_number+sex+PC1+PC2+PC3+PC4+PC5+ns(mriage, 3)+genotyping_array
Impedance of leg (left)	LASV	23108	45551	492357	39262	-0.0764505	0.00159776	0	47.8487		dependent	LASV ~ value+mri_serial_number+sex+PC1+PC2+PC3+PC4+PC5+ns(mriage, 3)+genotyping_array
Whole body fat mass	LASV	23100	45551	491548	39208	0.269628	0.00575361	0	46.8624		dependent	LASV ~ value+mri_serial_number+sex+PC1+PC2+PC3+PC4+PC5+ns(mriage, 3)+genotyping_array
Impedance of whole body	LASV	23106	45551	492334	39262	-0.0354286	0.000759243	0	46.6631		dependent	LASV ~ value+mri_serial_number+sex+PC1+PC2+PC3+PC4+PC5+ns(mriage, 3)+genotyping_array
Pulse rate, automated reading	LAmax_indexed	102	45551	468090	35870	-0.1977	0.00426435	0	46.3612		dependent	LAmax_indexed ~ value+mri_serial_number+sex+PC1+PC2+PC3+PC4+PC5+ns(mriage, 3)+genotyping_array
Leg fat mass (left)	LASV	23116	45551	492317	39255	1.64851	0.0359963	0	45.7967		dependent	LASV ~ value+mri_serial_number+sex+PC1+PC2+PC3+PC4+PC5+ns(mriage, 3)+genotyping_array
Trunk fat mass	LASV	23128	45551	492064	39218	0.454457	0.0100561	0	45.192		dependent	LASV ~ value+mri_serial_number+sex+PC1+PC2+PC3+PC4+PC5+ns(mriage, 3)+genotyping_array
Impedance of leg (right)	LAmin	23107	45551	492363	39263	-0.0996629	0.0022058	0	45.1822		dependent	LAmin ~ value+mri_serial_number+sex+PC1+PC2+PC3+PC4+PC5+ns(mriage, 3)+genotyping_array
Leg fat mass (right)	LASV	23112	45551	492345	39259	1.58406	0.035125	0	45.0978		dependent	LASV ~ value+mri_serial_number+sex+PC1+PC2+PC3+PC4+PC5+ns(mriage, 3)+genotyping_array
Impedance of leg (left)	LAmin	23108	45551	492357	39262	-0.0984616	0.0022017	0	44.7208		dependent	LAmin ~ value+mri_serial_number+sex+PC1+PC2+PC3+PC4+PC5+ns(mriage, 3)+genotyping_array
Arm fat mass (right)	LAmin	23120	45551	492246	39246	5.51858	0.12594	0	43.8191		dependent	LAmin ~ value+mri_serial_number+sex+PC1+PC2+PC3+PC4+PC5+ns(mriage, 3)+genotyping_array
Body mass index (BMI)	LAmin	21001	45551	499416	39664	0.682454	0.0156467	0	43.6165		dependent	LAmin ~ value+mri_serial_number+sex+PC1+PC2+PC3+PC4+PC5+ns(mriage, 3)+genotyping_array
Arm fat mass (left)	LAmin	23124	45551	492169	39235	4.95984	0.113836	0	43.57		dependent	LAmin ~ value+mri_serial_number+sex+PC1+PC2+PC3+PC4+PC5+ns(mriage, 3)+genotyping_array
Impedance of whole body	LAmin	23106	45551	492334	39262	-0.0454512	0.00104626	0	43.4417		dependent	LAmin ~ value+mri_serial_number+sex+PC1+PC2+PC3+PC4+PC5+ns(mriage, 3)+genotyping_array
Impedance of arm (left)	LAmax	23110	45551	492349	39261	-0.106583	0.00245349	0	43.4412		dependent	LAmax ~ value+mri_serial_number+sex+PC1+PC2+PC3+PC4+PC5+ns(mriage, 3)+genotyping_array
Body mass index (BMI)	LAmin	23104	45551	492385	39265	0.682928	0.0157556	0	43.3452		dependent	LAmin ~ value+mri_serial_number+sex+PC1+PC2+PC3+PC4+PC5+ns(mriage, 3)+genotyping_array
Standing height	LAmax	50	45551	499982	39682	0.637429	0.014725	0	43.2889		dependent	LAmax ~ value+mri_serial_number+sex+PC1+PC2+PC3+PC4+PC5+ns(mriage, 3)+genotyping_array
Whole body fat mass	LAmin	23100	45551	491548	39208	0.341836	0.00793535	0	43.0776		dependent	LAmin ~ value+mri_serial_number+sex+PC1+PC2+PC3+PC4+PC5+ns(mriage, 3)+genotyping_array
Arm fat percentage (left)	LAmax	23123	45551	492211	39241	0.564643	0.0132008	0	42.7733		dependent	LAmax ~ value+mri_serial_number+sex+PC1+PC2+PC3+PC4+PC5+ns(mriage, 3)+genotyping_array
Arm fat percentage (right)	LAmax	23119	45551	492280	39248	0.564346	0.0132985	0	42.4369		dependent	LAmax ~ value+mri_serial_number+sex+PC1+PC2+PC3+PC4+PC5+ns(mriage, 3)+genotyping_array
Trunk fat mass	LAmin	23128	45551	492064	39218	0.585111	0.0138515	0	42.2417		dependent	LAmin ~ value+mri_serial_number+sex+PC1+PC2+PC3+PC4+PC5+ns(mriage, 3)+genotyping_array
Impedance of arm (right)	LAmax	23109	45551	492325	39259	-0.10573	0.00251781	0	41.9929		dependent	LAmax ~ value+mri_serial_number+sex+PC1+PC2+PC3+PC4+PC5+ns(mriage, 3)+genotyping_array
Leg fat mass (left)	LAmin	23116	45551	492317	39255	2.03629	0.0496756	0	40.9919		dependent	LAmin ~ value+mri_serial_number+sex+PC1+PC2+PC3+PC4+PC5+ns(mriage, 3)+genotyping_array
Waist circumference	LASV	48	45551	500361	39691	0.179909	0.00445153	0	40.4151		dependent	LASV ~ value+mri_serial_number+sex+PC1+PC2+PC3+PC4+PC5+ns(mriage, 3)+genotyping_array
Leg fat mass (right)	LAmin	23112	45551	492345	39259	1.95685	0.0484637	0	40.3776		dependent	LAmin ~ value+mri_serial_number+sex+PC1+PC2+PC3+PC4+PC5+ns(mriage, 3)+genotyping_array
Waist circumference	LAmin	48	45551	500361	39691	0.240773	0.00611198	0	39.3936		dependent	LAmin ~ value+mri_serial_number+sex+PC1+PC2+PC3+PC4+PC5+ns(mriage, 3)+genotyping_array
Arm fat percentage (left)	LASV	23123	45551	492211	39241	0.269973	0.00691832	0	39.0229		dependent	LASV ~ value+mri_serial_number+sex+PC1+PC2+PC3+PC4+PC5+ns(mriage, 3)+genotyping_array
Arm fat percentage (right)	LASV	23119	45551	492280	39248	0.270593	0.00696796	0	38.8339		dependent	LASV ~ value+mri_serial_number+sex+PC1+PC2+PC3+PC4+PC5+ns(mriage, 3)+genotyping_array
Ankle spacing width	LAmax	3143	45551	279140	21658	1.24544	0.0328517	1.47103e-304	37.9111		dependent	LAmax ~ value+mri_serial_number+sex+PC1+PC2+PC3+PC4+PC5+ns(mriage, 3)+genotyping_array
Standing height	LAmin	50	45551	499982	39682	0.399318	0.0106071	8.9483e-305	37.6464		dependent	LAmin ~ value+mri_serial_number+sex+PC1+PC2+PC3+PC4+PC5+ns(mriage, 3)+genotyping_array
Pulse rate, automated reading	LAmin_indexed	102	45551	468090	35870	-0.117253	0.00313581	3.21592e-300	37.3915		dependent	LAmin_indexed ~ value+mri_serial_number+sex+PC1+PC2+PC3+PC4+PC5+ns(mriage, 3)+genotyping_array
Body mass index (BMI)	LAmax_lvindexed	21001	45551	499416	39016	0.00439959	0.000118551	2.70872e-296	37.1113		dependent	LAmax_lvindexed ~ value+mri_serial_number+sex+PC1+PC2+PC3+PC4+PC5+ns(mriage, 3)+genotyping_array
Body mass index (BMI)	LAmax_lvindexed	23104	45551	492385	38623	0.00441021	0.00011934	8.208e-294	36.955		dependent	LAmax_lvindexed ~ value+mri_serial_number+sex+PC1+PC2+PC3+PC4+PC5+ns(mriage, 3)+genotyping_array
Body fat percentage	LAmax	23099	45551	492113	39242	0.562771	0.0152776	4.72464e-292	36.8363		dependent	LAmax ~ value+mri_serial_number+sex+PC1+PC2+PC3+PC4+PC5+ns(mriage, 3)+genotyping_array
Impedance of arm (left)	LASV	23110	45551	492349	39261	-0.0471658	0.00128947	4.56235e-288	36.5778		dependent	LASV ~ value+mri_serial_number+sex+PC1+PC2+PC3+PC4+PC5+ns(mriage, 3)+genotyping_array
Trunk fat percentage	LAmax	23127	45551	492091	39221	0.478973	0.0132342	3.68423e-282	36.192		dependent	LAmax ~ value+mri_serial_number+sex+PC1+PC2+PC3+PC4+PC5+ns(mriage, 3)+genotyping_array
Impedance of arm (right)	LASV	23109	45551	492325	39259	-0.0470777	0.00132242	3.2282e-273	35.5996		dependent	LASV ~ value+mri_serial_number+sex+PC1+PC2+PC3+PC4+PC5+ns(mriage, 3)+genotyping_array
Pulse rate, automated reading	LAmax	102	45551	468090	37064	-0.305175	0.00874561	1.63085e-262	34.8946		dependent	LAmax ~ value+mri_serial_number+sex+PC1+PC2+PC3+PC4+PC5+ns(mriage, 3)+genotyping_array
Arm fat percentage (left)	LAmax_lvindexed	23123	45551	492211	38600	0.00249959	7.17052e-05	3.67027e-262	34.8593		dependent	LAmax_lvindexed ~ value+mri_serial_number+sex+PC1+PC2+PC3+PC4+PC5+ns(mriage, 3)+genotyping_array
Arm fat percentage (right)	LAmax_lvindexed	23119	45551	492280	38607	0.00248343	7.21934e-05	1.87681e-255	34.3997		dependent	LAmax_lvindexed ~ value+mri_serial_number+sex+PC1+PC2+PC3+PC4+PC5+ns(mriage, 3)+genotyping_array
Pulse rate, automated reading	LASV_indexed	102	45551	468090	35870	-0.0804475	0.00234312	3.31203e-254	34.3335		dependent	LASV_indexed ~ value+mri_serial_number+sex+PC1+PC2+PC3+PC4+PC5+ns(mriage, 3)+genotyping_array
Body fat percentage	LASV	23099	45551	492113	39242	0.267911	0.00799818	1.44515e-242	33.4965		dependent	LASV ~ value+mri_serial_number+sex+PC1+PC2+PC3+PC4+PC5+ns(mriage, 3)+genotyping_array
Impedance of arm (left)	LAmin	23110	45551	492349	39261	-0.0594168	0.00177547	3.9582e-242	33.4654		dependent	LAmin ~ value+mri_serial_number+sex+PC1+PC2+PC3+PC4+PC5+ns(mriage, 3)+genotyping_array
Leg fat percentage (left)	LAmax_lvindexed	23115	45551	492322	38614	0.00332971	0.000101334	1.43456e-233	32.8588		dependent	LAmax_lvindexed ~ value+mri_serial_number+sex+PC1+PC2+PC3+PC4+PC5+ns(mriage, 3)+genotyping_array
Trunk fat percentage	LASV	23127	45551	492091	39221	0.227331	0.00692973	7.1236e-233	32.8051		dependent	LASV ~ value+mri_serial_number+sex+PC1+PC2+PC3+PC4+PC5+ns(mriage, 3)+genotyping_array
Body fat percentage	LAmax_lvindexed	23099	45551	492113	38600	0.00269936	8.27473e-05	2.75614e-230	32.6217		dependent	LAmax_lvindexed ~ value+mri_serial_number+sex+PC1+PC2+PC3+PC4+PC5+ns(mriage, 3)+genotyping_array
Impedance of arm (right)	LAmin	23109	45551	492325	39259	-0.0586525	0.00182113	1.21824e-224	32.2066		dependent	LAmin ~ value+mri_serial_number+sex+PC1+PC2+PC3+PC4+PC5+ns(mriage, 3)+genotyping_array
Leg fat percentage (left)	LAmax	23115	45551	492322	39255	0.603452	0.0187858	1.68771e-223	32.1228		dependent	LAmax ~ value+mri_serial_number+sex+PC1+PC2+PC3+PC4+PC5+ns(mriage, 3)+genotyping_array
Sitting height	LAmax	20015	45551	496243	39525	0.816698	0.0256575	1.46021e-219	31.8308		dependent	LAmax ~ value+mri_serial_number+sex+PC1+PC2+PC3+PC4+PC5+ns(mriage, 3)+genotyping_array
Leg fat percentage (right)	LAmax_lvindexed	23111	45551	492354	38619	0.00306128	9.64438e-05	2.68564e-218	31.7416		dependent	LAmax_lvindexed ~ value+mri_serial_number+sex+PC1+PC2+PC3+PC4+PC5+ns(mriage, 3)+genotyping_array
Whole body fat mass	LAmax_lvindexed	23100	45551	491548	38569	0.00191451	6.03837e-05	8.20885e-218	31.7058		dependent	LAmax_lvindexed ~ value+mri_serial_number+sex+PC1+PC2+PC3+PC4+PC5+ns(mriage, 3)+genotyping_array
Arm fat mass (right)	LAmax_lvindexed	23120	45551	492246	38605	0.0303357	0.000958117	3.18336e-217	31.6618		dependent	LAmax_lvindexed ~ value+mri_serial_number+sex+PC1+PC2+PC3+PC4+PC5+ns(mriage, 3)+genotyping_array
Leg fat mass (left)	LAmax_lvindexed	23116	45551	492317	38614	0.0118887	0.000377026	1.69495e-215	31.5328		dependent	LAmax_lvindexed ~ value+mri_serial_number+sex+PC1+PC2+PC3+PC4+PC5+ns(mriage, 3)+genotyping_array
Arm fat mass (left)	LAmax_lvindexed	23124	45551	492169	38594	0.0271044	0.000866327	3.22787e-212	31.2866		dependent	LAmax_lvindexed ~ value+mri_serial_number+sex+PC1+PC2+PC3+PC4+PC5+ns(mriage, 3)+genotyping_array
Leg fat mass (right)	LAmax_lvindexed	23112	45551	492345	38618	0.0114694	0.000367686	5.48267e-211	31.1936		dependent	LAmax_lvindexed ~ value+mri_serial_number+sex+PC1+PC2+PC3+PC4+PC5+ns(mriage, 3)+genotyping_array
Arm fat percentage (left)	LAmin	23123	45551	492211	39241	0.29467	0.0095667	7.13383e-206	30.8017		dependent	LAmin ~ value+mri_serial_number+sex+PC1+PC2+PC3+PC4+PC5+ns(mriage, 3)+genotyping_array
Trunk fat mass	LAmax_lvindexed	23128	45551	492064	38577	0.00324206	0.000105479	5.54305e-205	30.7366		dependent	LAmax_lvindexed ~ value+mri_serial_number+sex+PC1+PC2+PC3+PC4+PC5+ns(mriage, 3)+genotyping_array
Standing height	LASV	50	45551	499982	39682	0.238111	0.00778016	2.46585e-203	30.6049		dependent	LASV ~ value+mri_serial_number+sex+PC1+PC2+PC3+PC4+PC5+ns(mriage, 3)+genotyping_array
Ankle spacing width	LASV	3143	45551	279140	21658	0.528203	0.0172767	5.18459e-201	30.5731		dependent	LASV ~ value+mri_serial_number+sex+PC1+PC2+PC3+PC4+PC5+ns(mriage, 3)+genotyping_array
Arm fat percentage (right)	LAmin	23119	45551	492280	39248	0.293753	0.00963741	1.07505e-201	30.4805		dependent	LAmin ~ value+mri_serial_number+sex+PC1+PC2+PC3+PC4+PC5+ns(mriage, 3)+genotyping_array
Waist circumference	LAmax_lvindexed	48	45551	500361	39040	0.00140931	4.64173e-05	3.77556e-200	30.3618		dependent	LAmax_lvindexed ~ value+mri_serial_number+sex+PC1+PC2+PC3+PC4+PC5+ns(mriage, 3)+genotyping_array
Trunk fat percentage	LAmax_lvindexed	23127	45551	492091	38580	0.00217601	7.17901e-05	1.83329e-199	30.3107		dependent	LAmax_lvindexed ~ value+mri_serial_number+sex+PC1+PC2+PC3+PC4+PC5+ns(mriage, 3)+genotyping_array
Pulse rate, automated reading	LAmin	102	45551	468090	37064	-0.189622	0.00629928	1.06821e-196	30.1023		dependent	LAmin ~ value+mri_serial_number+sex+PC1+PC2+PC3+PC4+PC5+ns(mriage, 3)+genotyping_array
Leg fat percentage (right)	LAmax	23111	45551	492354	39261	0.537623	0.0178926	3.9896e-196	30.0473		dependent	LAmax ~ value+mri_serial_number+sex+PC1+PC2+PC3+PC4+PC5+ns(mriage, 3)+genotyping_array
Ankle spacing width	LAmin	3143	45551	279140	21658	0.717241	0.0239803	1.21649e-192	29.9096		dependent	LAmin ~ value+mri_serial_number+sex+PC1+PC2+PC3+PC4+PC5+ns(mriage, 3)+genotyping_array
Weight	LAmax_lvindexed	21002	45551	499747	39021	0.00114968	3.91865e-05	3.62515e-187	29.3387		dependent	LAmax_lvindexed ~ value+mri_serial_number+sex+PC1+PC2+PC3+PC4+PC5+ns(mriage, 3)+genotyping_array
Weight	LAmin_lvindexed	21002	45551	499747	39021	0.000920485	3.13791e-05	4.11395e-187	29.3343		dependent	LAmin_lvindexed ~ value+mri_serial_number+sex+PC1+PC2+PC3+PC4+PC5+ns(mriage, 3)+genotyping_array
Leg fat percentage (left)	LASV	23115	45551	492322	39255	0.2883	0.00982937	4.47777e-187	29.3304		dependent	LASV ~ value+mri_serial_number+sex+PC1+PC2+PC3+PC4+PC5+ns(mriage, 3)+genotyping_array
Weight	LAmin_lvindexed	23098	45551	492393	38623	0.000921238	3.15918e-05	6.24123e-185	29.1607		dependent	LAmin_lvindexed ~ value+mri_serial_number+sex+PC1+PC2+PC3+PC4+PC5+ns(mriage, 3)+genotyping_array
Weight	LAmax_lvindexed	23098	45551	492393	38623	0.00114736	3.94476e-05	5.31441e-184	29.0856		dependent	LAmax_lvindexed ~ value+mri_serial_number+sex+PC1+PC2+PC3+PC4+PC5+ns(mriage, 3)+genotyping_array
Body mass index (BMI)	LAmin_lvindexed	21001	45551	499416	39016	0.00277945	9.55633e-05	5.17857e-184	29.0849		dependent	LAmin_lvindexed ~ value+mri_serial_number+sex+PC1+PC2+PC3+PC4+PC5+ns(mriage, 3)+genotyping_array
Body mass index (BMI)	LAmin_lvindexed	23104	45551	492385	38623	0.00279105	9.62122e-05	4.65925e-183	29.0093		dependent	LAmin_lvindexed ~ value+mri_serial_number+sex+PC1+PC2+PC3+PC4+PC5+ns(mriage, 3)+genotyping_array
Impedance of leg (right)	LAmax_indexed	23107	45551	492363	37961	-0.0438204	0.00154223	9.56838e-176	28.4136		dependent	LAmax_indexed ~ value+mri_serial_number+sex+PC1+PC2+PC3+PC4+PC5+ns(mriage, 3)+genotyping_array
Hip circumference	LAmax_lvindexed	49	45551	500302	39040	0.0017439	6.14634e-05	2.64596e-175	28.373		dependent	LAmax_lvindexed ~ value+mri_serial_number+sex+PC1+PC2+PC3+PC4+PC5+ns(mriage, 3)+genotyping_array
Systolic blood pressure, automated reading	LASV	4080	45551	468077	37064	0.0794137	0.00282872	1.2805e-171	28.0741		dependent	LASV ~ value+mri_serial_number+sex+PC1+PC2+PC3+PC4+PC5+ns(mriage, 3)+genotyping_array
Pulse rate	LAmax_indexed	4194	45551	170754	12773	-0.198748	0.00714459	2.14587e-165	27.818		dependent	LAmax_indexed ~ value+mri_serial_number+sex+PC1+PC2+PC3+PC4+PC5+ns(mriage, 3)+genotyping_array
Leg fat percentage (right)	LASV	23111	45551	492354	39261	0.257046	0.009358	1.53363e-164	27.468		dependent	LASV ~ value+mri_serial_number+sex+PC1+PC2+PC3+PC4+PC5+ns(mriage, 3)+genotyping_array
Standing height	LASV_lvindexed	50	45551	499982	39032	-0.00125374	4.56622e-05	2.11896e-164	27.4568		dependent	LASV_lvindexed ~ value+mri_serial_number+sex+PC1+PC2+PC3+PC4+PC5+ns(mriage, 3)+genotyping_array
Impedance of leg (left)	LAmax_indexed	23108	45551	492357	37960	-0.0422438	0.00153969	4.04034e-164	27.4366		dependent	LAmax_indexed ~ value+mri_serial_number+sex+PC1+PC2+PC3+PC4+PC5+ns(mriage, 3)+genotyping_array
Leg fat-free mass (left)	LAmin_lvindexed	23117	45551	492298	38609	0.00994756	0.000363558	2.85085e-163	27.3617		dependent	LAmin_lvindexed ~ value+mri_serial_number+sex+PC1+PC2+PC3+PC4+PC5+ns(mriage, 3)+genotyping_array
Leg predicted mass (left)	LAmin_lvindexed	23118	45551	492292	38609	0.0105935	0.0003877	7.84292e-163	27.324		dependent	LAmin_lvindexed ~ value+mri_serial_number+sex+PC1+PC2+PC3+PC4+PC5+ns(mriage, 3)+genotyping_array
Ankle spacing width (right)	LAmax	4119	45551	164227	12788	1.12985	0.0415093	1.23449e-158	27.2191		dependent	LAmax ~ value+mri_serial_number+sex+PC1+PC2+PC3+PC4+PC5+ns(mriage, 3)+genotyping_array
Ankle spacing width (left)	LAmax	4100	45551	164219	12786	1.12293	0.0412969	2.51281e-158	27.1916		dependent	LAmax ~ value+mri_serial_number+sex+PC1+PC2+PC3+PC4+PC5+ns(mriage, 3)+genotyping_array
Arm fat percentage (left)	LASV_lvindexed	23123	45551	492211	38600	0.00110821	4.09086e-05	4.10484e-160	27.0899		dependent	LASV_lvindexed ~ value+mri_serial_number+sex+PC1+PC2+PC3+PC4+PC5+ns(mriage, 3)+genotyping_array
Sitting height	LAmin	20015	45551	496243	39525	0.497244	0.0184544	1.79966e-158	26.9445		dependent	LAmin ~ value+mri_serial_number+sex+PC1+PC2+PC3+PC4+PC5+ns(mriage, 3)+genotyping_array
Leg fat-free mass (right)	LAmin_lvindexed	23113	45551	492333	38615	0.00981524	0.000364735	4.77109e-158	26.9106		dependent	LAmin_lvindexed ~ value+mri_serial_number+sex+PC1+PC2+PC3+PC4+PC5+ns(mriage, 3)+genotyping_array
Arm fat percentage (right)	LASV_lvindexed	23119	45551	492280	38607	0.00110647	4.11762e-05	1.33567e-157	26.8717		dependent	LASV_lvindexed ~ value+mri_serial_number+sex+PC1+PC2+PC3+PC4+PC5+ns(mriage, 3)+genotyping_array
Leg predicted mass (right)	LAmin_lvindexed	23114	45551	492332	38615	0.0104481	0.000388937	1.66912e-157	26.8632		dependent	LAmin_lvindexed ~ value+mri_serial_number+sex+PC1+PC2+PC3+PC4+PC5+ns(mriage, 3)+genotyping_array
Basal metabolic rate	LAmin_lvindexed	23105	45551	492374	38622	1.38267e-05	5.17273e-07	5.58425e-156	26.7299		dependent	LAmin_lvindexed ~ value+mri_serial_number+sex+PC1+PC2+PC3+PC4+PC5+ns(mriage, 3)+genotyping_array
Body fat percentage	LAmin	23099	45551	492113	39242	0.29486	0.0110402	9.48943e-156	26.7078		dependent	LAmin ~ value+mri_serial_number+sex+PC1+PC2+PC3+PC4+PC5+ns(mriage, 3)+genotyping_array
Leg fat percentage (left)	LASV_lvindexed	23115	45551	492322	38614	0.00154113	5.77303e-05	1.38786e-155	26.6953		dependent	LASV_lvindexed ~ value+mri_serial_number+sex+PC1+PC2+PC3+PC4+PC5+ns(mriage, 3)+genotyping_array
Whole body fat mass	LAmin_lvindexed	23100	45551	491548	38569	0.00129488	4.85472e-05	2.52293e-155	26.6727		dependent	LAmin_lvindexed ~ value+mri_serial_number+sex+PC1+PC2+PC3+PC4+PC5+ns(mriage, 3)+genotyping_array
Arm fat mass (right)	LAmin_lvindexed	23120	45551	492246	38605	0.0203918	0.000770348	4.90208e-153	26.4709		dependent	LAmin_lvindexed ~ value+mri_serial_number+sex+PC1+PC2+PC3+PC4+PC5+ns(mriage, 3)+genotyping_array
Hip circumference	LAmin_lvindexed	49	45551	500302	39040	0.00129941	4.92975e-05	8.77268e-152	26.3586		dependent	LAmin_lvindexed ~ value+mri_serial_number+sex+PC1+PC2+PC3+PC4+PC5+ns(mriage, 3)+genotyping_array
Trunk fat percentage	LAmin	23127	45551	492091	39221	0.251642	0.00956055	2.29602e-151	26.3209		dependent	LAmin ~ value+mri_serial_number+sex+PC1+PC2+PC3+PC4+PC5+ns(mriage, 3)+genotyping_array
Arm fat mass (left)	LAmin_lvindexed	23124	45551	492169	38594	0.0183182	0.000696355	3.56604e-151	26.3058		dependent	LAmin_lvindexed ~ value+mri_serial_number+sex+PC1+PC2+PC3+PC4+PC5+ns(mriage, 3)+genotyping_array
Trunk fat mass	LAmin_lvindexed	23128	45551	492064	38577	0.00221153	8.47663e-05	9.36082e-149	26.0897		dependent	LAmin_lvindexed ~ value+mri_serial_number+sex+PC1+PC2+PC3+PC4+PC5+ns(mriage, 3)+genotyping_array
Leg fat mass (left)	LAmin_lvindexed	23116	45551	492317	38614	0.00785649	0.0003032	8.84163e-147	25.9119		dependent	LAmin_lvindexed ~ value+mri_serial_number+sex+PC1+PC2+PC3+PC4+PC5+ns(mriage, 3)+genotyping_array
Leg fat percentage (right)	LASV_lvindexed	23111	45551	492354	38619	0.00142208	5.49235e-05	1.47016e-146	25.892		dependent	LASV_lvindexed ~ value+mri_serial_number+sex+PC1+PC2+PC3+PC4+PC5+ns(mriage, 3)+genotyping_array
Impedance of leg (right)	LAmin_indexed	23107	45551	492363	37961	-0.0290246	0.0011243	1.07357e-145	25.8158		dependent	LAmin_indexed ~ value+mri_serial_number+sex+PC1+PC2+PC3+PC4+PC5+ns(mriage, 3)+genotyping_array
Waist circumference	LAmin_lvindexed	48	45551	500361	39040	0.000960591	3.72989e-05	4.77201e-145	25.7539		dependent	LAmin_lvindexed ~ value+mri_serial_number+sex+PC1+PC2+PC3+PC4+PC5+ns(mriage, 3)+genotyping_array
Leg fat mass (right)	LAmin_lvindexed	23112	45551	492345	38618	0.00757366	0.000295666	1.62569e-143	25.6156		dependent	LAmin_lvindexed ~ value+mri_serial_number+sex+PC1+PC2+PC3+PC4+PC5+ns(mriage, 3)+genotyping_array
Whole body fat-free mass	LAEF	23101	45551	492345	39264	-0.180799	0.00705934	1.73195e-143	25.6113		dependent	LAEF ~ value+mri_serial_number+sex+PC1+PC2+PC3+PC4+PC5+ns(mriage, 3)+genotyping_array
Body fat percentage	LASV_lvindexed	23099	45551	492113	38600	0.00120002	4.71687e-05	1.3134e-141	25.4409		dependent	LASV_lvindexed ~ value+mri_serial_number+sex+PC1+PC2+PC3+PC4+PC5+ns(mriage, 3)+genotyping_array
Whole body water mass	LAEF	23102	45551	492388	39265	-0.243434	0.00957919	2.54282e-141	25.4128		dependent	LAEF ~ value+mri_serial_number+sex+PC1+PC2+PC3+PC4+PC5+ns(mriage, 3)+genotyping_array
Whole body fat-free mass	LAmin_indexed	23101	45551	492345	37962	0.144279	0.00568161	4.45221e-141	25.394		dependent	LAmin_indexed ~ value+mri_serial_number+sex+PC1+PC2+PC3+PC4+PC5+ns(mriage, 3)+genotyping_array
Leg fat-free mass (right)	LAmin_indexed	23113	45551	492333	37954	0.766848	0.0302721	2.10315e-140	25.3318		dependent	LAmin_indexed ~ value+mri_serial_number+sex+PC1+PC2+PC3+PC4+PC5+ns(mriage, 3)+genotyping_array
Leg predicted mass (right)	LAmin_indexed	23114	45551	492332	37954	0.816571	0.0322788	4.95067e-140	25.2975		dependent	LAmin_indexed ~ value+mri_serial_number+sex+PC1+PC2+PC3+PC4+PC5+ns(mriage, 3)+genotyping_array
Whole body water mass	LAmin_indexed	23102	45551	492388	37963	0.194829	0.00770774	8.21978e-140	25.2771		dependent	LAmin_indexed ~ value+mri_serial_number+sex+PC1+PC2+PC3+PC4+PC5+ns(mriage, 3)+genotyping_array
Impedance of leg (left)	LAmin_indexed	23108	45551	492357	37960	-0.0283257	0.00112207	1.86917e-139	25.2441		dependent	LAmin_indexed ~ value+mri_serial_number+sex+PC1+PC2+PC3+PC4+PC5+ns(mriage, 3)+genotyping_array
Pulse rate, automated reading	LASV	102	45551	468090	37064	-0.115552	0.00460413	7.53769e-138	25.0975		dependent	LASV ~ value+mri_serial_number+sex+PC1+PC2+PC3+PC4+PC5+ns(mriage, 3)+genotyping_array
Whole body fat-free mass	LAmin_lvindexed	23101	45551	492345	38622	0.00171823	6.8518e-05	1.12247e-137	25.0771		dependent	LAmin_lvindexed ~ value+mri_serial_number+sex+PC1+PC2+PC3+PC4+PC5+ns(mriage, 3)+genotyping_array
Trunk fat-free mass	LAmin_indexed	23129	45551	491980	37912	0.271123	0.010834	4.25102e-137	25.0251		dependent	LAmin_indexed ~ value+mri_serial_number+sex+PC1+PC2+PC3+PC4+PC5+ns(mriage, 3)+genotyping_array
Whole body water mass	LAmin_lvindexed	23102	45551	492388	38623	0.00232353	9.29664e-05	8.90703e-137	24.9932		dependent	LAmin_lvindexed ~ value+mri_serial_number+sex+PC1+PC2+PC3+PC4+PC5+ns(mriage, 3)+genotyping_array
Basal metabolic rate	LAEF	23105	45551	492374	39264	-0.00133323	5.33541e-05	9.62473e-137	24.9884		dependent	LAEF ~ value+mri_serial_number+sex+PC1+PC2+PC3+PC4+PC5+ns(mriage, 3)+genotyping_array
Impedance of whole body	LAmax_indexed	23106	45551	492334	37960	-0.0182894	0.000732066	1.18832e-136	24.9832		dependent	LAmax_indexed ~ value+mri_serial_number+sex+PC1+PC2+PC3+PC4+PC5+ns(mriage, 3)+genotyping_array
Trunk predicted mass	LAmin_indexed	23130	45551	491931	37908	0.280089	0.0112898	8.58598e-135	24.8089		dependent	LAmin_indexed ~ value+mri_serial_number+sex+PC1+PC2+PC3+PC4+PC5+ns(mriage, 3)+genotyping_array
Number of days/week of vigorous physical activity 10+ minutes	LAmax_indexed	904	45551	501643	38386	0.603218	0.0243544	2.24466e-134	24.7683		dependent	LAmax_indexed ~ value+mri_serial_number+sex+PC1+PC2+PC3+PC4+PC5+ns(mriage, 3)+genotyping_array
Trunk fat-free mass	LAEF	23129	45551	491980	39208	-0.331499	0.0134705	1.02452e-132	24.6093		dependent	LAEF ~ value+mri_serial_number+sex+PC1+PC2+PC3+PC4+PC5+ns(mriage, 3)+genotyping_array
Trunk predicted mass	LAEF	23130	45551	491931	39204	-0.344402	0.0140364	6.00866e-132	24.5364		dependent	LAEF ~ value+mri_serial_number+sex+PC1+PC2+PC3+PC4+PC5+ns(mriage, 3)+genotyping_array
Leg fat-free mass (right)	LAEF	23113	45551	492333	39256	-0.919634	0.0376658	1.10569e-130	24.4156		dependent	LAEF ~ value+mri_serial_number+sex+PC1+PC2+PC3+PC4+PC5+ns(mriage, 3)+genotyping_array
Leg predicted mass (right)	LAEF	23114	45551	492332	39256	-0.980099	0.0401625	1.4881e-130	24.4033		dependent	LAEF ~ value+mri_serial_number+sex+PC1+PC2+PC3+PC4+PC5+ns(mriage, 3)+genotyping_array
Arm predicted mass (right)	LAmin_lvindexed	23122	45551	492234	38600	0.0252032	0.00103658	1.32534e-129	24.3139		dependent	LAmin_lvindexed ~ value+mri_serial_number+sex+PC1+PC2+PC3+PC4+PC5+ns(mriage, 3)+genotyping_array
Arm predicted mass (left)	LAmin_lvindexed	23126	45551	492134	38591	0.0235021	0.000968369	3.81977e-129	24.2697		dependent	LAmin_lvindexed ~ value+mri_serial_number+sex+PC1+PC2+PC3+PC4+PC5+ns(mriage, 3)+genotyping_array
Arm fat-free mass (left)	LAmin_lvindexed	23125	45551	492153	38592	0.0221569	0.000913222	4.5647e-129	24.2623		dependent	LAmin_lvindexed ~ value+mri_serial_number+sex+PC1+PC2+PC3+PC4+PC5+ns(mriage, 3)+genotyping_array
Leg predicted mass (left)	LAEF	23118	45551	492292	39250	-0.970927	0.040036	5.71361e-129	24.2514		dependent	LAEF ~ value+mri_serial_number+sex+PC1+PC2+PC3+PC4+PC5+ns(mriage, 3)+genotyping_array
Leg fat-free mass (left)	LAEF	23117	45551	492298	39250	-0.910284	0.0375463	6.77193e-129	24.2443		dependent	LAEF ~ value+mri_serial_number+sex+PC1+PC2+PC3+PC4+PC5+ns(mriage, 3)+genotyping_array
Arm fat-free mass (right)	LAmin_lvindexed	23121	45551	492242	38600	0.0236015	0.000977882	9.47025e-128	24.1353		dependent	LAmin_lvindexed ~ value+mri_serial_number+sex+PC1+PC2+PC3+PC4+PC5+ns(mriage, 3)+genotyping_array
Arm fat percentage (left)	LAmin_lvindexed	23123	45551	492211	38600	0.00139139	5.78923e-05	1.04976e-126	24.0341		dependent	LAmin_lvindexed ~ value+mri_serial_number+sex+PC1+PC2+PC3+PC4+PC5+ns(mriage, 3)+genotyping_array
Body mass index (BMI)	LASV_lvindexed	21001	45551	499416	39016	0.00162014	6.78928e-05	5.83343e-125	23.8632		dependent	LASV_lvindexed ~ value+mri_serial_number+sex+PC1+PC2+PC3+PC4+PC5+ns(mriage, 3)+genotyping_array
Sitting height	LASV	20015	45551	496243	39525	0.319454	0.0134768	2.38867e-123	23.704		dependent	LASV ~ value+mri_serial_number+sex+PC1+PC2+PC3+PC4+PC5+ns(mriage, 3)+genotyping_array
Body mass index (BMI)	LASV_lvindexed	23104	45551	492385	38623	0.00161916	6.83649e-05	3.98819e-123	23.6841		dependent	LASV_lvindexed ~ value+mri_serial_number+sex+PC1+PC2+PC3+PC4+PC5+ns(mriage, 3)+genotyping_array
Arm fat percentage (right)	LAmin_lvindexed	23119	45551	492280	38607	0.00137696	5.82827e-05	1.56746e-122	23.6255		dependent	LAmin_lvindexed ~ value+mri_serial_number+sex+PC1+PC2+PC3+PC4+PC5+ns(mriage, 3)+genotyping_array
Impedance of whole body	LAmin_indexed	23106	45551	492334	37960	-0.0125391	0.000533202	2.04432e-121	23.5166		dependent	LAmin_indexed ~ value+mri_serial_number+sex+PC1+PC2+PC3+PC4+PC5+ns(mriage, 3)+genotyping_array
Sitting height	LASV_lvindexed	20015	45551	496243	38878	-0.00185027	7.88908e-05	8.41287e-121	23.4536		dependent	LASV_lvindexed ~ value+mri_serial_number+sex+PC1+PC2+PC3+PC4+PC5+ns(mriage, 3)+genotyping_array
Arm predicted mass (right)	LAEF	23122	45551	492234	39241	-2.50214	0.106832	1.7498e-120	23.4212		dependent	LAEF ~ value+mri_serial_number+sex+PC1+PC2+PC3+PC4+PC5+ns(mriage, 3)+genotyping_array
Leg fat-free mass (left)	LAmin_indexed	23117	45551	492298	37948	0.707628	0.0302188	2.06624e-120	23.4168		dependent	LAmin_indexed ~ value+mri_serial_number+sex+PC1+PC2+PC3+PC4+PC5+ns(mriage, 3)+genotyping_array
Leg predicted mass (left)	LAmin_indexed	23118	45551	492292	37948	0.753925	0.0322222	3.21525e-120	23.3977		dependent	LAmin_indexed ~ value+mri_serial_number+sex+PC1+PC2+PC3+PC4+PC5+ns(mriage, 3)+genotyping_array
Basal metabolic rate	LAmin_indexed	23105	45551	492374	37962	0.00100349	4.29715e-05	9.14121e-120	23.3524		dependent	LAmin_indexed ~ value+mri_serial_number+sex+PC1+PC2+PC3+PC4+PC5+ns(mriage, 3)+genotyping_array
Arm fat-free mass (right)	LAEF	23121	45551	492242	39241	-2.34432	0.100767	6.4708e-119	23.2647		dependent	LAEF ~ value+mri_serial_number+sex+PC1+PC2+PC3+PC4+PC5+ns(mriage, 3)+genotyping_array
Leg fat percentage (left)	LAmin	23115	45551	492322	39255	0.315152	0.0135502	7.51388e-119	23.2581		dependent	LAmin ~ value+mri_serial_number+sex+PC1+PC2+PC3+PC4+PC5+ns(mriage, 3)+genotyping_array
Trunk fat percentage	LASV_lvindexed	23127	45551	492091	38580	0.0009471	4.09056e-05	8.58373e-118	23.1533		dependent	LASV_lvindexed ~ value+mri_serial_number+sex+PC1+PC2+PC3+PC4+PC5+ns(mriage, 3)+genotyping_array
Systolic blood pressure, automated reading	LAmax	4080	45551	468077	37064	0.125151	0.00543348	1.4263e-116	23.0334		dependent	LAmax ~ value+mri_serial_number+sex+PC1+PC2+PC3+PC4+PC5+ns(mriage, 3)+genotyping_array
Arm predicted mass (left)	LAEF	23126	45551	492134	39232	-2.29837	0.0998423	1.74376e-116	23.02		dependent	LAEF ~ value+mri_serial_number+sex+PC1+PC2+PC3+PC4+PC5+ns(mriage, 3)+genotyping_array
Arm fat-free mass (left)	LAEF	23125	45551	492153	39233	-2.16735	0.0941522	1.75771e-116	23.0197		dependent	LAEF ~ value+mri_serial_number+sex+PC1+PC2+PC3+PC4+PC5+ns(mriage, 3)+genotyping_array
Pulse rate	LAmin_indexed	4194	45551	170754	12773	-0.11779	0.00515893	4.0046e-113	22.8321		dependent	LAmin_indexed ~ value+mri_serial_number+sex+PC1+PC2+PC3+PC4+PC5+ns(mriage, 3)+genotyping_array
Fraction acceleration <= 475 milli-gravities	LAmax_indexed	90142	45551	103691	17040	-401.823	17.6954	1.75077e-112	22.7078		dependent	LAmax_indexed ~ value+mri_serial_number+sex+PC1+PC2+PC3+PC4+PC5+ns(mriage, 3)+genotyping_array
Leg fat-free mass (left)	LAmax_lvindexed	23117	45551	492298	38609	0.0103111	0.000455284	8.03437e-113	22.6476		dependent	LAmax_lvindexed ~ value+mri_serial_number+sex+PC1+PC2+PC3+PC4+PC5+ns(mriage, 3)+genotyping_array
Fraction acceleration <= 400 milli-gravities	LAmax_indexed	90139	45551	103691	17040	-340.923	15.0572	7.48039e-112	22.6419		dependent	LAmax_indexed ~ value+mri_serial_number+sex+PC1+PC2+PC3+PC4+PC5+ns(mriage, 3)+genotyping_array
Fraction acceleration <= 425 milli-gravities	LAmax_indexed	90140	45551	103691	17040	-362.213	16.0062	9.82418e-112	22.6295		dependent	LAmax_indexed ~ value+mri_serial_number+sex+PC1+PC2+PC3+PC4+PC5+ns(mriage, 3)+genotyping_array
No-wear time bias adjusted acceleration standard deviation	LASV_indexed	90088	45551	103691	17040	0.0341814	0.00151151	1.37999e-111	22.6141		dependent	LASV_indexed ~ value+mri_serial_number+sex+PC1+PC2+PC3+PC4+PC5+ns(mriage, 3)+genotyping_array
Leg predicted mass (left)	LAmax_lvindexed	23118	45551	492292	38609	0.010967	0.000485521	3.03972e-112	22.5881		dependent	LAmax_lvindexed ~ value+mri_serial_number+sex+PC1+PC2+PC3+PC4+PC5+ns(mriage, 3)+genotyping_array
Fraction acceleration <= 450 milli-gravities	LAmax_indexed	90141	45551	103691	17040	-379.954	16.8822	1.47272e-110	22.5062		dependent	LAmax_indexed ~ value+mri_serial_number+sex+PC1+PC2+PC3+PC4+PC5+ns(mriage, 3)+genotyping_array
Fraction acceleration <= 500 milli-gravities	LAmax_indexed	90143	45551	103691	17040	-414.889	18.4606	2.95886e-110	22.4743		dependent	LAmax_indexed ~ value+mri_serial_number+sex+PC1+PC2+PC3+PC4+PC5+ns(mriage, 3)+genotyping_array
Body fat percentage	LAmin_lvindexed	23099	45551	492113	38600	0.00149934	6.67497e-05	5.02594e-111	22.4622		dependent	LAmin_lvindexed ~ value+mri_serial_number+sex+PC1+PC2+PC3+PC4+PC5+ns(mriage, 3)+genotyping_array
Fraction acceleration <= 375 milli-gravities	LAmax_indexed	90138	45551	103691	17040	-314.559	14.0307	9.84859e-110	22.4193		dependent	LAmax_indexed ~ value+mri_serial_number+sex+PC1+PC2+PC3+PC4+PC5+ns(mriage, 3)+genotyping_array
Standard deviation of acceleration	LASV_indexed	90013	45551	103691	17040	0.0341949	0.00152534	1.01511e-109	22.4179		dependent	LASV_indexed ~ value+mri_serial_number+sex+PC1+PC2+PC3+PC4+PC5+ns(mriage, 3)+genotyping_array
No-wear time bias adjusted acceleration standard deviation	LAmax_indexed	90088	45551	103691	17040	0.0620539	0.00278379	1.60113e-108	22.2911		dependent	LAmax_indexed ~ value+mri_serial_number+sex+PC1+PC2+PC3+PC4+PC5+ns(mriage, 3)+genotyping_array
Ankle spacing width (right)	LASV	4119	45551	164227	12788	0.490015	0.0219873	5.66064e-108	22.2863		dependent	LASV ~ value+mri_serial_number+sex+PC1+PC2+PC3+PC4+PC5+ns(mriage, 3)+genotyping_array
Ankle spacing width (left)	LASV	4100	45551	164219	12786	0.486752	0.0218864	1.53396e-107	22.2399		dependent	LASV ~ value+mri_serial_number+sex+PC1+PC2+PC3+PC4+PC5+ns(mriage, 3)+genotyping_array
Fraction acceleration <= 350 milli-gravities	LAmax_indexed	90137	45551	103691	17040	-287.288	12.9529	1.7982e-107	22.1794		dependent	LAmax_indexed ~ value+mri_serial_number+sex+PC1+PC2+PC3+PC4+PC5+ns(mriage, 3)+genotyping_array
Standard deviation of acceleration	LAmax_indexed	90013	45551	103691	17040	0.0618268	0.00280957	7.5408e-106	22.0058		dependent	LAmax_indexed ~ value+mri_serial_number+sex+PC1+PC2+PC3+PC4+PC5+ns(mriage, 3)+genotyping_array
Overall acceleration average	LASV_indexed	90012	45551	103691	17040	0.0891824	0.00405543	1.03919e-105	21.9909		dependent	LASV_indexed ~ value+mri_serial_number+sex+PC1+PC2+PC3+PC4+PC5+ns(mriage, 3)+genotyping_array
Systolic blood pressure, automated reading	LASV_indexed	4080	45551	468077	35870	0.0318637	0.00145377	8.68003e-106	21.918		dependent	LASV_indexed ~ value+mri_serial_number+sex+PC1+PC2+PC3+PC4+PC5+ns(mriage, 3)+genotyping_array
Fraction acceleration <= 600 milli-gravities	LAmax_indexed	90144	45551	103691	17040	-461.533	21.0786	7.93709e-105	21.8958		dependent	LAmax_indexed ~ value+mri_serial_number+sex+PC1+PC2+PC3+PC4+PC5+ns(mriage, 3)+genotyping_array
Leg fat percentage (left)	LAmin_lvindexed	23115	45551	492322	38614	0.00178858	8.17808e-05	2.17231e-105	21.8705		dependent	LAmin_lvindexed ~ value+mri_serial_number+sex+PC1+PC2+PC3+PC4+PC5+ns(mriage, 3)+genotyping_array
Fraction acceleration <= 325 milli-gravities	LAmax_indexed	90136	45551	103691	17040	-257.384	11.7974	4.25524e-104	21.817		dependent	LAmax_indexed ~ value+mri_serial_number+sex+PC1+PC2+PC3+PC4+PC5+ns(mriage, 3)+genotyping_array
Fraction acceleration <= 400 milli-gravities	LASV_indexed	90139	45551	103691	17040	-178.279	8.18796	1.07629e-103	21.7733		dependent	LASV_indexed ~ value+mri_serial_number+sex+PC1+PC2+PC3+PC4+PC5+ns(mriage, 3)+genotyping_array
Leg fat percentage (right)	LAmin	23111	45551	492354	39261	0.280577	0.0128958	2.44389e-104	21.7573		dependent	LAmin ~ value+mri_serial_number+sex+PC1+PC2+PC3+PC4+PC5+ns(mriage, 3)+genotyping_array
Fraction acceleration <= 375 milli-gravities	LASV_indexed	90138	45551	103691	17040	-165.789	7.62797	2.45506e-103	21.7344		dependent	LASV_indexed ~ value+mri_serial_number+sex+PC1+PC2+PC3+PC4+PC5+ns(mriage, 3)+genotyping_array
Leg fat-free mass (right)	LAmax_lvindexed	23113	45551	492333	38615	0.00992592	0.000456873	4.92956e-104	21.7258		dependent	LAmax_lvindexed ~ value+mri_serial_number+sex+PC1+PC2+PC3+PC4+PC5+ns(mriage, 3)+genotyping_array
No-wear time bias adjusted average acceleration	LASV_indexed	90087	45551	103691	17040	0.0870816	0.00400956	3.43805e-103	21.7185		dependent	LASV_indexed ~ value+mri_serial_number+sex+PC1+PC2+PC3+PC4+PC5+ns(mriage, 3)+genotyping_array
Fraction acceleration <= 425 milli-gravities	LASV_indexed	90140	45551	103691	17040	-188.745	8.70487	7.34491e-103	21.6826		dependent	LASV_indexed ~ value+mri_serial_number+sex+PC1+PC2+PC3+PC4+PC5+ns(mriage, 3)+genotyping_array
Leg predicted mass (right)	LAmax_lvindexed	23114	45551	492332	38615	0.0105549	0.000487189	1.82213e-103	21.6649		dependent	LAmax_lvindexed ~ value+mri_serial_number+sex+PC1+PC2+PC3+PC4+PC5+ns(mriage, 3)+genotyping_array
Fraction acceleration <= 350 milli-gravities	LASV_indexed	90137	45551	103691	17040	-152.223	7.04084	2.75278e-102	21.6201		dependent	LASV_indexed ~ value+mri_serial_number+sex+PC1+PC2+PC3+PC4+PC5+ns(mriage, 3)+genotyping_array
Pulse rate	LAmax	4194	45551	170754	13193	-0.316403	0.0146587	1.42438e-101	21.5846		dependent	LAmax ~ value+mri_serial_number+sex+PC1+PC2+PC3+PC4+PC5+ns(mriage, 3)+genotyping_array
Ankle spacing width (right)	LAmin	4119	45551	164227	12788	0.639833	0.0297072	4.27278e-101	21.5379		dependent	LAmin ~ value+mri_serial_number+sex+PC1+PC2+PC3+PC4+PC5+ns(mriage, 3)+genotyping_array
Ankle spacing width (left)	LAmin	4100	45551	164219	12786	0.636177	0.029563	6.29301e-101	21.5194		dependent	LAmin ~ value+mri_serial_number+sex+PC1+PC2+PC3+PC4+PC5+ns(mriage, 3)+genotyping_array
Fraction acceleration <= 475 milli-gravities	LASV_indexed	90142	45551	103691	17040	-207.119	9.62649	2.48054e-101	21.5156		dependent	LASV_indexed ~ value+mri_serial_number+sex+PC1+PC2+PC3+PC4+PC5+ns(mriage, 3)+genotyping_array
Trunk fat-free mass	LAmin_lvindexed	23129	45551	491980	38567	0.00281349	0.000130911	7.40024e-102	21.4916		dependent	LAmin_lvindexed ~ value+mri_serial_number+sex+PC1+PC2+PC3+PC4+PC5+ns(mriage, 3)+genotyping_array
Fraction acceleration <= 450 milli-gravities	LASV_indexed	90141	45551	103691	17040	-196.925	9.18248	1.07185e-100	21.4458		dependent	LASV_indexed ~ value+mri_serial_number+sex+PC1+PC2+PC3+PC4+PC5+ns(mriage, 3)+genotyping_array
Fraction acceleration <= 325 milli-gravities	LASV_indexed	90136	45551	103691	17040	-137.39	6.41133	1.51414e-100	21.4292		dependent	LASV_indexed ~ value+mri_serial_number+sex+PC1+PC2+PC3+PC4+PC5+ns(mriage, 3)+genotyping_array
Trunk predicted mass	LAmin_lvindexed	23130	45551	491931	38563	0.00291281	0.000136421	1.44187e-100	21.3517		dependent	LAmin_lvindexed ~ value+mri_serial_number+sex+PC1+PC2+PC3+PC4+PC5+ns(mriage, 3)+genotyping_array
Trunk fat percentage	LAmin_lvindexed	23127	45551	492091	38580	0.00122891	5.78424e-05	1.346e-99	21.2458		dependent	LAmin_lvindexed ~ value+mri_serial_number+sex+PC1+PC2+PC3+PC4+PC5+ns(mriage, 3)+genotyping_array
Fraction acceleration <= 300 milli-gravities	LAmax_indexed	90135	45551	103691	17040	-224.573	10.5789	9.8847e-99	21.2285		dependent	LAmax_indexed ~ value+mri_serial_number+sex+PC1+PC2+PC3+PC4+PC5+ns(mriage, 3)+genotyping_array
Fraction acceleration <= 500 milli-gravities	LASV_indexed	90143	45551	103691	17040	-213.056	10.0434	1.35237e-98	21.2134		dependent	LASV_indexed ~ value+mri_serial_number+sex+PC1+PC2+PC3+PC4+PC5+ns(mriage, 3)+genotyping_array
Systolic blood pressure, automated reading	LASV_lvindexed	4080	45551	468077	36454	0.000352014	1.6628e-05	7.13465e-99	21.1699		dependent	LASV_lvindexed ~ value+mri_serial_number+sex+PC1+PC2+PC3+PC4+PC5+ns(mriage, 3)+genotyping_array
Fraction acceleration <= 300 milli-gravities	LASV_indexed	90135	45551	103691	17040	-121.531	5.74692	5.31593e-98	21.1472		dependent	LASV_indexed ~ value+mri_serial_number+sex+PC1+PC2+PC3+PC4+PC5+ns(mriage, 3)+genotyping_array
Fraction acceleration <= 700 milli-gravities	LAmax_indexed	90145	45551	103691	17040	-499.656	23.6447	7.29333e-98	21.1319		dependent	LAmax_indexed ~ value+mri_serial_number+sex+PC1+PC2+PC3+PC4+PC5+ns(mriage, 3)+genotyping_array
Leg fat percentage (right)	LAmin_lvindexed	23111	45551	492354	38619	0.00163921	7.77973e-05	5.32333e-98	21.0703		dependent	LAmin_lvindexed ~ value+mri_serial_number+sex+PC1+PC2+PC3+PC4+PC5+ns(mriage, 3)+genotyping_array
Basal metabolic rate	LAmax_lvindexed	23105	45551	492374	38622	1.36264e-05	6.4811e-07	1.37117e-97	21.0249		dependent	LAmax_lvindexed ~ value+mri_serial_number+sex+PC1+PC2+PC3+PC4+PC5+ns(mriage, 3)+genotyping_array
Arm predicted mass (right)	LAmin_indexed	23122	45551	492234	37940	1.80552	0.0860676	3.72757e-97	20.9779		dependent	LAmin_indexed ~ value+mri_serial_number+sex+PC1+PC2+PC3+PC4+PC5+ns(mriage, 3)+genotyping_array
Arm fat-free mass (right)	LAmin_indexed	23121	45551	492242	37940	1.69764	0.081169	1.37775e-96	20.9149		dependent	LAmin_indexed ~ value+mri_serial_number+sex+PC1+PC2+PC3+PC4+PC5+ns(mriage, 3)+genotyping_array
Triglycerides	LAmax_indexed	30870	45551	469240	36469	-1.05964	0.0507398	2.7544e-96	20.8839		dependent	LAmax_indexed ~ value+mri_serial_number+sex+PC1+PC2+PC3+PC4+PC5+ns(mriage, 3)+genotyping_array
Weight	LAEF	21002	45551	499747	39671	-0.0679092	0.00325712	5.05969e-96	20.8494		dependent	LAEF ~ value+mri_serial_number+sex+PC1+PC2+PC3+PC4+PC5+ns(mriage, 3)+genotyping_array
Impedance of leg (right)	LAmax_lvindexed	23107	45551	492363	38621	-0.000352583	1.69134e-05	5.56325e-96	20.8464		dependent	LAmax_lvindexed ~ value+mri_serial_number+sex+PC1+PC2+PC3+PC4+PC5+ns(mriage, 3)+genotyping_array
Fraction acceleration <= 275 milli-gravities	LASV_indexed	90134	45551	103691	17040	-105.349	5.05599	3.11755e-95	20.8364		dependent	LASV_indexed ~ value+mri_serial_number+sex+PC1+PC2+PC3+PC4+PC5+ns(mriage, 3)+genotyping_array
Arm fat-free mass (left)	LAmin_indexed	23125	45551	492153	37936	1.57944	0.0758114	7.38261e-96	20.8338		dependent	LAmin_indexed ~ value+mri_serial_number+sex+PC1+PC2+PC3+PC4+PC5+ns(mriage, 3)+genotyping_array
Weight	LAEF	23098	45551	492393	39265	-0.0681979	0.00327815	1.31461e-95	20.8038		dependent	LAEF ~ value+mri_serial_number+sex+PC1+PC2+PC3+PC4+PC5+ns(mriage, 3)+genotyping_array
Arm predicted mass (left)	LAmin_indexed	23126	45551	492134	37935	1.67104	0.0804002	2.05833e-95	20.784		dependent	LAmin_indexed ~ value+mri_serial_number+sex+PC1+PC2+PC3+PC4+PC5+ns(mriage, 3)+genotyping_array
Fraction acceleration <= 275 milli-gravities	LAmax_indexed	90134	45551	103691	17040	-193.122	9.30892	1.96051e-94	20.7459		dependent	LAmax_indexed ~ value+mri_serial_number+sex+PC1+PC2+PC3+PC4+PC5+ns(mriage, 3)+genotyping_array
Impedance of leg (right)	LAmin_lvindexed	23107	45551	492363	38621	-0.000280838	1.35468e-05	6.01509e-95	20.7309		dependent	LAmin_lvindexed ~ value+mri_serial_number+sex+PC1+PC2+PC3+PC4+PC5+ns(mriage, 3)+genotyping_array
Overall acceleration average	LAmax_indexed	90012	45551	103691	17040	0.154614	0.00747791	8.06751e-94	20.6761		dependent	LAmax_indexed ~ value+mri_serial_number+sex+PC1+PC2+PC3+PC4+PC5+ns(mriage, 3)+genotyping_array
Fraction acceleration <= 600 milli-gravities	LASV_indexed	90144	45551	103691	17040	-236.293	11.4677	3.38441e-93	20.605		dependent	LASV_indexed ~ value+mri_serial_number+sex+PC1+PC2+PC3+PC4+PC5+ns(mriage, 3)+genotyping_array
Pulse rate	LASV_indexed	4194	45551	170754	12773	-0.0809586	0.0039421	3.10259e-92	20.5369		dependent	LASV_indexed ~ value+mri_serial_number+sex+PC1+PC2+PC3+PC4+PC5+ns(mriage, 3)+genotyping_array
Red blood cell (erythrocyte) count	LAmax_indexed	30010	45551	478189	37140	-2.85091	0.138863	3.80325e-93	20.5303		dependent	LAmax_indexed ~ value+mri_serial_number+sex+PC1+PC2+PC3+PC4+PC5+ns(mriage, 3)+genotyping_array
No-wear time bias adjusted average acceleration	LAmax_indexed	90087	45551	103691	17040	0.151132	0.00739284	8.74578e-92	20.443		dependent	LAmax_indexed ~ value+mri_serial_number+sex+PC1+PC2+PC3+PC4+PC5+ns(mriage, 3)+genotyping_array
Haemoglobin concentration	LAmax_indexed	30020	45551	478189	37140	-1.0129	0.0496593	5.69291e-92	20.3969		dependent	LAmax_indexed ~ value+mri_serial_number+sex+PC1+PC2+PC3+PC4+PC5+ns(mriage, 3)+genotyping_array
Impedance of whole body	LAmax_lvindexed	23106	45551	492334	38620	-0.000163291	8.00774e-06	6.05588e-92	20.3917		dependent	LAmax_lvindexed ~ value+mri_serial_number+sex+PC1+PC2+PC3+PC4+PC5+ns(mriage, 3)+genotyping_array
Number of days/week of vigorous physical activity 10+ minutes	LASV_indexed	904	45551	501643	38386	0.26926	0.013234	1.53109e-91	20.3461		dependent	LASV_indexed ~ value+mri_serial_number+sex+PC1+PC2+PC3+PC4+PC5+ns(mriage, 3)+genotyping_array
Impedance of leg (left)	LAmin_lvindexed	23108	45551	492357	38620	-0.000274426	1.35171e-05	3.68593e-91	20.3022		dependent	LAmin_lvindexed ~ value+mri_serial_number+sex+PC1+PC2+PC3+PC4+PC5+ns(mriage, 3)+genotyping_array
Impedance of whole body	LAmin_lvindexed	23106	45551	492334	38620	-0.000129945	6.41388e-06	8.61356e-91	20.26		dependent	LAmin_lvindexed ~ value+mri_serial_number+sex+PC1+PC2+PC3+PC4+PC5+ns(mriage, 3)+genotyping_array
Haematocrit percentage	LAmax_indexed	30030	45551	478189	37140	-0.33943	0.0168459	8.28624e-90	20.1491		dependent	LAmax_indexed ~ value+mri_serial_number+sex+PC1+PC2+PC3+PC4+PC5+ns(mriage, 3)+genotyping_array
Fraction acceleration <= 800 milli-gravities	LAmax_indexed	90146	45551	103691	17040	-534.228	26.6245	1.5632e-88	20.0653		dependent	LAmax_indexed ~ value+mri_serial_number+sex+PC1+PC2+PC3+PC4+PC5+ns(mriage, 3)+genotyping_array
Fraction acceleration <= 250 milli-gravities	LASV_indexed	90133	45551	103691	17040	-86.0662	4.29204	2.00931e-88	20.0525		dependent	LASV_indexed ~ value+mri_serial_number+sex+PC1+PC2+PC3+PC4+PC5+ns(mriage, 3)+genotyping_array
Impedance of leg (left)	LAmax_lvindexed	23108	45551	492357	38620	-0.000337104	1.68802e-05	2.78766e-88	19.9704		dependent	LAmax_lvindexed ~ value+mri_serial_number+sex+PC1+PC2+PC3+PC4+PC5+ns(mriage, 3)+genotyping_array
Fraction acceleration <= 700 milli-gravities	LASV_indexed	90145	45551	103691	17040	-255.818	12.8624	4.93943e-87	19.8889		dependent	LASV_indexed ~ value+mri_serial_number+sex+PC1+PC2+PC3+PC4+PC5+ns(mriage, 3)+genotyping_array
Fraction acceleration <= 225 milli-gravities	LASV_indexed	90132	45551	103691	17040	-71.0942	3.58676	1.83831e-86	19.8213		dependent	LASV_indexed ~ value+mri_serial_number+sex+PC1+PC2+PC3+PC4+PC5+ns(mriage, 3)+genotyping_array
Fraction acceleration <= 175 milli-gravities	LASV_indexed	90130	45551	103691	17040	-45.9933	2.32914	7.77861e-86	19.7469		dependent	LASV_indexed ~ value+mri_serial_number+sex+PC1+PC2+PC3+PC4+PC5+ns(mriage, 3)+genotyping_array
Fraction acceleration <= 250 milli-gravities	LAmax_indexed	90133	45551	103691	17040	-155.843	7.90454	1.42356e-85	19.7157		dependent	LAmax_indexed ~ value+mri_serial_number+sex+PC1+PC2+PC3+PC4+PC5+ns(mriage, 3)+genotyping_array
Fraction acceleration <= 200 milli-gravities	LASV_indexed	90131	45551	103691	17040	-57.4315	2.91969	3.41141e-85	19.6704		dependent	LASV_indexed ~ value+mri_serial_number+sex+PC1+PC2+PC3+PC4+PC5+ns(mriage, 3)+genotyping_array
Fraction acceleration <= 150 milli-gravities	LASV_indexed	90129	45551	103691	17040	-35.7746	1.82697	1.89097e-84	19.5814		dependent	LASV_indexed ~ value+mri_serial_number+sex+PC1+PC2+PC3+PC4+PC5+ns(mriage, 3)+genotyping_array
Standing height	LAEF	50	45551	499982	39682	-0.130714	0.00669658	1.86765e-84	19.5196		dependent	LAEF ~ value+mri_serial_number+sex+PC1+PC2+PC3+PC4+PC5+ns(mriage, 3)+genotyping_array
Leg fat-free mass (right)	LAmax_indexed	23113	45551	492333	37954	0.803483	0.041747	3.72813e-82	19.2465		dependent	LAmax_indexed ~ value+mri_serial_number+sex+PC1+PC2+PC3+PC4+PC5+ns(mriage, 3)+genotyping_array
Leg predicted mass (right)	LAmax_indexed	23114	45551	492332	37954	0.854632	0.0445144	9.22301e-82	19.199		dependent	LAmax_indexed ~ value+mri_serial_number+sex+PC1+PC2+PC3+PC4+PC5+ns(mriage, 3)+genotyping_array
Fraction acceleration <= 800 milli-gravities	LASV_indexed	90146	45551	103691	17040	-275.895	14.4786	4.04719e-80	19.0553		dependent	LASV_indexed ~ value+mri_serial_number+sex+PC1+PC2+PC3+PC4+PC5+ns(mriage, 3)+genotyping_array
Fraction acceleration <= 225 milli-gravities	LAmax_indexed	90132	45551	103691	17040	-125.889	6.6088	4.57451e-80	19.0488		dependent	LAmax_indexed ~ value+mri_serial_number+sex+PC1+PC2+PC3+PC4+PC5+ns(mriage, 3)+genotyping_array
Fraction acceleration <= 125 milli-gravities	LASV_indexed	90128	45551	103691	17040	-26.8691	1.41538	1.54272e-79	18.9837		dependent	LASV_indexed ~ value+mri_serial_number+sex+PC1+PC2+PC3+PC4+PC5+ns(mriage, 3)+genotyping_array
Forced expiratory volume in 1-second (FEV1)	LAmax	3063	45551	453714	37042	3.24822	0.171798	2.35563e-79	18.9072		dependent	LAmax ~ value+mri_serial_number+sex+PC1+PC2+PC3+PC4+PC5+ns(mriage, 3)+genotyping_array
Diastolic blood pressure, automated reading	LASV_lvindexed	4079	45551	468090	36454	0.00054621	2.89269e-05	3.80473e-79	18.8824		dependent	LASV_lvindexed ~ value+mri_serial_number+sex+PC1+PC2+PC3+PC4+PC5+ns(mriage, 3)+genotyping_array
Arm predicted mass (left)	LAmax_lvindexed	23126	45551	492134	38591	0.0228952	0.00121274	3.86786e-79	18.879		dependent	LAmax_lvindexed ~ value+mri_serial_number+sex+PC1+PC2+PC3+PC4+PC5+ns(mriage, 3)+genotyping_array
Arm fat-free mass (left)	LAmax_lvindexed	23125	45551	492153	38592	0.021581	0.00114368	4.58957e-79	18.8698		dependent	LAmax_lvindexed ~ value+mri_serial_number+sex+PC1+PC2+PC3+PC4+PC5+ns(mriage, 3)+genotyping_array
Number of days/week of vigorous physical activity 10+ minutes	LAmin_indexed	904	45551	501643	38386	0.333958	0.0177743	2.09696e-78	18.7889		dependent	LAmin_indexed ~ value+mri_serial_number+sex+PC1+PC2+PC3+PC4+PC5+ns(mriage, 3)+genotyping_array
Triglycerides	LASV_indexed	30870	45551	469240	36469	-0.518044	0.0275914	2.80289e-78	18.7756		dependent	LASV_indexed ~ value+mri_serial_number+sex+PC1+PC2+PC3+PC4+PC5+ns(mriage, 3)+genotyping_array
Pulse rate	LAmin	4194	45551	170754	13193	-0.19458	0.010396	3.60163e-77	18.7169		dependent	LAmin ~ value+mri_serial_number+sex+PC1+PC2+PC3+PC4+PC5+ns(mriage, 3)+genotyping_array
Leg fat mass (left)	LASV_lvindexed	23116	45551	492317	38614	0.0040322	0.000215558	9.80406e-78	18.7058		dependent	LASV_lvindexed ~ value+mri_serial_number+sex+PC1+PC2+PC3+PC4+PC5+ns(mriage, 3)+genotyping_array
Leg fat mass (right)	LASV_lvindexed	23112	45551	492345	38618	0.00389577	0.000210177	2.28697e-76	18.5357		dependent	LASV_lvindexed ~ value+mri_serial_number+sex+PC1+PC2+PC3+PC4+PC5+ns(mriage, 3)+genotyping_array
Trunk fat-free mass	LAmax_indexed	23129	45551	491980	37912	0.276676	0.0149403	3.16661e-76	18.5187		dependent	LAmax_indexed ~ value+mri_serial_number+sex+PC1+PC2+PC3+PC4+PC5+ns(mriage, 3)+genotyping_array
Arm predicted mass (right)	LAmax_lvindexed	23122	45551	492234	38600	0.0240138	0.00129844	4.89979e-76	18.4943		dependent	LAmax_lvindexed ~ value+mri_serial_number+sex+PC1+PC2+PC3+PC4+PC5+ns(mriage, 3)+genotyping_array
Fraction acceleration <= 200 milli-gravities	LAmax_indexed	90131	45551	103691	17040	-99.1466	5.38243	4.82672e-75	18.4204		dependent	LAmax_indexed ~ value+mri_serial_number+sex+PC1+PC2+PC3+PC4+PC5+ns(mriage, 3)+genotyping_array
Sunday average acceleration	LAmax_indexed	90025	45551	103691	17040	0.099915	0.00542609	5.44041e-75	18.4138		dependent	LAmax_indexed ~ value+mri_serial_number+sex+PC1+PC2+PC3+PC4+PC5+ns(mriage, 3)+genotyping_array
Whole body fat-free mass	LAmax_indexed	23101	45551	492345	37962	0.144263	0.00783896	2.62984e-75	18.4033		dependent	LAmax_indexed ~ value+mri_serial_number+sex+PC1+PC2+PC3+PC4+PC5+ns(mriage, 3)+genotyping_array
Arm fat-free mass (right)	LAmax_lvindexed	23121	45551	492242	38600	0.0225393	0.00122484	2.67084e-75	18.4018		dependent	LAmax_lvindexed ~ value+mri_serial_number+sex+PC1+PC2+PC3+PC4+PC5+ns(mriage, 3)+genotyping_array
Haematocrit percentage	LASV_indexed	30030	45551	478189	37140	-0.16804	0.00913172	2.75144e-75	18.4018		dependent	LASV_indexed ~ value+mri_serial_number+sex+PC1+PC2+PC3+PC4+PC5+ns(mriage, 3)+genotyping_array
Fraction acceleration <= 900 milli-gravities	LAmax_indexed	90147	45551	103691	17040	-560.382	30.4542	6.88052e-75	18.4008		dependent	LAmax_indexed ~ value+mri_serial_number+sex+PC1+PC2+PC3+PC4+PC5+ns(mriage, 3)+genotyping_array
Sunday average acceleration	LASV_indexed	90025	45551	103691	17040	0.0542045	0.00294748	8.35764e-75	18.3901		dependent	LASV_indexed ~ value+mri_serial_number+sex+PC1+PC2+PC3+PC4+PC5+ns(mriage, 3)+genotyping_array
Diastolic blood pressure, automated reading	LAmax_lvindexed	4079	45551	468090	36454	0.000938264	5.11257e-05	6.9159e-75	18.3521		dependent	LAmax_lvindexed ~ value+mri_serial_number+sex+PC1+PC2+PC3+PC4+PC5+ns(mriage, 3)+genotyping_array
Whole body water mass	LAmax_indexed	23102	45551	492388	37963	0.19513	0.010634	7.00452e-75	18.3497		dependent	LAmax_indexed ~ value+mri_serial_number+sex+PC1+PC2+PC3+PC4+PC5+ns(mriage, 3)+genotyping_array
Trunk predicted mass	LAmax_indexed	23130	45551	491931	37908	0.284206	0.0155684	3.90591e-74	18.2553		dependent	LAmax_indexed ~ value+mri_serial_number+sex+PC1+PC2+PC3+PC4+PC5+ns(mriage, 3)+genotyping_array
Urate	LAmax_lvindexed	30880	45551	469051	37097	0.00014809	8.11245e-06	4.01549e-74	18.2547		dependent	LAmax_lvindexed ~ value+mri_serial_number+sex+PC1+PC2+PC3+PC4+PC5+ns(mriage, 3)+genotyping_array
Haemoglobin concentration	LASV_indexed	30020	45551	478189	37140	-0.48885	0.0269259	2.41917e-73	18.1554		dependent	LASV_indexed ~ value+mri_serial_number+sex+PC1+PC2+PC3+PC4+PC5+ns(mriage, 3)+genotyping_array
Arm fat mass (right)	LASV_lvindexed	23120	45551	492246	38605	0.00994384	0.000547992	2.7894e-73	18.146		dependent	LASV_lvindexed ~ value+mri_serial_number+sex+PC1+PC2+PC3+PC4+PC5+ns(mriage, 3)+genotyping_array
Position of pulse wave notch	LAmax_indexed	4199	45551	170754	12773	-0.234295	0.0129165	1.27353e-72	18.1392		dependent	LAmax_indexed ~ value+mri_serial_number+sex+PC1+PC2+PC3+PC4+PC5+ns(mriage, 3)+genotyping_array
Fraction acceleration <= 100 milli-gravities	LASV_indexed	90127	45551	103691	17040	-19.6582	1.09047	5.55701e-72	18.0273		dependent	LASV_indexed ~ value+mri_serial_number+sex+PC1+PC2+PC3+PC4+PC5+ns(mriage, 3)+genotyping_array
Whole body fat mass	LASV_lvindexed	23100	45551	491548	38569	0.000619632	3.45384e-05	1.11774e-71	17.9404		dependent	LASV_lvindexed ~ value+mri_serial_number+sex+PC1+PC2+PC3+PC4+PC5+ns(mriage, 3)+genotyping_array
Hand grip strength (left)	LAmax	46	45551	499126	39602	0.228419	0.0127555	1.97659e-71	17.9074		dependent	LAmax ~ value+mri_serial_number+sex+PC1+PC2+PC3+PC4+PC5+ns(mriage, 3)+genotyping_array
Systolic blood pressure, automated reading	LAmax_indexed	4080	45551	468077	35870	0.0480855	0.00268614	2.35626e-71	17.9013		dependent	LAmax_indexed ~ value+mri_serial_number+sex+PC1+PC2+PC3+PC4+PC5+ns(mriage, 3)+genotyping_array
Fraction acceleration <= 175 milli-gravities	LAmax_indexed	90130	45551	103691	17040	-76.6741	4.2967	1.39213e-70	17.8449		dependent	LAmax_indexed ~ value+mri_serial_number+sex+PC1+PC2+PC3+PC4+PC5+ns(mriage, 3)+genotyping_array
Whole body fat-free mass	LAmax_lvindexed	23101	45551	492345	38622	0.00152551	8.58951e-05	2.73866e-70	17.7602		dependent	LAmax_lvindexed ~ value+mri_serial_number+sex+PC1+PC2+PC3+PC4+PC5+ns(mriage, 3)+genotyping_array
Fraction acceleration <= 95 milli-gravities	LASV_indexed	90126	45551	103691	17040	-18.2976	1.03046	6.52782e-70	17.7567		dependent	LASV_indexed ~ value+mri_serial_number+sex+PC1+PC2+PC3+PC4+PC5+ns(mriage, 3)+genotyping_array
Whole body water mass	LAmax_lvindexed	23102	45551	492388	38623	0.00206768	0.000116539	3.74939e-70	17.7424		dependent	LAmax_lvindexed ~ value+mri_serial_number+sex+PC1+PC2+PC3+PC4+PC5+ns(mriage, 3)+genotyping_array
Arm fat mass (left)	LASV_lvindexed	23124	45551	492169	38594	0.00878623	0.000495425	4.29583e-70	17.7347		dependent	LASV_lvindexed ~ value+mri_serial_number+sex+PC1+PC2+PC3+PC4+PC5+ns(mriage, 3)+genotyping_array
Impedance of leg (right)	LASV_indexed	23107	45551	492363	37961	-0.0147958	0.000841197	5.62611e-69	17.589		dependent	LASV_indexed ~ value+mri_serial_number+sex+PC1+PC2+PC3+PC4+PC5+ns(mriage, 3)+genotyping_array
Forced vital capacity (FVC)	LASV_lvindexed	3062	45551	453714	36434	-0.00691445	0.000393667	8.90721e-69	17.5642		dependent	LASV_lvindexed ~ value+mri_serial_number+sex+PC1+PC2+PC3+PC4+PC5+ns(mriage, 3)+genotyping_array
Pulse rate, automated reading	LAEF	102	45551	468090	37064	0.0691707	0.00395504	3.25402e-68	17.4893		dependent	LAEF ~ value+mri_serial_number+sex+PC1+PC2+PC3+PC4+PC5+ns(mriage, 3)+genotyping_array
Fraction acceleration <= 90 milli-gravities	LASV_indexed	90125	45551	103691	17040	-17.0243	0.974922	1.08119e-67	17.4622		dependent	LASV_indexed ~ value+mri_serial_number+sex+PC1+PC2+PC3+PC4+PC5+ns(mriage, 3)+genotyping_array
Fraction acceleration <= 900 milli-gravities	LASV_indexed	90147	45551	103691	17040	-287.982	16.5597	3.70307e-67	17.3905		dependent	LASV_indexed ~ value+mri_serial_number+sex+PC1+PC2+PC3+PC4+PC5+ns(mriage, 3)+genotyping_array
Impedance of arm (left)	LAmax_indexed	23110	45551	492349	37959	-0.021389	0.00123504	6.18666e-67	17.3184		dependent	LAmax_indexed ~ value+mri_serial_number+sex+PC1+PC2+PC3+PC4+PC5+ns(mriage, 3)+genotyping_array
Fraction acceleration <= 85 milli-gravities	LASV_indexed	90124	45551	103691	17040	-15.9807	0.926013	3.59199e-66	17.2575		dependent	LASV_indexed ~ value+mri_serial_number+sex+PC1+PC2+PC3+PC4+PC5+ns(mriage, 3)+genotyping_array
Saturday average acceleration	LASV_indexed	90024	45551	103691	17040	0.0522773	0.00303917	9.35279e-66	17.2012		dependent	LASV_indexed ~ value+mri_serial_number+sex+PC1+PC2+PC3+PC4+PC5+ns(mriage, 3)+genotyping_array
Impedance of arm (left)	LAmax_lvindexed	23110	45551	492349	38619	-0.000231589	1.34787e-05	6.39112e-66	17.1819		dependent	LAmax_lvindexed ~ value+mri_serial_number+sex+PC1+PC2+PC3+PC4+PC5+ns(mriage, 3)+genotyping_array
Fraction acceleration <= 150 milli-gravities	LAmax_indexed	90129	45551	103691	17040	-57.8225	3.37206	2.32092e-65	17.1475		dependent	LAmax_indexed ~ value+mri_serial_number+sex+PC1+PC2+PC3+PC4+PC5+ns(mriage, 3)+genotyping_array
Trunk fat mass	LASV_lvindexed	23128	45551	492064	38577	0.00103053	6.0309e-05	3.20052e-65	17.0875		dependent	LASV_lvindexed ~ value+mri_serial_number+sex+PC1+PC2+PC3+PC4+PC5+ns(mriage, 3)+genotyping_array
Fraction acceleration <= 1000 milli-gravities	LAmax_indexed	90148	45551	103691	17040	-608.184	35.6882	1.38524e-64	17.0416		dependent	LAmax_indexed ~ value+mri_serial_number+sex+PC1+PC2+PC3+PC4+PC5+ns(mriage, 3)+genotyping_array
Urate	LAmax	30880	45551	469051	37712	0.0255726	0.00150419	1.40693e-64	17.001		dependent	LAmax ~ value+mri_serial_number+sex+PC1+PC2+PC3+PC4+PC5+ns(mriage, 3)+genotyping_array
Fraction acceleration <= 80 milli-gravities	LASV_indexed	90123	45551	103691	17040	-14.7524	0.86826	3.25439e-64	16.9907		dependent	LASV_indexed ~ value+mri_serial_number+sex+PC1+PC2+PC3+PC4+PC5+ns(mriage, 3)+genotyping_array
Number of days/week of vigorous physical activity 10+ minutes	LAmax	904	45551	501643	39702	0.841505	0.0495427	1.77992e-64	16.9854		dependent	LAmax ~ value+mri_serial_number+sex+PC1+PC2+PC3+PC4+PC5+ns(mriage, 3)+genotyping_array
Saturday average acceleration	LAmax_indexed	90024	45551	103691	17040	0.0949847	0.00559628	4.39144e-64	16.9728		dependent	LAmax_indexed ~ value+mri_serial_number+sex+PC1+PC2+PC3+PC4+PC5+ns(mriage, 3)+genotyping_array
Red blood cell (erythrocyte) count	LASV_indexed	30010	45551	478189	37140	-1.27557	0.075342	4.67884e-64	16.9303		dependent	LASV_indexed ~ value+mri_serial_number+sex+PC1+PC2+PC3+PC4+PC5+ns(mriage, 3)+genotyping_array
Waist circumference	LASV_lvindexed	48	45551	500361	39040	0.000448721	2.6512e-05	4.96954e-64	16.9252		dependent	LASV_lvindexed ~ value+mri_serial_number+sex+PC1+PC2+PC3+PC4+PC5+ns(mriage, 3)+genotyping_array
Thursday average acceleration	LASV_indexed	90022	45551	103691	17040	0.0544486	0.00323021	3.08324e-63	16.8561		dependent	LASV_indexed ~ value+mri_serial_number+sex+PC1+PC2+PC3+PC4+PC5+ns(mriage, 3)+genotyping_array
Hand grip strength (right)	LAmax	47	45551	499193	39599	0.211021	0.0125333	2.17849e-63	16.8369		dependent	LAmax ~ value+mri_serial_number+sex+PC1+PC2+PC3+PC4+PC5+ns(mriage, 3)+genotyping_array
Impedance of arm (left)	LAmin_indexed	23110	45551	492349	37959	-0.0151158	0.000898919	3.18562e-63	16.8155		dependent	LAmin_indexed ~ value+mri_serial_number+sex+PC1+PC2+PC3+PC4+PC5+ns(mriage, 3)+genotyping_array
HDL cholesterol	LASV_indexed	30760	45551	429894	33285	1.32729	0.0789602	3.78384e-63	16.8096		dependent	LASV_indexed ~ value+mri_serial_number+sex+PC1+PC2+PC3+PC4+PC5+ns(mriage, 3)+genotyping_array
Systolic blood pressure, automated reading	LAmax_lvindexed	4080	45551	468077	36454	0.000493718	2.94473e-05	7.43132e-63	16.7661		dependent	LAmax_lvindexed ~ value+mri_serial_number+sex+PC1+PC2+PC3+PC4+PC5+ns(mriage, 3)+genotyping_array
Hip circumference	LAEF	49	45551	500302	39691	-0.0855262	0.00512552	2.68895e-62	16.6863		dependent	LAEF ~ value+mri_serial_number+sex+PC1+PC2+PC3+PC4+PC5+ns(mriage, 3)+genotyping_array
Impedance of leg (left)	LASV_indexed	23108	45551	492357	37960	-0.0139181	0.000839597	1.68105e-61	16.5771		dependent	LASV_indexed ~ value+mri_serial_number+sex+PC1+PC2+PC3+PC4+PC5+ns(mriage, 3)+genotyping_array
Fraction acceleration <= 75 milli-gravities	LASV_indexed	90122	45551	103691	17040	-13.6823	0.825942	3.7122e-61	16.5657		dependent	LASV_indexed ~ value+mri_serial_number+sex+PC1+PC2+PC3+PC4+PC5+ns(mriage, 3)+genotyping_array
Forced expiratory volume in 1-second (FEV1)	LASV	3063	45551	453714	37042	1.49183	0.0903494	4.98887e-61	16.5118		dependent	LASV ~ value+mri_serial_number+sex+PC1+PC2+PC3+PC4+PC5+ns(mriage, 3)+genotyping_array
Impedance of arm (right)	LAmax_indexed	23109	45551	492325	37958	-0.0209051	0.00126621	5.08009e-61	16.51		dependent	LAmax_indexed ~ value+mri_serial_number+sex+PC1+PC2+PC3+PC4+PC5+ns(mriage, 3)+genotyping_array
Leg fat-free mass (left)	LAmax_indexed	23117	45551	492298	37948	0.687633	0.0416714	5.86077e-61	16.5013		dependent	LAmax_indexed ~ value+mri_serial_number+sex+PC1+PC2+PC3+PC4+PC5+ns(mriage, 3)+genotyping_array
Leg predicted mass (left)	LAmax_indexed	23118	45551	492292	37948	0.732511	0.0444339	7.60956e-61	16.4854		dependent	LAmax_indexed ~ value+mri_serial_number+sex+PC1+PC2+PC3+PC4+PC5+ns(mriage, 3)+genotyping_array
Diastolic blood pressure, automated reading	LASV	4079	45551	468090	37064	0.0814506	0.00494859	1.18069e-60	16.4594		dependent	LASV ~ value+mri_serial_number+sex+PC1+PC2+PC3+PC4+PC5+ns(mriage, 3)+genotyping_array
Tuesday average acceleration	LASV_indexed	90020	45551	103691	17040	0.0520154	0.00316171	2.38485e-60	16.4517		dependent	LASV_indexed ~ value+mri_serial_number+sex+PC1+PC2+PC3+PC4+PC5+ns(mriage, 3)+genotyping_array
Impedance of arm (left)	LAmin_lvindexed	23110	45551	492349	38619	-0.000177351	1.07986e-05	2.0823e-60	16.4235		dependent	LAmin_lvindexed ~ value+mri_serial_number+sex+PC1+PC2+PC3+PC4+PC5+ns(mriage, 3)+genotyping_array
Fraction acceleration <= 70 milli-gravities	LASV_indexed	90121	45551	103691	17040	-12.8625	0.786713	1.24563e-59	16.3496		dependent	LASV_indexed ~ value+mri_serial_number+sex+PC1+PC2+PC3+PC4+PC5+ns(mriage, 3)+genotyping_array
Fraction acceleration <= 125 milli-gravities	LAmax_indexed	90128	45551	103691	17040	-42.644	2.61274	1.95892e-59	16.3216		dependent	LAmax_indexed ~ value+mri_serial_number+sex+PC1+PC2+PC3+PC4+PC5+ns(mriage, 3)+genotyping_array
Impedance of arm (right)	LAmax_lvindexed	23109	45551	492325	38617	-0.000222959	1.38094e-05	1.90017e-58	16.1455		dependent	LAmax_lvindexed ~ value+mri_serial_number+sex+PC1+PC2+PC3+PC4+PC5+ns(mriage, 3)+genotyping_array
Fraction acceleration <= 65 milli-gravities	LASV_indexed	90120	45551	103691	17040	-12.0773	0.749628	5.72769e-58	16.111		dependent	LASV_indexed ~ value+mri_serial_number+sex+PC1+PC2+PC3+PC4+PC5+ns(mriage, 3)+genotyping_array
Fraction acceleration <= 1000 milli-gravities	LASV_indexed	90148	45551	103691	17040	-311.785	19.4036	1.12908e-57	16.0684		dependent	LASV_indexed ~ value+mri_serial_number+sex+PC1+PC2+PC3+PC4+PC5+ns(mriage, 3)+genotyping_array
Thursday average acceleration	LAmax_indexed	90022	45551	103691	17040	0.0954132	0.00595137	2.00617e-57	16.0321		dependent	LAmax_indexed ~ value+mri_serial_number+sex+PC1+PC2+PC3+PC4+PC5+ns(mriage, 3)+genotyping_array
Fraction acceleration <= 60 milli-gravities	LASV_indexed	90119	45551	103691	17040	-11.4341	0.715136	3.99133e-57	15.9887		dependent	LASV_indexed ~ value+mri_serial_number+sex+PC1+PC2+PC3+PC4+PC5+ns(mriage, 3)+genotyping_array
Impedance of arm (right)	LAmin_indexed	23109	45551	492325	37958	-0.0146636	0.00092164	8.21178e-57	15.9103		dependent	LAmin_indexed ~ value+mri_serial_number+sex+PC1+PC2+PC3+PC4+PC5+ns(mriage, 3)+genotyping_array
Weight	LAmin_indexed	21002	45551	499747	38355	0.0417603	0.00262512	8.48696e-57	15.9079		dependent	LAmin_indexed ~ value+mri_serial_number+sex+PC1+PC2+PC3+PC4+PC5+ns(mriage, 3)+genotyping_array
Fraction acceleration <= 55 milli-gravities	LASV_indexed	90118	45551	103691	17040	-10.8339	0.681969	2.00958e-56	15.8862		dependent	LASV_indexed ~ value+mri_serial_number+sex+PC1+PC2+PC3+PC4+PC5+ns(mriage, 3)+genotyping_array
ECG, heart rate	LAmax_indexed	5983	45551	74986	5924	-0.133834	0.00844088	1.77133e-55	15.8555		dependent	LAmax_indexed ~ value+mri_serial_number+sex+PC1+PC2+PC3+PC4+PC5+ns(mriage, 3)+genotyping_array
Weight	LAmin_indexed	23098	45551	492393	37963	0.0416673	0.00264379	8.75476e-56	15.7604		dependent	LAmin_indexed ~ value+mri_serial_number+sex+PC1+PC2+PC3+PC4+PC5+ns(mriage, 3)+genotyping_array
Peak expiratory flow (PEF)	LAmax	3064	45551	453714	37042	0.0139095	0.000886194	2.43769e-55	15.6958		dependent	LAmax ~ value+mri_serial_number+sex+PC1+PC2+PC3+PC4+PC5+ns(mriage, 3)+genotyping_array
Urate	LAmin	30880	45551	469051	37712	0.0168895	0.00107634	2.58738e-55	15.6915		dependent	LAmin ~ value+mri_serial_number+sex+PC1+PC2+PC3+PC4+PC5+ns(mriage, 3)+genotyping_array
Fraction acceleration <= 1100 milli-gravities	LAmax_indexed	90149	45551	103691	17040	-658.331	41.968	4.54431e-55	15.6865		dependent	LAmax_indexed ~ value+mri_serial_number+sex+PC1+PC2+PC3+PC4+PC5+ns(mriage, 3)+genotyping_array
Pulse rate	LASV	4194	45551	170754	13193	-0.121823	0.00776694	6.02797e-55	15.6848		dependent	LASV ~ value+mri_serial_number+sex+PC1+PC2+PC3+PC4+PC5+ns(mriage, 3)+genotyping_array
Basal metabolic rate	LAmax_indexed	23105	45551	492374	37962	0.000929456	5.92838e-05	3.1863e-55	15.6781		dependent	LAmax_indexed ~ value+mri_serial_number+sex+PC1+PC2+PC3+PC4+PC5+ns(mriage, 3)+genotyping_array
Urate	LAmin_lvindexed	30880	45551	469051	37097	0.000101672	6.48603e-06	3.34698e-55	15.6755		dependent	LAmin_lvindexed ~ value+mri_serial_number+sex+PC1+PC2+PC3+PC4+PC5+ns(mriage, 3)+genotyping_array
Red blood cell (erythrocyte) count	LAmin_indexed	30010	45551	478189	37140	-1.57534	0.101213	1.88211e-54	15.5646		dependent	LAmin_indexed ~ value+mri_serial_number+sex+PC1+PC2+PC3+PC4+PC5+ns(mriage, 3)+genotyping_array
Monday average acceleration	LASV_indexed	90019	45551	103691	17040	0.0507808	0.00328562	1.60062e-53	15.4555		dependent	LASV_indexed ~ value+mri_serial_number+sex+PC1+PC2+PC3+PC4+PC5+ns(mriage, 3)+genotyping_array
Impedance of arm (right)	LAmin_lvindexed	23109	45551	492325	38617	-0.000170838	1.1063e-05	1.23213e-53	15.4422		dependent	LAmin_lvindexed ~ value+mri_serial_number+sex+PC1+PC2+PC3+PC4+PC5+ns(mriage, 3)+genotyping_array
Fraction acceleration <= 100 milli-gravities	LAmax_indexed	90127	45551	103691	17040	-30.981	2.01263	4.13588e-53	15.3933		dependent	LAmax_indexed ~ value+mri_serial_number+sex+PC1+PC2+PC3+PC4+PC5+ns(mriage, 3)+genotyping_array
Diastolic blood pressure, automated reading	LAmax	4079	45551	468090	37064	0.145409	0.00947747	5.78086e-53	15.3426		dependent	LAmax ~ value+mri_serial_number+sex+PC1+PC2+PC3+PC4+PC5+ns(mriage, 3)+genotyping_array
Fraction acceleration <= 50 milli-gravities	LASV_indexed	90117	45551	103691	17040	-9.86501	0.643408	1.04476e-52	15.3324		dependent	LASV_indexed ~ value+mri_serial_number+sex+PC1+PC2+PC3+PC4+PC5+ns(mriage, 3)+genotyping_array
Wednesday average acceleration	LASV_indexed	90021	45551	103691	17040	0.0452542	0.00295311	1.18334e-52	15.3242		dependent	LASV_indexed ~ value+mri_serial_number+sex+PC1+PC2+PC3+PC4+PC5+ns(mriage, 3)+genotyping_array
Average acceleration 18:00 - 18:59	LASV_indexed	90045	45551	103691	17040	0.025604	0.00167442	1.95135e-52	15.2912		dependent	LASV_indexed ~ value+mri_serial_number+sex+PC1+PC2+PC3+PC4+PC5+ns(mriage, 3)+genotyping_array
Tuesday average acceleration	LAmax_indexed	90020	45551	103691	17040	0.0887335	0.00582714	5.10555e-52	15.2276		dependent	LAmax_indexed ~ value+mri_serial_number+sex+PC1+PC2+PC3+PC4+PC5+ns(mriage, 3)+genotyping_array
Fraction acceleration <= 45 milli-gravities	LASV_indexed	90116	45551	103691	17040	-9.31571	0.613046	8.25031e-52	15.1958		dependent	LASV_indexed ~ value+mri_serial_number+sex+PC1+PC2+PC3+PC4+PC5+ns(mriage, 3)+genotyping_array
Hand grip strength (left)	LASV	46	45551	499126	39602	0.101131	0.00667014	8.85749e-52	15.1618		dependent	LASV ~ value+mri_serial_number+sex+PC1+PC2+PC3+PC4+PC5+ns(mriage, 3)+genotyping_array
Forced vital capacity (FVC)	LAmax	3062	45551	453714	37042	1.92947	0.12749	1.37217e-51	15.1343		dependent	LAmax ~ value+mri_serial_number+sex+PC1+PC2+PC3+PC4+PC5+ns(mriage, 3)+genotyping_array
Fraction acceleration <= 95 milli-gravities	LAmax_indexed	90126	45551	103691	17040	-28.7282	1.90183	3.19855e-51	15.1055		dependent	LAmax_indexed ~ value+mri_serial_number+sex+PC1+PC2+PC3+PC4+PC5+ns(mriage, 3)+genotyping_array
Hand grip strength (right)	LASV	47	45551	499193	39599	0.0986895	0.00655156	3.90274e-51	15.0635		dependent	LASV ~ value+mri_serial_number+sex+PC1+PC2+PC3+PC4+PC5+ns(mriage, 3)+genotyping_array
High light scatter reticulocyte count	LAmax_lvindexed	30300	45551	469868	37152	0.80232	0.0534031	7.23478e-51	15.0238		dependent	LAmax_lvindexed ~ value+mri_serial_number+sex+PC1+PC2+PC3+PC4+PC5+ns(mriage, 3)+genotyping_array
Fraction acceleration <= 475 milli-gravities	LAmin_indexed	90142	45551	103691	17040	-194.703	12.9691	1.27437e-50	15.0129		dependent	LAmin_indexed ~ value+mri_serial_number+sex+PC1+PC2+PC3+PC4+PC5+ns(mriage, 3)+genotyping_array
Impedance of leg (left)	LAEF	23108	45551	492357	39262	0.0209814	0.00140237	1.80972e-50	14.9614		dependent	LAEF ~ value+mri_serial_number+sex+PC1+PC2+PC3+PC4+PC5+ns(mriage, 3)+genotyping_array
Friday average acceleration	LASV_indexed	90023	45551	103691	17040	0.0497465	0.00333064	3.98932e-50	14.936		dependent	LASV_indexed ~ value+mri_serial_number+sex+PC1+PC2+PC3+PC4+PC5+ns(mriage, 3)+genotyping_array
Fraction acceleration <= 500 milli-gravities	LAmin_indexed	90143	45551	103691	17040	-201.834	13.5269	4.98918e-50	14.9209		dependent	LAmin_indexed ~ value+mri_serial_number+sex+PC1+PC2+PC3+PC4+PC5+ns(mriage, 3)+genotyping_array
Peak expiratory flow (PEF)	LASV	3064	45551	453714	37042	0.00694549	0.000465675	3.68965e-50	14.9149		dependent	LASV ~ value+mri_serial_number+sex+PC1+PC2+PC3+PC4+PC5+ns(mriage, 3)+genotyping_array
Average acceleration 18:00 - 18:59	LAmax_indexed	90045	45551	103691	17040	0.0459609	0.0030836	6.31988e-50	14.9049		dependent	LAmax_indexed ~ value+mri_serial_number+sex+PC1+PC2+PC3+PC4+PC5+ns(mriage, 3)+genotyping_array
Average acceleration 12:00 - 12:59	LASV_indexed	90039	45551	103691	17040	0.0224001	0.00150546	9.23685e-50	14.8792		dependent	LASV_indexed ~ value+mri_serial_number+sex+PC1+PC2+PC3+PC4+PC5+ns(mriage, 3)+genotyping_array
Cystatin C	LASV_indexed	30720	45551	469584	36496	-3.23173	0.217235	6.54735e-50	14.8767		dependent	LASV_indexed ~ value+mri_serial_number+sex+PC1+PC2+PC3+PC4+PC5+ns(mriage, 3)+genotyping_array
High light scatter reticulocyte percentage	LAmax_lvindexed	30290	45551	469869	37153	0.0360165	0.00242119	6.61748e-50	14.8755		dependent	LAmax_lvindexed ~ value+mri_serial_number+sex+PC1+PC2+PC3+PC4+PC5+ns(mriage, 3)+genotyping_array
Fraction acceleration <= 40 milli-gravities	LASV_indexed	90115	45551	103691	17040	-8.64613	0.581837	1.22562e-49	14.8601		dependent	LASV_indexed ~ value+mri_serial_number+sex+PC1+PC2+PC3+PC4+PC5+ns(mriage, 3)+genotyping_array
Impedance of leg (right)	LAEF	23107	45551	492363	39263	0.0208803	0.00140576	9.02743e-50	14.8534		dependent	LAEF ~ value+mri_serial_number+sex+PC1+PC2+PC3+PC4+PC5+ns(mriage, 3)+genotyping_array
Fraction acceleration <= 1100 milli-gravities	LASV_indexed	90149	45551	103691	17040	-338.681	22.8136	1.51761e-49	14.8455		dependent	LASV_indexed ~ value+mri_serial_number+sex+PC1+PC2+PC3+PC4+PC5+ns(mriage, 3)+genotyping_array
Fraction acceleration <= 90 milli-gravities	LAmax_indexed	90125	45551	103691	17040	-26.6585	1.79924	2.32448e-49	14.8166		dependent	LAmax_indexed ~ value+mri_serial_number+sex+PC1+PC2+PC3+PC4+PC5+ns(mriage, 3)+genotyping_array
Fraction acceleration <= 1200 milli-gravities	LAmax_indexed	90150	45551	103691	17040	-758.654	51.2774	3.18607e-49	14.7951		dependent	LAmax_indexed ~ value+mri_serial_number+sex+PC1+PC2+PC3+PC4+PC5+ns(mriage, 3)+genotyping_array
Fraction acceleration <= 450 milli-gravities	LAmin_indexed	90141	45551	103691	17040	-183.028	12.3722	3.25867e-49	14.7935		dependent	LAmin_indexed ~ value+mri_serial_number+sex+PC1+PC2+PC3+PC4+PC5+ns(mriage, 3)+genotyping_array
Fraction acceleration <= 425 milli-gravities	LAmin_indexed	90140	45551	103691	17040	-173.468	11.7322	3.65624e-49	14.7857		dependent	LAmin_indexed ~ value+mri_serial_number+sex+PC1+PC2+PC3+PC4+PC5+ns(mriage, 3)+genotyping_array
Impedance of whole body	LAEF	23106	45551	492334	39262	0.00983123	0.000665554	3.03382e-49	14.7715		dependent	LAEF ~ value+mri_serial_number+sex+PC1+PC2+PC3+PC4+PC5+ns(mriage, 3)+genotyping_array
Fraction acceleration <= 400 milli-gravities	LAmin_indexed	90139	45551	103691	17040	-162.645	11.0372	7.56576e-49	14.736		dependent	LAmin_indexed ~ value+mri_serial_number+sex+PC1+PC2+PC3+PC4+PC5+ns(mriage, 3)+genotyping_array
Maximum heart rate during fitness test	LAmax	6033	45551	77934	6306	-0.19295	0.0131103	3.1368e-48	14.7174		dependent	LAmax ~ value+mri_serial_number+sex+PC1+PC2+PC3+PC4+PC5+ns(mriage, 3)+genotyping_array
Position of pulse wave notch	LAmin_indexed	4199	45551	170754	12773	-0.136325	0.00927946	1.83026e-48	14.691		dependent	LAmin_indexed ~ value+mri_serial_number+sex+PC1+PC2+PC3+PC4+PC5+ns(mriage, 3)+genotyping_array
Triglycerides	LAmin_indexed	30870	45551	469240	36469	-0.541599	0.0369451	1.60933e-48	14.6595		dependent	LAmin_indexed ~ value+mri_serial_number+sex+PC1+PC2+PC3+PC4+PC5+ns(mriage, 3)+genotyping_array
Fraction acceleration <= 85 milli-gravities	LAmax_indexed	90124	45551	103691	17040	-25.0341	1.70887	2.66994e-48	14.6495		dependent	LAmax_indexed ~ value+mri_serial_number+sex+PC1+PC2+PC3+PC4+PC5+ns(mriage, 3)+genotyping_array
Monday average acceleration	LAmax_indexed	90019	45551	103691	17040	0.088619	0.00605302	3.04581e-48	14.6405		dependent	LAmax_indexed ~ value+mri_serial_number+sex+PC1+PC2+PC3+PC4+PC5+ns(mriage, 3)+genotyping_array
Leg fat percentage (right)	LASV_indexed	23111	45551	492354	37959	-0.0706309	0.00483533	3.41455e-48	14.6072		dependent	LASV_indexed ~ value+mri_serial_number+sex+PC1+PC2+PC3+PC4+PC5+ns(mriage, 3)+genotyping_array
Fraction acceleration <= 600 milli-gravities	LAmin_indexed	90144	45551	103691	17040	-225.24	15.4383	6.35924e-48	14.5897		dependent	LAmin_indexed ~ value+mri_serial_number+sex+PC1+PC2+PC3+PC4+PC5+ns(mriage, 3)+genotyping_array
Haemoglobin concentration	LAmin_indexed	30020	45551	478189	37140	-0.524049	0.0362084	2.41166e-47	14.4731		dependent	LAmin_indexed ~ value+mri_serial_number+sex+PC1+PC2+PC3+PC4+PC5+ns(mriage, 3)+genotyping_array
Fraction acceleration <= 375 milli-gravities	LAmin_indexed	90138	45551	103691	17040	-148.769	10.2842	3.79259e-47	14.4658		dependent	LAmin_indexed ~ value+mri_serial_number+sex+PC1+PC2+PC3+PC4+PC5+ns(mriage, 3)+genotyping_array
Fraction acceleration <= 80 milli-gravities	LAmax_indexed	90123	45551	103691	17040	-23.1372	1.60215	5.38719e-47	14.4414		dependent	LAmax_indexed ~ value+mri_serial_number+sex+PC1+PC2+PC3+PC4+PC5+ns(mriage, 3)+genotyping_array
Fraction acceleration <= 35 milli-gravities	LASV_indexed	90114	45551	103691	17040	-7.9995	0.554697	7.17295e-47	14.4214		dependent	LASV_indexed ~ value+mri_serial_number+sex+PC1+PC2+PC3+PC4+PC5+ns(mriage, 3)+genotyping_array
Impedance of whole body	LASV_indexed	23106	45551	492334	37960	-0.00575026	0.000398885	5.47782e-47	14.4158		dependent	LASV_indexed ~ value+mri_serial_number+sex+PC1+PC2+PC3+PC4+PC5+ns(mriage, 3)+genotyping_array
Number of days/week of moderate physical activity 10+ minutes	LAmax_indexed	884	45551	501643	38386	0.281747	0.0196116	1.1129e-46	14.3663		dependent	LAmax_indexed ~ value+mri_serial_number+sex+PC1+PC2+PC3+PC4+PC5+ns(mriage, 3)+genotyping_array
Forced expiratory volume in 1-second (FEV1)	LAmin	3063	45551	453714	37042	1.75638	0.123042	4.17643e-46	14.2746		dependent	LAmin ~ value+mri_serial_number+sex+PC1+PC2+PC3+PC4+PC5+ns(mriage, 3)+genotyping_array
Fraction acceleration <= 75 milli-gravities	LAmax_indexed	90122	45551	103691	17040	-21.748	1.52365	5.88248e-46	14.2736		dependent	LAmax_indexed ~ value+mri_serial_number+sex+PC1+PC2+PC3+PC4+PC5+ns(mriage, 3)+genotyping_array
Fraction acceleration <= 350 milli-gravities	LAmin_indexed	90137	45551	103691	17040	-135.064	9.49316	1.12962e-45	14.2275		dependent	LAmin_indexed ~ value+mri_serial_number+sex+PC1+PC2+PC3+PC4+PC5+ns(mriage, 3)+genotyping_array
Wednesday average acceleration	LAmax_indexed	90021	45551	103691	17040	0.0772812	0.00544182	1.63465e-45	14.2014		dependent	LAmax_indexed ~ value+mri_serial_number+sex+PC1+PC2+PC3+PC4+PC5+ns(mriage, 3)+genotyping_array
Standing height	LAmin_indexed	50	45551	499982	38366	0.0766676	0.00540102	1.28355e-45	14.195		dependent	LAmin_indexed ~ value+mri_serial_number+sex+PC1+PC2+PC3+PC4+PC5+ns(mriage, 3)+genotyping_array
Average acceleration 09:00 - 09:59	LASV_indexed	90036	45551	103691	17040	0.019336	0.00136412	2.38033e-45	14.1747		dependent	LASV_indexed ~ value+mri_serial_number+sex+PC1+PC2+PC3+PC4+PC5+ns(mriage, 3)+genotyping_array
Average acceleration 13:00 - 13:59	LASV_indexed	90040	45551	103691	17040	0.024601	0.00173933	3.66567e-45	14.144		dependent	LASV_indexed ~ value+mri_serial_number+sex+PC1+PC2+PC3+PC4+PC5+ns(mriage, 3)+genotyping_array
Fraction acceleration <= 70 milli-gravities	LAmax_indexed	90121	45551	103691	17040	-20.4578	1.45119	7.06642e-45	14.0972		dependent	LAmax_indexed ~ value+mri_serial_number+sex+PC1+PC2+PC3+PC4+PC5+ns(mriage, 3)+genotyping_array
Fraction acceleration <= 700 milli-gravities	LAmin_indexed	90145	45551	103691	17040	-243.838	17.3087	8.07819e-45	14.0876		dependent	LAmin_indexed ~ value+mri_serial_number+sex+PC1+PC2+PC3+PC4+PC5+ns(mriage, 3)+genotyping_array
Average acceleration 11:00 - 11:59	LASV_indexed	90038	45551	103691	17040	0.0213333	0.00152194	2.16094e-44	14.0172		dependent	LASV_indexed ~ value+mri_serial_number+sex+PC1+PC2+PC3+PC4+PC5+ns(mriage, 3)+genotyping_array
Ankle spacing width	LAmin_lvindexed	3143	45551	279140	21290	0.00207432	0.0001486	4.33611e-44	13.9591		dependent	LAmin_lvindexed ~ value+mri_serial_number+sex+PC1+PC2+PC3+PC4+PC5+ns(mriage, 3)+genotyping_array
Haematocrit percentage	LAmin_indexed	30030	45551	478189	37140	-0.17139	0.0122837	3.91943e-44	13.9526		dependent	LAmin_indexed ~ value+mri_serial_number+sex+PC1+PC2+PC3+PC4+PC5+ns(mriage, 3)+genotyping_array
Fraction acceleration <= 30 milli-gravities	LASV_indexed	90113	45551	103691	17040	-7.35871	0.527824	6.17192e-44	13.9416		dependent	LASV_indexed ~ value+mri_serial_number+sex+PC1+PC2+PC3+PC4+PC5+ns(mriage, 3)+genotyping_array
Hand grip strength (left)	LAmin	46	45551	499126	39602	0.127288	0.00915436	7.53431e-44	13.9046		dependent	LAmin ~ value+mri_serial_number+sex+PC1+PC2+PC3+PC4+PC5+ns(mriage, 3)+genotyping_array
Number of days/week of vigorous physical activity 10+ minutes	LAmin	904	45551	501643	39702	0.493476	0.0355343	9.57681e-44	13.8873		dependent	LAmin ~ value+mri_serial_number+sex+PC1+PC2+PC3+PC4+PC5+ns(mriage, 3)+genotyping_array
Sitting height	LAEF	20015	45551	496243	39525	-0.16074	0.0115773	1.00313e-43	13.884		dependent	LAEF ~ value+mri_serial_number+sex+PC1+PC2+PC3+PC4+PC5+ns(mriage, 3)+genotyping_array
Fraction acceleration <= 325 milli-gravities	LAmin_indexed	90136	45551	103691	17040	-119.994	8.64481	1.43838e-43	13.8804		dependent	LAmin_indexed ~ value+mri_serial_number+sex+PC1+PC2+PC3+PC4+PC5+ns(mriage, 3)+genotyping_array
Fraction acceleration <= 65 milli-gravities	LAmax_indexed	90120	45551	103691	17040	-19.1744	1.38274	1.73052e-43	13.867		dependent	LAmax_indexed ~ value+mri_serial_number+sex+PC1+PC2+PC3+PC4+PC5+ns(mriage, 3)+genotyping_array
Position of pulse wave notch	LASV_indexed	4199	45551	170754	12773	-0.0979703	0.0070706	2.40957e-43	13.856		dependent	LASV_indexed ~ value+mri_serial_number+sex+PC1+PC2+PC3+PC4+PC5+ns(mriage, 3)+genotyping_array
Fraction acceleration <= 1300 milli-gravities	LAmax_indexed	90151	45551	103691	17040	-906.693	65.4649	2.18501e-43	13.8501		dependent	LAmax_indexed ~ value+mri_serial_number+sex+PC1+PC2+PC3+PC4+PC5+ns(mriage, 3)+genotyping_array
Average acceleration 08:00 - 08:59	LASV_indexed	90035	45551	103691	17040	0.0191295	0.00138176	2.3663e-43	13.8443		dependent	LASV_indexed ~ value+mri_serial_number+sex+PC1+PC2+PC3+PC4+PC5+ns(mriage, 3)+genotyping_array
Fraction acceleration <= 1200 milli-gravities	LASV_indexed	90150	45551	103691	17040	-385.431	27.8759	3.01517e-43	13.8267		dependent	LASV_indexed ~ value+mri_serial_number+sex+PC1+PC2+PC3+PC4+PC5+ns(mriage, 3)+genotyping_array
Average acceleration 17:00 - 17:59	LASV_indexed	90044	45551	103691	17040	0.0242758	0.00175662	3.32242e-43	13.8196		dependent	LASV_indexed ~ value+mri_serial_number+sex+PC1+PC2+PC3+PC4+PC5+ns(mriage, 3)+genotyping_array
Fraction acceleration <= 60 milli-gravities	LAmax_indexed	90119	45551	103691	17040	-18.208	1.31903	4.1105e-43	13.8041		dependent	LAmax_indexed ~ value+mri_serial_number+sex+PC1+PC2+PC3+PC4+PC5+ns(mriage, 3)+genotyping_array
Whole body fat mass	LAEF	23100	45551	491548	39208	-0.069678	0.00504769	3.04673e-43	13.8039		dependent	LAEF ~ value+mri_serial_number+sex+PC1+PC2+PC3+PC4+PC5+ns(mriage, 3)+genotyping_array
Fraction acceleration <= 55 milli-gravities	LAmax_indexed	90118	45551	103691	17040	-17.3226	1.25777	6.33668e-43	13.7725		dependent	LAmax_indexed ~ value+mri_serial_number+sex+PC1+PC2+PC3+PC4+PC5+ns(mriage, 3)+genotyping_array
Cholesterol	LAmin	30690	45551	469615	37757	-0.878085	0.0637993	5.38833e-43	13.7632		dependent	LAmin ~ value+mri_serial_number+sex+PC1+PC2+PC3+PC4+PC5+ns(mriage, 3)+genotyping_array
Ankle spacing width	LAmax_lvindexed	3143	45551	279140	21290	0.00254613	0.00018532	9.01922e-43	13.7391		dependent	LAmax_lvindexed ~ value+mri_serial_number+sex+PC1+PC2+PC3+PC4+PC5+ns(mriage, 3)+genotyping_array
Forced vital capacity (FVC)	LAmin	3062	45551	453714	37042	1.25152	0.0911705	8.87447e-43	13.7273		dependent	LAmin ~ value+mri_serial_number+sex+PC1+PC2+PC3+PC4+PC5+ns(mriage, 3)+genotyping_array
Average acceleration 14:00 - 14:59	LASV_indexed	90041	45551	103691	17040	0.0228711	0.00166619	1.18811e-42	13.7265		dependent	LASV_indexed ~ value+mri_serial_number+sex+PC1+PC2+PC3+PC4+PC5+ns(mriage, 3)+genotyping_array
Trunk fat mass	LAEF	23128	45551	492064	39218	-0.12086	0.0088062	9.103e-43	13.7245		dependent	LAEF ~ value+mri_serial_number+sex+PC1+PC2+PC3+PC4+PC5+ns(mriage, 3)+genotyping_array
Apolipoprotein B	LAmin_indexed	30640	45551	467232	36323	-2.05822	0.149982	9.43688e-43	13.7231		dependent	LAmin_indexed ~ value+mri_serial_number+sex+PC1+PC2+PC3+PC4+PC5+ns(mriage, 3)+genotyping_array
Average acceleration 10:00 - 10:59	LASV_indexed	90037	45551	103691	17040	0.0196126	0.00143488	2.61877e-42	13.6685		dependent	LASV_indexed ~ value+mri_serial_number+sex+PC1+PC2+PC3+PC4+PC5+ns(mriage, 3)+genotyping_array
HDL cholesterol	LAmax_indexed	30760	45551	429894	33285	1.99231	0.145793	2.13007e-42	13.6653		dependent	LAmax_indexed ~ value+mri_serial_number+sex+PC1+PC2+PC3+PC4+PC5+ns(mriage, 3)+genotyping_array
No-wear time bias adjusted acceleration standard deviation	LAmin_indexed	90088	45551	103691	17040	0.0278725	0.00204148	3.22793e-42	13.6531		dependent	LAmin_indexed ~ value+mri_serial_number+sex+PC1+PC2+PC3+PC4+PC5+ns(mriage, 3)+genotyping_array
White blood cell (leukocyte) count	LAmax_indexed	30000	45551	478184	37140	-0.367094	0.0269627	4.12398e-42	13.6149		dependent	LAmax_indexed ~ value+mri_serial_number+sex+PC1+PC2+PC3+PC4+PC5+ns(mriage, 3)+genotyping_array
LDL direct	LAmin_indexed	30780	45551	468732	36417	-0.563186	0.0414256	5.42098e-42	13.5951		dependent	LAmin_indexed ~ value+mri_serial_number+sex+PC1+PC2+PC3+PC4+PC5+ns(mriage, 3)+genotyping_array
Average acceleration 08:00 - 08:59	LAmax_indexed	90035	45551	103691	17040	0.0345871	0.00254429	7.18959e-42	13.594		dependent	LAmax_indexed ~ value+mri_serial_number+sex+PC1+PC2+PC3+PC4+PC5+ns(mriage, 3)+genotyping_array
Position of pulse wave notch	LAmax	4199	45551	170754	13193	-0.357432	0.0263609	1.32844e-41	13.5592		dependent	LAmax ~ value+mri_serial_number+sex+PC1+PC2+PC3+PC4+PC5+ns(mriage, 3)+genotyping_array
Sitting height	LAmax_lvindexed	20015	45551	496243	38878	-0.00189317	0.000139874	1.21092e-41	13.5348		dependent	LAmax_lvindexed ~ value+mri_serial_number+sex+PC1+PC2+PC3+PC4+PC5+ns(mriage, 3)+genotyping_array
Apolipoprotein B	LAmax_indexed	30640	45551	467232	36323	-2.7955	0.206649	1.3535e-41	13.5277		dependent	LAmax_indexed ~ value+mri_serial_number+sex+PC1+PC2+PC3+PC4+PC5+ns(mriage, 3)+genotyping_array
Arm fat-free mass (right)	LAmax_indexed	23121	45551	492242	37940	1.51353	0.111899	1.37415e-41	13.5259		dependent	LAmax_indexed ~ value+mri_serial_number+sex+PC1+PC2+PC3+PC4+PC5+ns(mriage, 3)+genotyping_array
Average acceleration 12:00 - 12:59	LAmax_indexed	90039	45551	103691	17040	0.0375191	0.00277461	1.89126e-41	13.5223		dependent	LAmax_indexed ~ value+mri_serial_number+sex+PC1+PC2+PC3+PC4+PC5+ns(mriage, 3)+genotyping_array
Arm predicted mass (right)	LAmax_indexed	23122	45551	492234	37940	1.60318	0.118657	1.67874e-41	13.5111		dependent	LAmax_indexed ~ value+mri_serial_number+sex+PC1+PC2+PC3+PC4+PC5+ns(mriage, 3)+genotyping_array
Arm fat mass (left)	LAEF	23124	45551	492169	39235	-0.978841	0.0724805	1.8122e-41	13.5049		dependent	LAEF ~ value+mri_serial_number+sex+PC1+PC2+PC3+PC4+PC5+ns(mriage, 3)+genotyping_array
Arm fat-free mass (left)	LAmax_indexed	23125	45551	492153	37936	1.4109	0.10451	1.94653e-41	13.5001		dependent	LAmax_indexed ~ value+mri_serial_number+sex+PC1+PC2+PC3+PC4+PC5+ns(mriage, 3)+genotyping_array
Fraction acceleration <= 50 milli-gravities	LAmax_indexed	90117	45551	103691	17040	-15.9679	1.18635	4.37801e-41	13.4597		dependent	LAmax_indexed ~ value+mri_serial_number+sex+PC1+PC2+PC3+PC4+PC5+ns(mriage, 3)+genotyping_array
Average acceleration 19:00 - 19:59	LAmax_indexed	90046	45551	103691	17040	0.0425583	0.0031643	5.02059e-41	13.4495		dependent	LAmax_indexed ~ value+mri_serial_number+sex+PC1+PC2+PC3+PC4+PC5+ns(mriage, 3)+genotyping_array
Number of days/week of vigorous physical activity 10+ minutes	LASV	904	45551	501643	39702	0.348029	0.0259079	4.7444e-41	13.4333		dependent	LASV ~ value+mri_serial_number+sex+PC1+PC2+PC3+PC4+PC5+ns(mriage, 3)+genotyping_array
Arm fat mass (right)	LAEF	23120	45551	492246	39246	-1.07679	0.0802037	5.27264e-41	13.4256		dependent	LAEF ~ value+mri_serial_number+sex+PC1+PC2+PC3+PC4+PC5+ns(mriage, 3)+genotyping_array
Standard deviation of acceleration	LAmin_indexed	90013	45551	103691	17040	0.027632	0.00206002	8.13192e-41	13.4134		dependent	LAmin_indexed ~ value+mri_serial_number+sex+PC1+PC2+PC3+PC4+PC5+ns(mriage, 3)+genotyping_array
Waist circumference	LAEF	48	45551	500361	39691	-0.0519285	0.00387423	7.07448e-41	13.4036		dependent	LAEF ~ value+mri_serial_number+sex+PC1+PC2+PC3+PC4+PC5+ns(mriage, 3)+genotyping_array
Arm predicted mass (left)	LAmax_indexed	23126	45551	492134	37935	1.48559	0.110837	7.15471e-41	13.4034		dependent	LAmax_indexed ~ value+mri_serial_number+sex+PC1+PC2+PC3+PC4+PC5+ns(mriage, 3)+genotyping_array
Glycated haemoglobin (HbA1c)	LASV_indexed	30750	45551	466530	36344	-0.0681056	0.00508304	7.70478e-41	13.3986		dependent	LASV_indexed ~ value+mri_serial_number+sex+PC1+PC2+PC3+PC4+PC5+ns(mriage, 3)+genotyping_array
Average acceleration 17:00 - 17:59	LAmax_indexed	90044	45551	103691	17040	0.0432843	0.00323501	1.27055e-40	13.3799		dependent	LAmax_indexed ~ value+mri_serial_number+sex+PC1+PC2+PC3+PC4+PC5+ns(mriage, 3)+genotyping_array
Fraction acceleration <= 40 milli-gravities	LAmax_indexed	90115	45551	103691	17040	-14.3438	1.07245	1.36032e-40	13.3748		dependent	LAmax_indexed ~ value+mri_serial_number+sex+PC1+PC2+PC3+PC4+PC5+ns(mriage, 3)+genotyping_array
Leg fat percentage (left)	LASV_indexed	23115	45551	492322	37953	-0.0679504	0.00508664	1.30419e-40	13.3586		dependent	LASV_indexed ~ value+mri_serial_number+sex+PC1+PC2+PC3+PC4+PC5+ns(mriage, 3)+genotyping_array
Fraction acceleration <= 45 milli-gravities	LAmax_indexed	90116	45551	103691	17040	-15.0801	1.13033	2.12449e-40	13.3413		dependent	LAmax_indexed ~ value+mri_serial_number+sex+PC1+PC2+PC3+PC4+PC5+ns(mriage, 3)+genotyping_array
Fraction acceleration <= 300 milli-gravities	LAmin_indexed	90135	45551	103691	17040	-103.042	7.74985	3.87141e-40	13.296		dependent	LAmin_indexed ~ value+mri_serial_number+sex+PC1+PC2+PC3+PC4+PC5+ns(mriage, 3)+genotyping_array
Apolipoprotein A	LASV_indexed	30630	45551	427532	33104	1.47268	0.110814	3.37304e-40	13.2896		dependent	LASV_indexed ~ value+mri_serial_number+sex+PC1+PC2+PC3+PC4+PC5+ns(mriage, 3)+genotyping_array
Fraction acceleration <= 800 milli-gravities	LAmin_indexed	90146	45551	103691	17040	-258.334	19.4782	6.01297e-40	13.2627		dependent	LAmin_indexed ~ value+mri_serial_number+sex+PC1+PC2+PC3+PC4+PC5+ns(mriage, 3)+genotyping_array
Neutrophill count	LAmax_indexed	30140	45551	477300	37084	-0.483259	0.0365197	6.98475e-40	13.2328		dependent	LAmax_indexed ~ value+mri_serial_number+sex+PC1+PC2+PC3+PC4+PC5+ns(mriage, 3)+genotyping_array
Pulse wave velocity (manual entry)	LASV	4207	45551	161	16	1.68165	0.127302	0.00568181	13.2099		dependent	LASV ~ value+mri_serial_number+sex+PC1+PC2+PC3+PC4+PC5+ns(mriage, 3)+genotyping_array
Average acceleration 16:00 - 16:59	LASV_indexed	90043	45551	103691	17040	0.0228069	0.00173534	2.91442e-39	13.1426		dependent	LASV_indexed ~ value+mri_serial_number+sex+PC1+PC2+PC3+PC4+PC5+ns(mriage, 3)+genotyping_array
Waist circumference	LASV_indexed	48	45551	500361	38375	-0.0305009	0.00232367	2.83445e-39	13.1262		dependent	LASV_indexed ~ value+mri_serial_number+sex+PC1+PC2+PC3+PC4+PC5+ns(mriage, 3)+genotyping_array
Average acceleration 15:00 - 15:59	LASV_indexed	90042	45551	103691	17040	0.0228507	0.00174915	8.13609e-39	13.0639		dependent	LASV_indexed ~ value+mri_serial_number+sex+PC1+PC2+PC3+PC4+PC5+ns(mriage, 3)+genotyping_array
Maximum heart rate during fitness test	LAmax_indexed	6033	45551	77934	6168	-0.0830342	0.00636231	2.02396e-38	13.051		dependent	LAmax_indexed ~ value+mri_serial_number+sex+PC1+PC2+PC3+PC4+PC5+ns(mriage, 3)+genotyping_array
Friday average acceleration	LAmax_indexed	90023	45551	103691	17040	0.0800127	0.0061411	1.27958e-38	13.0291		dependent	LAmax_indexed ~ value+mri_serial_number+sex+PC1+PC2+PC3+PC4+PC5+ns(mriage, 3)+genotyping_array
Hip circumference	LAmin_indexed	49	45551	500302	38375	0.0538006	0.00412998	1.04076e-38	13.0268		dependent	LAmin_indexed ~ value+mri_serial_number+sex+PC1+PC2+PC3+PC4+PC5+ns(mriage, 3)+genotyping_array
Fraction acceleration <= 35 milli-gravities	LAmax_indexed	90114	45551	103691	17040	-13.2942	1.02233	1.77497e-38	13.0038		dependent	LAmax_indexed ~ value+mri_serial_number+sex+PC1+PC2+PC3+PC4+PC5+ns(mriage, 3)+genotyping_array
White blood cell (leukocyte) count	LASV_indexed	30000	45551	478184	37140	-0.189417	0.0146061	2.24362e-38	12.9683		dependent	LASV_indexed ~ value+mri_serial_number+sex+PC1+PC2+PC3+PC4+PC5+ns(mriage, 3)+genotyping_array
Haemoglobin concentration	LAmax	30020	45551	478189	38420	-1.30626	0.10087	2.82774e-38	12.95		dependent	LAmax ~ value+mri_serial_number+sex+PC1+PC2+PC3+PC4+PC5+ns(mriage, 3)+genotyping_array
Average acceleration 10:00 - 10:59	LAmax_indexed	90037	45551	103691	17040	0.034143	0.00264309	5.38863e-38	12.9178		dependent	LAmax_indexed ~ value+mri_serial_number+sex+PC1+PC2+PC3+PC4+PC5+ns(mriage, 3)+genotyping_array
Fraction acceleration <= 25 milli-gravities	LASV_indexed	90112	45551	103691	17040	-6.50273	0.503958	6.4919e-38	12.9033		dependent	LASV_indexed ~ value+mri_serial_number+sex+PC1+PC2+PC3+PC4+PC5+ns(mriage, 3)+genotyping_array
Haematocrit percentage	LAmax	30030	45551	478189	38420	-0.440721	0.0342135	6.85645e-38	12.8815		dependent	LAmax ~ value+mri_serial_number+sex+PC1+PC2+PC3+PC4+PC5+ns(mriage, 3)+genotyping_array
Fraction acceleration <= 275 milli-gravities	LAmin_indexed	90134	45551	103691	17040	-87.7735	6.81776	9.42906e-38	12.8742		dependent	LAmin_indexed ~ value+mri_serial_number+sex+PC1+PC2+PC3+PC4+PC5+ns(mriage, 3)+genotyping_array
ECG, heart rate	LAmin_indexed	5983	45551	74986	5924	-0.0791369	0.00616123	2.9062e-37	12.8443		dependent	LAmin_indexed ~ value+mri_serial_number+sex+PC1+PC2+PC3+PC4+PC5+ns(mriage, 3)+genotyping_array
Body fat percentage	LASV_indexed	23099	45551	492113	37940	-0.0533068	0.00415134	1.15965e-37	12.8409		dependent	LASV_indexed ~ value+mri_serial_number+sex+PC1+PC2+PC3+PC4+PC5+ns(mriage, 3)+genotyping_array
Trunk fat-free mass	LAmax_lvindexed	23129	45551	491980	38567	0.00210545	0.000164067	1.28158e-37	12.8329		dependent	LAmax_lvindexed ~ value+mri_serial_number+sex+PC1+PC2+PC3+PC4+PC5+ns(mriage, 3)+genotyping_array
Number of treatments/medications taken	LAmin	137	45551	501659	39710	0.399633	0.0311626	1.42638e-37	12.8241		dependent	LAmin ~ value+mri_serial_number+sex+PC1+PC2+PC3+PC4+PC5+ns(mriage, 3)+genotyping_array
Average acceleration 09:00 - 09:59	LAmax_indexed	90036	45551	103691	17040	0.0321126	0.00251406	3.42962e-37	12.7732		dependent	LAmax_indexed ~ value+mri_serial_number+sex+PC1+PC2+PC3+PC4+PC5+ns(mriage, 3)+genotyping_array
Leg fat mass (left)	LAEF	23116	45551	492317	39255	-0.401637	0.0315491	4.73811e-37	12.7305		dependent	LAEF ~ value+mri_serial_number+sex+PC1+PC2+PC3+PC4+PC5+ns(mriage, 3)+genotyping_array
Body mass index (BMI)	LAEF	23104	45551	492385	39265	-0.12744	0.0100287	6.35116e-37	12.7075		dependent	LAEF ~ value+mri_serial_number+sex+PC1+PC2+PC3+PC4+PC5+ns(mriage, 3)+genotyping_array
Fraction acceleration <= 1300 milli-gravities	LASV_indexed	90151	45551	103691	17040	-452.072	35.5915	8.5033e-37	12.7017		dependent	LASV_indexed ~ value+mri_serial_number+sex+PC1+PC2+PC3+PC4+PC5+ns(mriage, 3)+genotyping_array
Cholesterol	LAmin_indexed	30690	45551	469615	36498	-0.406188	0.0319951	7.51217e-37	12.6953		dependent	LAmin_indexed ~ value+mri_serial_number+sex+PC1+PC2+PC3+PC4+PC5+ns(mriage, 3)+genotyping_array
Body mass index (BMI)	LAEF	21001	45551	499416	39664	-0.126406	0.00996395	8.29968e-37	12.6864		dependent	LAEF ~ value+mri_serial_number+sex+PC1+PC2+PC3+PC4+PC5+ns(mriage, 3)+genotyping_array
Trunk predicted mass	LAmax_lvindexed	23130	45551	491931	38563	0.00216857	0.000170964	8.55312e-37	12.6844		dependent	LAmax_lvindexed ~ value+mri_serial_number+sex+PC1+PC2+PC3+PC4+PC5+ns(mriage, 3)+genotyping_array
Number of treatments/medications taken	LAmin_lvindexed	137	45551	501659	39058	0.00237925	0.000187885	1.11519e-36	12.6633		dependent	LAmin_lvindexed ~ value+mri_serial_number+sex+PC1+PC2+PC3+PC4+PC5+ns(mriage, 3)+genotyping_array
Hip circumference	LASV_lvindexed	49	45551	500302	39040	0.000444487	3.51109e-05	1.17012e-36	12.6595		dependent	LASV_lvindexed ~ value+mri_serial_number+sex+PC1+PC2+PC3+PC4+PC5+ns(mriage, 3)+genotyping_array
Fresh fruit intake	LAmax_indexed	1309	45551	501628	38386	0.222515	0.0176067	1.54032e-36	12.6381		dependent	LAmax_indexed ~ value+mri_serial_number+sex+PC1+PC2+PC3+PC4+PC5+ns(mriage, 3)+genotyping_array
Fraction acceleration <= 30 milli-gravities	LAmax_indexed	90113	45551	103691	17040	-12.272	0.972701	2.49368e-36	12.6164		dependent	LAmax_indexed ~ value+mri_serial_number+sex+PC1+PC2+PC3+PC4+PC5+ns(mriage, 3)+genotyping_array
Fraction acceleration <= 1400 milli-gravities	LAmax_indexed	90152	45551	103691	17040	-1046.03	82.9353	2.61497e-36	12.6126		dependent	LAmax_indexed ~ value+mri_serial_number+sex+PC1+PC2+PC3+PC4+PC5+ns(mriage, 3)+genotyping_array
Trunk fat percentage	LASV_indexed	23127	45551	492091	37925	-0.0452314	0.00359276	2.84772e-36	12.5896		dependent	LASV_indexed ~ value+mri_serial_number+sex+PC1+PC2+PC3+PC4+PC5+ns(mriage, 3)+genotyping_array
Leg fat mass (right)	LAEF	23112	45551	492345	39259	-0.38535	0.0307622	6.24542e-36	12.5267		dependent	LAEF ~ value+mri_serial_number+sex+PC1+PC2+PC3+PC4+PC5+ns(mriage, 3)+genotyping_array
Hand grip strength (right)	LAmin	47	45551	499193	39599	0.112332	0.00899573	1.02391e-35	12.4872		dependent	LAmin ~ value+mri_serial_number+sex+PC1+PC2+PC3+PC4+PC5+ns(mriage, 3)+genotyping_array
Standing height	LAmax_lvindexed	50	45551	499982	39032	-0.00101204	8.11589e-05	1.27546e-35	12.4698		dependent	LAmax_lvindexed ~ value+mri_serial_number+sex+PC1+PC2+PC3+PC4+PC5+ns(mriage, 3)+genotyping_array
Average acceleration 19:00 - 19:59	LASV_indexed	90046	45551	103691	17040	0.0213662	0.00172016	2.85507e-35	12.4211		dependent	LASV_indexed ~ value+mri_serial_number+sex+PC1+PC2+PC3+PC4+PC5+ns(mriage, 3)+genotyping_array
High light scatter reticulocyte percentage	LAmin_lvindexed	30290	45551	469869	37153	0.0239458	0.00193837	5.45885e-35	12.3536		dependent	LAmin_lvindexed ~ value+mri_serial_number+sex+PC1+PC2+PC3+PC4+PC5+ns(mriage, 3)+genotyping_array
Pulse rate, automated reading	LAmin_lvindexed	102	45551	468090	36454	-0.000474467	3.84698e-05	7.01799e-35	12.3335		dependent	LAmin_lvindexed ~ value+mri_serial_number+sex+PC1+PC2+PC3+PC4+PC5+ns(mriage, 3)+genotyping_array
Trunk fat mass	LASV_indexed	23128	45551	492064	37922	-0.0649633	0.00527379	8.43288e-35	12.3182		dependent	LASV_indexed ~ value+mri_serial_number+sex+PC1+PC2+PC3+PC4+PC5+ns(mriage, 3)+genotyping_array
Maximum heart rate during fitness test	LAmin	6033	45551	77934	6306	-0.114814	0.00932975	2.08015e-34	12.3063		dependent	LAmin ~ value+mri_serial_number+sex+PC1+PC2+PC3+PC4+PC5+ns(mriage, 3)+genotyping_array
Fraction acceleration <= 900 milli-gravities	LAmin_indexed	90147	45551	103691	17040	-272.4	22.2559	2.66743e-34	12.2394		dependent	LAmin_indexed ~ value+mri_serial_number+sex+PC1+PC2+PC3+PC4+PC5+ns(mriage, 3)+genotyping_array
Year of birth	LASV	34	45551	502521	39711	0.474124	0.0387864	2.66821e-34	12.224		dependent	LASV ~ value+mri_serial_number+sex+PC1+PC2+PC3+PC4+PC5+ns(mriage, 3)+genotyping_array
Neutrophill count	LASV_indexed	30140	45551	477300	37084	-0.241046	0.0197837	4.39268e-34	12.1841		dependent	LASV_indexed ~ value+mri_serial_number+sex+PC1+PC2+PC3+PC4+PC5+ns(mriage, 3)+genotyping_array
Fraction acceleration <= 600 milli-gravities	LAmax	90144	45551	103691	17615	-521.912	42.8393	5.24767e-34	12.183		dependent	LAmax ~ value+mri_serial_number+sex+PC1+PC2+PC3+PC4+PC5+ns(mriage, 3)+genotyping_array
High light scatter reticulocyte count	LAmin_lvindexed	30300	45551	469868	37152	0.518943	0.0427597	7.86514e-34	12.1363		dependent	LAmin_lvindexed ~ value+mri_serial_number+sex+PC1+PC2+PC3+PC4+PC5+ns(mriage, 3)+genotyping_array
Fraction acceleration <= 20 milli-gravities	LASV_indexed	90111	45551	103691	17040	-5.80644	0.47887	1.06835e-33	12.1253		dependent	LASV_indexed ~ value+mri_serial_number+sex+PC1+PC2+PC3+PC4+PC5+ns(mriage, 3)+genotyping_array
Birth weight	LAmax	20022	45551	277000	23656	2.28175	0.188547	1.29962e-33	12.1018		dependent	LAmax ~ value+mri_serial_number+sex+PC1+PC2+PC3+PC4+PC5+ns(mriage, 3)+genotyping_array
Fraction acceleration <= 19 milli-gravities	LASV_indexed	90110	45551	103691	17040	-5.72919	0.473716	1.55638e-33	12.0942		dependent	LASV_indexed ~ value+mri_serial_number+sex+PC1+PC2+PC3+PC4+PC5+ns(mriage, 3)+genotyping_array
Fraction acceleration <= 250 milli-gravities	LAmin_indexed	90133	45551	103691	17040	-69.777	5.78571	2.34297e-33	12.0602		dependent	LAmin_indexed ~ value+mri_serial_number+sex+PC1+PC2+PC3+PC4+PC5+ns(mriage, 3)+genotyping_array
Fraction acceleration <= 700 milli-gravities	LAmax	90145	45551	103691	17615	-576.85	47.9865	3.71375e-33	12.0211		dependent	LAmax ~ value+mri_serial_number+sex+PC1+PC2+PC3+PC4+PC5+ns(mriage, 3)+genotyping_array
LDL direct	LAmin	30780	45551	468732	37676	-0.99355	0.0826872	3.37729e-33	12.0158		dependent	LAmin ~ value+mri_serial_number+sex+PC1+PC2+PC3+PC4+PC5+ns(mriage, 3)+genotyping_array
Average acceleration 11:00 - 11:59	LAmax_indexed	90038	45551	103691	17040	0.0336995	0.0028061	4.31738e-33	12.0094		dependent	LAmax_indexed ~ value+mri_serial_number+sex+PC1+PC2+PC3+PC4+PC5+ns(mriage, 3)+genotyping_array
Fraction acceleration <= 500 milli-gravities	LAmax	90143	45551	103691	17615	-448.962	37.5556	8.22981e-33	11.9546		dependent	LAmax ~ value+mri_serial_number+sex+PC1+PC2+PC3+PC4+PC5+ns(mriage, 3)+genotyping_array
Overall acceleration average	LAmin_indexed	90012	45551	103691	17040	0.0654313	0.00547999	9.88753e-33	11.9401		dependent	LAmin_indexed ~ value+mri_serial_number+sex+PC1+PC2+PC3+PC4+PC5+ns(mriage, 3)+genotyping_array
Fraction acceleration <= 475 milli-gravities	LAmax	90142	45551	103691	17615	-429.945	36.0088	9.79624e-33	11.94		dependent	LAmax ~ value+mri_serial_number+sex+PC1+PC2+PC3+PC4+PC5+ns(mriage, 3)+genotyping_array
Average acceleration 13:00 - 13:59	LAmax_indexed	90040	45551	103691	17040	0.0382673	0.00320742	1.10306e-32	11.9309		dependent	LAmax_indexed ~ value+mri_serial_number+sex+PC1+PC2+PC3+PC4+PC5+ns(mriage, 3)+genotyping_array
Fraction acceleration <= 17 milli-gravities	LASV_indexed	90108	45551	103691	17040	-5.53115	0.464336	1.38162e-32	11.912		dependent	LASV_indexed ~ value+mri_serial_number+sex+PC1+PC2+PC3+PC4+PC5+ns(mriage, 3)+genotyping_array
Fraction acceleration <= 25 milli-gravities	LAmax_indexed	90112	45551	103691	17040	-11.0379	0.92845	1.82569e-32	11.8885		dependent	LAmax_indexed ~ value+mri_serial_number+sex+PC1+PC2+PC3+PC4+PC5+ns(mriage, 3)+genotyping_array
Fraction acceleration <= 18 milli-gravities	LASV_indexed	90109	45551	103691	17040	-5.5723	0.468836	1.89395e-32	11.8854		dependent	LASV_indexed ~ value+mri_serial_number+sex+PC1+PC2+PC3+PC4+PC5+ns(mriage, 3)+genotyping_array
Forced vital capacity (FVC)	LAmax_lvindexed	3062	45551	453714	36434	-0.00824375	0.000693858	1.70542e-32	11.881		dependent	LAmax_lvindexed ~ value+mri_serial_number+sex+PC1+PC2+PC3+PC4+PC5+ns(mriage, 3)+genotyping_array
ECG, heart rate	LASV_indexed	5983	45551	74986	5924	-0.0546974	0.00461472	4.79011e-32	11.8528		dependent	LASV_indexed ~ value+mri_serial_number+sex+PC1+PC2+PC3+PC4+PC5+ns(mriage, 3)+genotyping_array
Volume of serum held by UKB	LASV_indexed	30384	45551	485276	37635	0.000530468	4.47717e-05	2.50756e-32	11.8483		dependent	LASV_indexed ~ value+mri_serial_number+sex+PC1+PC2+PC3+PC4+PC5+ns(mriage, 3)+genotyping_array
No-wear time bias adjusted average acceleration	LAmin_indexed	90087	45551	103691	17040	0.0640504	0.00541659	3.87924e-32	11.8249		dependent	LAmin_indexed ~ value+mri_serial_number+sex+PC1+PC2+PC3+PC4+PC5+ns(mriage, 3)+genotyping_array
Volume of serum held by UKB	LAmax_indexed	30384	45551	485276	37635	0.000976023	8.25594e-05	3.4236e-32	11.8221		dependent	LAmax_indexed ~ value+mri_serial_number+sex+PC1+PC2+PC3+PC4+PC5+ns(mriage, 3)+genotyping_array
Fraction acceleration <= 16 milli-gravities	LASV_indexed	90107	45551	103691	17040	-5.43874	0.460077	4.0425e-32	11.8214		dependent	LASV_indexed ~ value+mri_serial_number+sex+PC1+PC2+PC3+PC4+PC5+ns(mriage, 3)+genotyping_array
High light scatter reticulocyte count	LASV_indexed	30300	45551	469868	36516	-31.1823	2.64015	3.92706e-32	11.8108		dependent	LASV_indexed ~ value+mri_serial_number+sex+PC1+PC2+PC3+PC4+PC5+ns(mriage, 3)+genotyping_array
Fraction acceleration <= 15 milli-gravities	LASV_indexed	90106	45551	103691	17040	-5.33348	0.453349	7.88993e-32	11.7646		dependent	LASV_indexed ~ value+mri_serial_number+sex+PC1+PC2+PC3+PC4+PC5+ns(mriage, 3)+genotyping_array
LDL direct	LAmax_indexed	30780	45551	468732	36417	-0.671393	0.0570961	7.24991e-32	11.759		dependent	LAmax_indexed ~ value+mri_serial_number+sex+PC1+PC2+PC3+PC4+PC5+ns(mriage, 3)+genotyping_array
Fraction acceleration <= 14 milli-gravities	LASV_indexed	90105	45551	103691	17040	-5.27648	0.448751	8.51129e-32	11.7582		dependent	LASV_indexed ~ value+mri_serial_number+sex+PC1+PC2+PC3+PC4+PC5+ns(mriage, 3)+genotyping_array
SHBG	LASV_lvindexed	30830	45551	425869	33549	-0.000145071	1.23483e-05	8.31724e-32	11.7483		dependent	LASV_lvindexed ~ value+mri_serial_number+sex+PC1+PC2+PC3+PC4+PC5+ns(mriage, 3)+genotyping_array
Leg fat percentage (right)	LAmax_indexed	23111	45551	492354	37959	-0.104316	0.00893161	1.83869e-31	11.6794		dependent	LAmax_indexed ~ value+mri_serial_number+sex+PC1+PC2+PC3+PC4+PC5+ns(mriage, 3)+genotyping_array
Systolic blood pressure, automated reading	LAmin	4080	45551	468077	37064	0.0457377	0.00391827	1.98917e-31	11.673		dependent	LAmin ~ value+mri_serial_number+sex+PC1+PC2+PC3+PC4+PC5+ns(mriage, 3)+genotyping_array
Position of pulse wave notch	LAmin	4199	45551	170754	13193	-0.217659	0.0186491	2.54734e-31	11.6713		dependent	LAmin ~ value+mri_serial_number+sex+PC1+PC2+PC3+PC4+PC5+ns(mriage, 3)+genotyping_array
Average acceleration 16:00 - 16:59	LAmax_indexed	90043	45551	103691	17040	0.0371659	0.00319821	4.23233e-31	11.6208		dependent	LAmax_indexed ~ value+mri_serial_number+sex+PC1+PC2+PC3+PC4+PC5+ns(mriage, 3)+genotyping_array
Fraction acceleration <= 12 milli-gravities	LASV_indexed	90103	45551	103691	17040	-5.09754	0.438753	4.36162e-31	11.6182		dependent	LASV_indexed ~ value+mri_serial_number+sex+PC1+PC2+PC3+PC4+PC5+ns(mriage, 3)+genotyping_array
Number of days/week of moderate physical activity 10+ minutes	LAmin_indexed	884	45551	501643	38386	0.165731	0.0142782	4.26819e-31	11.6072		dependent	LAmin_indexed ~ value+mri_serial_number+sex+PC1+PC2+PC3+PC4+PC5+ns(mriage, 3)+genotyping_array
Fraction acceleration <= 13 milli-gravities	LASV_indexed	90104	45551	103691	17040	-5.14276	0.443198	5.15943e-31	11.6038		dependent	LASV_indexed ~ value+mri_serial_number+sex+PC1+PC2+PC3+PC4+PC5+ns(mriage, 3)+genotyping_array
Haematocrit percentage	LASV	30030	45551	478189	38420	-0.207215	0.0178627	4.6199e-31	11.6004		dependent	LASV ~ value+mri_serial_number+sex+PC1+PC2+PC3+PC4+PC5+ns(mriage, 3)+genotyping_array
Fraction acceleration <= 450 milli-gravities	LAmax	90141	45551	103691	17615	-398.156	34.3493	5.90411e-31	11.5914		dependent	LAmax ~ value+mri_serial_number+sex+PC1+PC2+PC3+PC4+PC5+ns(mriage, 3)+genotyping_array
Fraction acceleration <= 800 milli-gravities	LAmax	90146	45551	103691	17615	-624.548	53.9575	7.15349e-31	11.5748		dependent	LAmax ~ value+mri_serial_number+sex+PC1+PC2+PC3+PC4+PC5+ns(mriage, 3)+genotyping_array
Creatinine	LASV_indexed	30700	45551	469375	36477	-0.0269142	0.00232634	6.673e-31	11.5694		dependent	LASV_indexed ~ value+mri_serial_number+sex+PC1+PC2+PC3+PC4+PC5+ns(mriage, 3)+genotyping_array
Fraction acceleration <= 600 milli-gravities	LASV	90144	45551	103691	17615	-258.643	22.4271	1.16498e-30	11.5326		dependent	LASV ~ value+mri_serial_number+sex+PC1+PC2+PC3+PC4+PC5+ns(mriage, 3)+genotyping_array
Sunday average acceleration	LAmin_indexed	90025	45551	103691	17040	0.0457105	0.00396742	1.33545e-30	11.5215		dependent	LAmin_indexed ~ value+mri_serial_number+sex+PC1+PC2+PC3+PC4+PC5+ns(mriage, 3)+genotyping_array
Fraction acceleration <= 1400 milli-gravities	LASV_indexed	90152	45551	103691	17040	-519.417	45.0844	1.34272e-30	11.521		dependent	LASV_indexed ~ value+mri_serial_number+sex+PC1+PC2+PC3+PC4+PC5+ns(mriage, 3)+genotyping_array
Fraction acceleration <= 10 milli-gravities	LASV_indexed	90101	45551	103691	17040	-4.94094	0.429857	1.82377e-30	11.4944		dependent	LASV_indexed ~ value+mri_serial_number+sex+PC1+PC2+PC3+PC4+PC5+ns(mriage, 3)+genotyping_array
Reticulocyte count	LAmax_lvindexed	30250	45551	469868	37152	0.178007	0.0154989	1.76438e-30	11.4851		dependent	LAmax_lvindexed ~ value+mri_serial_number+sex+PC1+PC2+PC3+PC4+PC5+ns(mriage, 3)+genotyping_array
Fresh fruit intake	LASV_indexed	1309	45551	501628	38386	0.1096	0.0095463	1.84549e-30	11.4809		dependent	LASV_indexed ~ value+mri_serial_number+sex+PC1+PC2+PC3+PC4+PC5+ns(mriage, 3)+genotyping_array
Fraction acceleration <= 425 milli-gravities	LAmax	90140	45551	103691	17615	-373.731	32.5802	2.3634e-30	11.4711		dependent	LAmax ~ value+mri_serial_number+sex+PC1+PC2+PC3+PC4+PC5+ns(mriage, 3)+genotyping_array
Impedance of arm (left)	LAEF	23110	45551	492349	39261	0.0128465	0.00112005	2.0985e-30	11.4695		dependent	LAEF ~ value+mri_serial_number+sex+PC1+PC2+PC3+PC4+PC5+ns(mriage, 3)+genotyping_array
Reticulocyte percentage	LAmax_lvindexed	30240	45551	469868	37153	0.00815924	0.00071143	2.12996e-30	11.4688		dependent	LAmax_lvindexed ~ value+mri_serial_number+sex+PC1+PC2+PC3+PC4+PC5+ns(mriage, 3)+genotyping_array
Fraction acceleration <= 11 milli-gravities	LASV_indexed	90102	45551	103691	17040	-4.99284	0.43539	2.48229e-30	11.4675		dependent	LASV_indexed ~ value+mri_serial_number+sex+PC1+PC2+PC3+PC4+PC5+ns(mriage, 3)+genotyping_array
Fraction acceleration <= 700 milli-gravities	LASV	90145	45551	103691	17615	-287.1	25.1207	3.83404e-30	11.4288		dependent	LASV ~ value+mri_serial_number+sex+PC1+PC2+PC3+PC4+PC5+ns(mriage, 3)+genotyping_array
High light scatter reticulocyte percentage	LAmax	30290	45551	469869	37771	5.12118	0.448237	3.51028e-30	11.4251		dependent	LAmax ~ value+mri_serial_number+sex+PC1+PC2+PC3+PC4+PC5+ns(mriage, 3)+genotyping_array
Fraction acceleration <= 20 milli-gravities	LAmax_indexed	90111	45551	103691	17040	-10.0587	0.882021	5.12643e-30	11.4041		dependent	LAmax_indexed ~ value+mri_serial_number+sex+PC1+PC2+PC3+PC4+PC5+ns(mriage, 3)+genotyping_array
Water intake	LAmax	1528	45551	501624	39702	0.263363	0.0231389	5.73413e-30	11.3818		dependent	LAmax ~ value+mri_serial_number+sex+PC1+PC2+PC3+PC4+PC5+ns(mriage, 3)+genotyping_array
Fraction acceleration <= 1000 milli-gravities	LAmin_indexed	90148	45551	103691	17040	-296.399	26.0603	7.25616e-30	11.3736		dependent	LAmin_indexed ~ value+mri_serial_number+sex+PC1+PC2+PC3+PC4+PC5+ns(mriage, 3)+genotyping_array
Year of birth	LASV_indexed	34	45551	502521	38395	0.224125	0.019717	6.80768e-30	11.3671		dependent	LASV_indexed ~ value+mri_serial_number+sex+PC1+PC2+PC3+PC4+PC5+ns(mriage, 3)+genotyping_array
Fraction acceleration <= 400 milli-gravities	LAmax	90139	45551	103691	17615	-348.482	30.6611	7.88383e-30	11.3656		dependent	LAmax ~ value+mri_serial_number+sex+PC1+PC2+PC3+PC4+PC5+ns(mriage, 3)+genotyping_array
Fraction acceleration <= 475 milli-gravities	LASV	90142	45551	103691	17615	-213.789	18.8504	1.0386e-29	11.3413		dependent	LASV ~ value+mri_serial_number+sex+PC1+PC2+PC3+PC4+PC5+ns(mriage, 3)+genotyping_array
Fraction acceleration <= 19 milli-gravities	LAmax_indexed	90110	45551	103691	17040	-9.89131	0.872547	1.11018e-29	11.3361		dependent	LAmax_indexed ~ value+mri_serial_number+sex+PC1+PC2+PC3+PC4+PC5+ns(mriage, 3)+genotyping_array
Fraction acceleration <= 225 milli-gravities	LAmin_indexed	90132	45551	103691	17040	-54.7953	4.83611	1.18412e-29	11.3305		dependent	LAmin_indexed ~ value+mri_serial_number+sex+PC1+PC2+PC3+PC4+PC5+ns(mriage, 3)+genotyping_array
Fraction acceleration <= 500 milli-gravities	LASV	90143	45551	103691	17615	-222.266	19.6608	1.56729e-29	11.305		dependent	LASV ~ value+mri_serial_number+sex+PC1+PC2+PC3+PC4+PC5+ns(mriage, 3)+genotyping_array
Maximum heart rate during fitness test	LASV	6033	45551	77934	6306	-0.0781356	0.00692374	2.96369e-29	11.2852		dependent	LASV ~ value+mri_serial_number+sex+PC1+PC2+PC3+PC4+PC5+ns(mriage, 3)+genotyping_array
Maximum heart rate during fitness test	LAmin_indexed	6033	45551	77934	6168	-0.0519384	0.0046107	3.77349e-29	11.2648		dependent	LAmin_indexed ~ value+mri_serial_number+sex+PC1+PC2+PC3+PC4+PC5+ns(mriage, 3)+genotyping_array
Average acceleration 14:00 - 14:59	LAmax_indexed	90041	45551	103691	17040	0.0345903	0.00307292	2.73031e-29	11.2565		dependent	LAmax_indexed ~ value+mri_serial_number+sex+PC1+PC2+PC3+PC4+PC5+ns(mriage, 3)+genotyping_array
Fraction acceleration <= 800 milli-gravities	LASV	90146	45551	103691	17615	-316.879	28.2419	4.07548e-29	11.2202		dependent	LASV ~ value+mri_serial_number+sex+PC1+PC2+PC3+PC4+PC5+ns(mriage, 3)+genotyping_array
Fraction acceleration <= 17 milli-gravities	LAmax_indexed	90108	45551	103691	17040	-9.59253	0.855229	4.28864e-29	11.2163		dependent	LAmax_indexed ~ value+mri_serial_number+sex+PC1+PC2+PC3+PC4+PC5+ns(mriage, 3)+genotyping_array
Whole body fat mass	LASV_indexed	23100	45551	491548	37907	-0.0337928	0.00302562	6.42696e-29	11.1689		dependent	LASV_indexed ~ value+mri_serial_number+sex+PC1+PC2+PC3+PC4+PC5+ns(mriage, 3)+genotyping_array
Fraction acceleration <= 18 milli-gravities	LAmax_indexed	90109	45551	103691	17040	-9.61236	0.863548	1.11024e-28	11.1312		dependent	LAmax_indexed ~ value+mri_serial_number+sex+PC1+PC2+PC3+PC4+PC5+ns(mriage, 3)+genotyping_array
Cystatin C	LAmin_lvindexed	30720	45551	469584	37138	0.0388373	0.00348958	1.00082e-28	11.1295		dependent	LAmin_lvindexed ~ value+mri_serial_number+sex+PC1+PC2+PC3+PC4+PC5+ns(mriage, 3)+genotyping_array
Fraction acceleration <= 450 milli-gravities	LASV	90141	45551	103691	17615	-200.036	17.98	1.17518e-28	11.1255		dependent	LASV ~ value+mri_serial_number+sex+PC1+PC2+PC3+PC4+PC5+ns(mriage, 3)+genotyping_array
Average acceleration 07:00 - 07:59	LASV_indexed	90034	45551	103691	17040	0.0165088	0.00148494	1.29401e-28	11.1175		dependent	LASV_indexed ~ value+mri_serial_number+sex+PC1+PC2+PC3+PC4+PC5+ns(mriage, 3)+genotyping_array
Fraction acceleration <= 16 milli-gravities	LAmax_indexed	90107	45551	103691	17040	-9.40659	0.847394	1.56118e-28	11.1006		dependent	LAmax_indexed ~ value+mri_serial_number+sex+PC1+PC2+PC3+PC4+PC5+ns(mriage, 3)+genotyping_array
Fraction acceleration <= 9 milli-gravities	LASV_indexed	90100	45551	103691	17040	-4.72364	0.425672	1.62705e-28	11.0969		dependent	LASV_indexed ~ value+mri_serial_number+sex+PC1+PC2+PC3+PC4+PC5+ns(mriage, 3)+genotyping_array
Fraction acceleration <= 425 milli-gravities	LASV	90140	45551	103691	17615	-189.181	17.053	1.67343e-28	11.0937		dependent	LASV ~ value+mri_serial_number+sex+PC1+PC2+PC3+PC4+PC5+ns(mriage, 3)+genotyping_array
Fraction acceleration <= 400 milli-gravities	LASV	90139	45551	103691	17615	-177.512	16.0478	2.39151e-28	11.0615		dependent	LASV ~ value+mri_serial_number+sex+PC1+PC2+PC3+PC4+PC5+ns(mriage, 3)+genotyping_array
Haemoglobin concentration	LASV	30020	45551	478189	38420	-0.582331	0.052673	2.27331e-28	11.0556		dependent	LASV ~ value+mri_serial_number+sex+PC1+PC2+PC3+PC4+PC5+ns(mriage, 3)+genotyping_array
Urate	LASV	30880	45551	469051	37712	0.00868315	0.000788597	3.73894e-28	11.0109		dependent	LASV ~ value+mri_serial_number+sex+PC1+PC2+PC3+PC4+PC5+ns(mriage, 3)+genotyping_array
Fresh fruit intake	LAmax	1309	45551	501628	39702	0.391423	0.0355829	4.18161e-28	11.0003		dependent	LAmax ~ value+mri_serial_number+sex+PC1+PC2+PC3+PC4+PC5+ns(mriage, 3)+genotyping_array
Fraction acceleration <= 375 milli-gravities	LAmax	90138	45551	103691	17615	-314.247	28.5736	4.83096e-28	10.9978		dependent	LAmax ~ value+mri_serial_number+sex+PC1+PC2+PC3+PC4+PC5+ns(mriage, 3)+genotyping_array
Fraction acceleration <= 15 milli-gravities	LAmax_indexed	90106	45551	103691	17040	-9.17293	0.835033	5.59529e-28	10.9851		dependent	LAmax_indexed ~ value+mri_serial_number+sex+PC1+PC2+PC3+PC4+PC5+ns(mriage, 3)+genotyping_array
Fraction acceleration <= 14 milli-gravities	LAmax_indexed	90105	45551	103691	17040	-9.07976	0.826559	5.60166e-28	10.985		dependent	LAmax_indexed ~ value+mri_serial_number+sex+PC1+PC2+PC3+PC4+PC5+ns(mriage, 3)+genotyping_array
Fraction acceleration <= 1500 milli-gravities	LAmax_indexed	90153	45551	103691	17040	-1128.68	102.8	5.95868e-28	10.9794		dependent	LAmax_indexed ~ value+mri_serial_number+sex+PC1+PC2+PC3+PC4+PC5+ns(mriage, 3)+genotyping_array
Peak expiratory flow (PEF)	LAmin	3064	45551	453714	37042	0.00696405	0.000634463	5.4886e-28	10.9763		dependent	LAmin ~ value+mri_serial_number+sex+PC1+PC2+PC3+PC4+PC5+ns(mriage, 3)+genotyping_array
ECG, heart rate	LAmax	5983	45551	74986	6059	-0.193863	0.0176783	1.01309e-27	10.9661		dependent	LAmax ~ value+mri_serial_number+sex+PC1+PC2+PC3+PC4+PC5+ns(mriage, 3)+genotyping_array
Average acceleration 15:00 - 15:59	LAmax_indexed	90042	45551	103691	17040	0.0352539	0.00322493	1.0055e-27	10.9317		dependent	LAmax_indexed ~ value+mri_serial_number+sex+PC1+PC2+PC3+PC4+PC5+ns(mriage, 3)+genotyping_array
Apolipoprotein B	LASV_lvindexed	30640	45551	467232	36959	0.0140279	0.00128528	1.08607e-27	10.9143		dependent	LASV_lvindexed ~ value+mri_serial_number+sex+PC1+PC2+PC3+PC4+PC5+ns(mriage, 3)+genotyping_array
Number of days/week of moderate physical activity 10+ minutes	LASV_indexed	884	45551	501643	38386	0.116016	0.0106416	1.23588e-27	10.9021		dependent	LASV_indexed ~ value+mri_serial_number+sex+PC1+PC2+PC3+PC4+PC5+ns(mriage, 3)+genotyping_array
Fraction acceleration <= 12 milli-gravities	LAmax_indexed	90103	45551	103691	17040	-8.78097	0.80813	2.06372e-27	10.8658		dependent	LAmax_indexed ~ value+mri_serial_number+sex+PC1+PC2+PC3+PC4+PC5+ns(mriage, 3)+genotyping_array
Fraction acceleration <= 375 milli-gravities	LASV	90138	45551	103691	17615	-162.11	14.9537	2.69146e-27	10.8407		dependent	LASV ~ value+mri_serial_number+sex+PC1+PC2+PC3+PC4+PC5+ns(mriage, 3)+genotyping_array
Fraction acceleration <= 13 milli-gravities	LAmax_indexed	90104	45551	103691	17040	-8.84547	0.816323	2.86068e-27	10.8357		dependent	LAmax_indexed ~ value+mri_serial_number+sex+PC1+PC2+PC3+PC4+PC5+ns(mriage, 3)+genotyping_array
Fraction acceleration <= 8 milli-gravities	LASV_indexed	90099	45551	103691	17040	-4.55843	0.420776	2.93471e-27	10.8334		dependent	LASV_indexed ~ value+mri_serial_number+sex+PC1+PC2+PC3+PC4+PC5+ns(mriage, 3)+genotyping_array
Cholesterol	LAmax	30690	45551	469615	37757	-0.965901	0.0892881	3.10838e-27	10.8178		dependent	LAmax ~ value+mri_serial_number+sex+PC1+PC2+PC3+PC4+PC5+ns(mriage, 3)+genotyping_array
Number of treatments/medications taken	LAEF	137	45551	501659	39710	-0.209366	0.0194301	4.90634e-27	10.7753		dependent	LAEF ~ value+mri_serial_number+sex+PC1+PC2+PC3+PC4+PC5+ns(mriage, 3)+genotyping_array
Fraction acceleration <= 11 milli-gravities	LAmax_indexed	90102	45551	103691	17040	-8.62506	0.801908	6.79929e-27	10.7557		dependent	LAmax_indexed ~ value+mri_serial_number+sex+PC1+PC2+PC3+PC4+PC5+ns(mriage, 3)+genotyping_array
Impedance of arm (right)	LAEF	23109	45551	492325	39259	0.0123383	0.0011479	6.56329e-27	10.7485		dependent	LAEF ~ value+mri_serial_number+sex+PC1+PC2+PC3+PC4+PC5+ns(mriage, 3)+genotyping_array
Fraction acceleration <= 10 milli-gravities	LAmax_indexed	90101	45551	103691	17040	-8.47608	0.791757	1.16722e-26	10.7054		dependent	LAmax_indexed ~ value+mri_serial_number+sex+PC1+PC2+PC3+PC4+PC5+ns(mriage, 3)+genotyping_array
Ankle spacing width	LAEF	3143	45551	279140	21658	-0.161791	0.0151332	1.30519e-26	10.6911		dependent	LAEF ~ value+mri_serial_number+sex+PC1+PC2+PC3+PC4+PC5+ns(mriage, 3)+genotyping_array
Cystatin C	LAmax_lvindexed	30720	45551	469584	37138	0.0467124	0.00437046	1.2638e-26	10.6882		dependent	LAmax_lvindexed ~ value+mri_serial_number+sex+PC1+PC2+PC3+PC4+PC5+ns(mriage, 3)+genotyping_array
Direct bilirubin	LAmax_indexed	30660	45551	398634	31638	0.668531	0.0625523	1.29262e-26	10.6875		dependent	LAmax_indexed ~ value+mri_serial_number+sex+PC1+PC2+PC3+PC4+PC5+ns(mriage, 3)+genotyping_array
High light scatter reticulocyte percentage	LAmin	30290	45551	469869	37771	3.43199	0.321473	1.44127e-26	10.6758		dependent	LAmin ~ value+mri_serial_number+sex+PC1+PC2+PC3+PC4+PC5+ns(mriage, 3)+genotyping_array
Direct bilirubin	LAmin_indexed	30660	45551	398634	31638	0.486964	0.0457485	2.05355e-26	10.6444		dependent	LAmin_indexed ~ value+mri_serial_number+sex+PC1+PC2+PC3+PC4+PC5+ns(mriage, 3)+genotyping_array
Fraction acceleration <= 900 milli-gravities	LAmax	90147	45551	103691	17615	-655.444	61.62	2.41362e-26	10.6369		dependent	LAmax ~ value+mri_serial_number+sex+PC1+PC2+PC3+PC4+PC5+ns(mriage, 3)+genotyping_array
Cholesterol	LAEF	30690	45551	469615	37757	0.423953	0.0398808	2.34256e-26	10.6305		dependent	LAEF ~ value+mri_serial_number+sex+PC1+PC2+PC3+PC4+PC5+ns(mriage, 3)+genotyping_array
Mean platelet (thrombocyte) volume	LAmin	30100	45551	478181	38421	0.669228	0.0630784	2.9282e-26	10.6095		dependent	LAmin ~ value+mri_serial_number+sex+PC1+PC2+PC3+PC4+PC5+ns(mriage, 3)+genotyping_array
Apolipoprotein B	LAmin	30640	45551	467232	37575	-3.17738	0.299658	3.13139e-26	10.6034		dependent	LAmin ~ value+mri_serial_number+sex+PC1+PC2+PC3+PC4+PC5+ns(mriage, 3)+genotyping_array
Fraction acceleration <= 350 milli-gravities	LAmax	90137	45551	103691	17615	-279.653	26.3842	3.60173e-26	10.5993		dependent	LAmax ~ value+mri_serial_number+sex+PC1+PC2+PC3+PC4+PC5+ns(mriage, 3)+genotyping_array
Fraction acceleration <= 200 milli-gravities	LAmin_indexed	90131	45551	103691	17040	-41.7151	3.93788	3.86105e-26	10.5933		dependent	LAmin_indexed ~ value+mri_serial_number+sex+PC1+PC2+PC3+PC4+PC5+ns(mriage, 3)+genotyping_array
Fraction acceleration <= 7 milli-gravities	LASV_indexed	90098	45551	103691	17040	-4.38147	0.414044	4.34612e-26	10.5821		dependent	LASV_indexed ~ value+mri_serial_number+sex+PC1+PC2+PC3+PC4+PC5+ns(mriage, 3)+genotyping_array
No-wear time bias adjusted acceleration standard deviation	LASV	90088	45551	103691	17615	0.0313999	0.00297006	4.80349e-26	10.5721		dependent	LASV ~ value+mri_serial_number+sex+PC1+PC2+PC3+PC4+PC5+ns(mriage, 3)+genotyping_array
Fraction acceleration <= 350 milli-gravities	LASV	90137	45551	103691	17615	-145.684	13.807	5.97844e-26	10.5515		dependent	LASV ~ value+mri_serial_number+sex+PC1+PC2+PC3+PC4+PC5+ns(mriage, 3)+genotyping_array
Red blood cell (erythrocyte) count	LAmax	30010	45551	478189	38420	-2.96565	0.282295	8.8318e-26	10.5055		dependent	LAmax ~ value+mri_serial_number+sex+PC1+PC2+PC3+PC4+PC5+ns(mriage, 3)+genotyping_array
Pulse rate (during blood-pressure measurement)	LAmax_indexed	95	45551	33107	2512	-0.16852	0.0160933	3.84396e-25	10.4715		dependent	LAmax_indexed ~ value+mri_serial_number+sex+PC1+PC2+PC3+PC4+PC5+ns(mriage, 3)+genotyping_array
Glycated haemoglobin (HbA1c)	LAmax_indexed	30750	45551	466530	36344	-0.0979658	0.00935775	1.30476e-25	10.469		dependent	LAmax_indexed ~ value+mri_serial_number+sex+PC1+PC2+PC3+PC4+PC5+ns(mriage, 3)+genotyping_array
Saturday average acceleration	LAmin_indexed	90024	45551	103691	17040	0.0427073	0.00408866	1.83801e-25	10.4453		dependent	LAmin_indexed ~ value+mri_serial_number+sex+PC1+PC2+PC3+PC4+PC5+ns(mriage, 3)+genotyping_array
Fraction acceleration <= 1100 milli-gravities	LAmin_indexed	90149	45551	103691	17040	-319.65	30.6248	1.99225e-25	10.4376		dependent	LAmin_indexed ~ value+mri_serial_number+sex+PC1+PC2+PC3+PC4+PC5+ns(mriage, 3)+genotyping_array
Pulse rate	LAEF	4194	45551	170754	13193	0.0683894	0.00655437	2.17399e-25	10.4342		dependent	LAEF ~ value+mri_serial_number+sex+PC1+PC2+PC3+PC4+PC5+ns(mriage, 3)+genotyping_array
Average acceleration 07:00 - 07:59	LAmax_indexed	90034	45551	103691	17040	0.0285292	0.00273491	2.12371e-25	10.4315		dependent	LAmax_indexed ~ value+mri_serial_number+sex+PC1+PC2+PC3+PC4+PC5+ns(mriage, 3)+genotyping_array
Mean platelet (thrombocyte) volume	LAmax	30100	45551	478181	38421	0.917812	0.0880402	2.06341e-25	10.4249		dependent	LAmax ~ value+mri_serial_number+sex+PC1+PC2+PC3+PC4+PC5+ns(mriage, 3)+genotyping_array
Fraction acceleration <= 9 milli-gravities	LAmax_indexed	90100	45551	103691	17040	-8.1723	0.78398	2.29432e-25	10.4241		dependent	LAmax_indexed ~ value+mri_serial_number+sex+PC1+PC2+PC3+PC4+PC5+ns(mriage, 3)+genotyping_array
Pack years of smoking	LASV_indexed	20161	45551	150950	9667	-0.0370928	0.00357114	3.86061e-25	10.3868		dependent	LASV_indexed ~ value+mri_serial_number+sex+PC1+PC2+PC3+PC4+PC5+ns(mriage, 3)+genotyping_array
Forced expiratory volume in 1-second (FEV1)	LASV_lvindexed	3063	45551	453714	36434	-0.00553861	0.000533252	3.09881e-25	10.3865		dependent	LASV_lvindexed ~ value+mri_serial_number+sex+PC1+PC2+PC3+PC4+PC5+ns(mriage, 3)+genotyping_array
Immature reticulocyte fraction	LAmax_lvindexed	30280	45551	469867	37153	0.090508	0.00872946	3.74805e-25	10.3681		dependent	LAmax_lvindexed ~ value+mri_serial_number+sex+PC1+PC2+PC3+PC4+PC5+ns(mriage, 3)+genotyping_array
Pack years adult smoking as proportion of life span exposed to smoking	LASV_indexed	20162	45551	150950	9667	-1.56149	0.150734	5.1365e-25	10.3593		dependent	LASV_indexed ~ value+mri_serial_number+sex+PC1+PC2+PC3+PC4+PC5+ns(mriage, 3)+genotyping_array
Alanine aminotransferase	LAmax_lvindexed	30620	45551	469427	37135	0.000411816	3.97705e-05	4.30576e-25	10.3548		dependent	LAmax_lvindexed ~ value+mri_serial_number+sex+PC1+PC2+PC3+PC4+PC5+ns(mriage, 3)+genotyping_array
Standard deviation of acceleration	LASV	90013	45551	103691	17615	0.0309209	0.00299749	7.05332e-25	10.3156		dependent	LASV ~ value+mri_serial_number+sex+PC1+PC2+PC3+PC4+PC5+ns(mriage, 3)+genotyping_array
Birth weight	LASV	20022	45551	277000	23656	1.0353	0.100417	7.16819e-25	10.31		dependent	LASV ~ value+mri_serial_number+sex+PC1+PC2+PC3+PC4+PC5+ns(mriage, 3)+genotyping_array
Platelet count	LAmin_indexed	30080	45551	478186	37141	-0.00636666	0.00061922	9.19398e-25	10.2818		dependent	LAmin_indexed ~ value+mri_serial_number+sex+PC1+PC2+PC3+PC4+PC5+ns(mriage, 3)+genotyping_array
Fraction acceleration <= 900 milli-gravities	LASV	90147	45551	103691	17615	-331.397	32.252	1.07007e-24	10.2752		dependent	LASV ~ value+mri_serial_number+sex+PC1+PC2+PC3+PC4+PC5+ns(mriage, 3)+genotyping_array
Number of self-reported non-cancer illnesses	LAmin_lvindexed	135	45551	501659	39058	0.00257543	0.00025101	1.1439e-24	10.2603		dependent	LAmin_lvindexed ~ value+mri_serial_number+sex+PC1+PC2+PC3+PC4+PC5+ns(mriage, 3)+genotyping_array
SHBG	LAmax_indexed	30830	45551	425869	32974	0.0204662	0.00199518	1.1886e-24	10.2578		dependent	LAmax_indexed ~ value+mri_serial_number+sex+PC1+PC2+PC3+PC4+PC5+ns(mriage, 3)+genotyping_array
Readings exceeding +/-8 gravities after calibration	LAmax_indexed	90185	45551	103691	17040	0.00068548	6.68326e-05	1.30269e-24	10.2567		dependent	LAmax_indexed ~ value+mri_serial_number+sex+PC1+PC2+PC3+PC4+PC5+ns(mriage, 3)+genotyping_array
Weight	LASV_lvindexed	21002	45551	499747	39021	0.000229198	2.24298e-05	1.76033e-24	10.2184		dependent	LASV_lvindexed ~ value+mri_serial_number+sex+PC1+PC2+PC3+PC4+PC5+ns(mriage, 3)+genotyping_array
Number of days/week walked 10+ minutes	LAmax_indexed	864	45551	501647	38386	0.230691	0.0225896	1.87855e-24	10.2122		dependent	LAmax_indexed ~ value+mri_serial_number+sex+PC1+PC2+PC3+PC4+PC5+ns(mriage, 3)+genotyping_array
Fraction acceleration <= 8 milli-gravities	LAmax_indexed	90099	45551	103691	17040	-7.90384	0.774937	2.34578e-24	10.1993		dependent	LAmax_indexed ~ value+mri_serial_number+sex+PC1+PC2+PC3+PC4+PC5+ns(mriage, 3)+genotyping_array
Fraction acceleration <= 325 milli-gravities	LASV	90136	45551	103691	17615	-128.112	12.5744	2.61211e-24	10.1883		dependent	LASV ~ value+mri_serial_number+sex+PC1+PC2+PC3+PC4+PC5+ns(mriage, 3)+genotyping_array
Platelet count	LAmin	30080	45551	478186	38421	-0.0125491	0.00123449	3.03823e-24	10.1654		dependent	LAmin ~ value+mri_serial_number+sex+PC1+PC2+PC3+PC4+PC5+ns(mriage, 3)+genotyping_array
Readings exceeding +/-8 gravities before calibration	LAmax_indexed	90183	45551	103691	17040	0.000687927	6.77262e-05	3.5974e-24	10.1575		dependent	LAmax_indexed ~ value+mri_serial_number+sex+PC1+PC2+PC3+PC4+PC5+ns(mriage, 3)+genotyping_array
Body mass index (BMI)	LAmin_indexed	21001	45551	499416	38348	0.081354	0.00802082	3.8246e-24	10.1429		dependent	LAmin_indexed ~ value+mri_serial_number+sex+PC1+PC2+PC3+PC4+PC5+ns(mriage, 3)+genotyping_array
Creatinine (enzymatic) in urine	LASV_indexed	30510	45551	484327	37422	-4.81592e-05	4.75299e-06	4.2623e-24	10.1324		dependent	LASV_indexed ~ value+mri_serial_number+sex+PC1+PC2+PC3+PC4+PC5+ns(mriage, 3)+genotyping_array
Leg fat percentage (left)	LAmax_indexed	23115	45551	492322	37953	-0.0950604	0.00939354	4.84384e-24	10.1198		dependent	LAmax_indexed ~ value+mri_serial_number+sex+PC1+PC2+PC3+PC4+PC5+ns(mriage, 3)+genotyping_array
Fraction acceleration <= 325 milli-gravities	LAmax	90136	45551	103691	17615	-243.157	24.0305	5.31128e-24	10.1187		dependent	LAmax ~ value+mri_serial_number+sex+PC1+PC2+PC3+PC4+PC5+ns(mriage, 3)+genotyping_array
Forced vital capacity (FVC)	LASV	3062	45551	453714	37042	0.677949	0.0670857	5.59883e-24	10.1057		dependent	LASV ~ value+mri_serial_number+sex+PC1+PC2+PC3+PC4+PC5+ns(mriage, 3)+genotyping_array
Body mass index (BMI)	LAmin_indexed	23104	45551	492385	37963	0.0814605	0.00807799	6.95074e-24	10.0843		dependent	LAmin_indexed ~ value+mri_serial_number+sex+PC1+PC2+PC3+PC4+PC5+ns(mriage, 3)+genotyping_array
Leg fat mass (right)	LASV_indexed	23112	45551	492345	37957	-0.185889	0.0184551	7.83259e-24	10.0725		dependent	LASV_indexed ~ value+mri_serial_number+sex+PC1+PC2+PC3+PC4+PC5+ns(mriage, 3)+genotyping_array
Position of pulse wave notch	LASV	4199	45551	170754	13193	-0.139773	0.0138974	1.03644e-23	10.0575		dependent	LASV ~ value+mri_serial_number+sex+PC1+PC2+PC3+PC4+PC5+ns(mriage, 3)+genotyping_array
Fraction acceleration <= 7 milli-gravities	LAmax_indexed	90098	45551	103691	17040	-7.66429	0.762486	1.05122e-23	10.0517		dependent	LAmax_indexed ~ value+mri_serial_number+sex+PC1+PC2+PC3+PC4+PC5+ns(mriage, 3)+genotyping_array
Average acceleration 20:00 - 20:59	LAmax_indexed	90047	45551	103691	17040	0.041879	0.00416654	1.05601e-23	10.0513		dependent	LAmax_indexed ~ value+mri_serial_number+sex+PC1+PC2+PC3+PC4+PC5+ns(mriage, 3)+genotyping_array
Urate	LASV_lvindexed	30880	45551	469051	37097	4.64185e-05	4.61843e-06	9.78378e-24	10.0507		dependent	LASV_lvindexed ~ value+mri_serial_number+sex+PC1+PC2+PC3+PC4+PC5+ns(mriage, 3)+genotyping_array
LDL direct	LASV_lvindexed	30780	45551	468732	37060	0.00356113	0.000354747	1.1068e-23	10.0385		dependent	LASV_lvindexed ~ value+mri_serial_number+sex+PC1+PC2+PC3+PC4+PC5+ns(mriage, 3)+genotyping_array
Fraction acceleration <= 1000 milli-gravities	LAmax	90148	45551	103691	17615	-723.456	72.1023	1.25399e-23	10.0337		dependent	LAmax ~ value+mri_serial_number+sex+PC1+PC2+PC3+PC4+PC5+ns(mriage, 3)+genotyping_array
Fresh fruit intake	LASV	1309	45551	501628	39702	0.18648	0.0185874	1.16951e-23	10.0326		dependent	LASV ~ value+mri_serial_number+sex+PC1+PC2+PC3+PC4+PC5+ns(mriage, 3)+genotyping_array
Weight	LASV_lvindexed	23098	45551	492393	38623	0.000226119	2.25837e-05	1.43528e-23	10.0125		dependent	LASV_lvindexed ~ value+mri_serial_number+sex+PC1+PC2+PC3+PC4+PC5+ns(mriage, 3)+genotyping_array
Fraction acceleration <= 1500 milli-gravities	LASV_indexed	90153	45551	103691	17040	-559.379	55.8734	1.57538e-23	10.0115		dependent	LASV_indexed ~ value+mri_serial_number+sex+PC1+PC2+PC3+PC4+PC5+ns(mriage, 3)+genotyping_array
Haemoglobin concentration	LAmin	30020	45551	478189	38420	-0.723927	0.0723378	1.50841e-23	10.0076		dependent	LAmin ~ value+mri_serial_number+sex+PC1+PC2+PC3+PC4+PC5+ns(mriage, 3)+genotyping_array
SHBG	LAmax_lvindexed	30830	45551	425869	33549	-0.000217803	2.17993e-05	1.79494e-23	9.99128		dependent	LAmax_lvindexed ~ value+mri_serial_number+sex+PC1+PC2+PC3+PC4+PC5+ns(mriage, 3)+genotyping_array
Fraction acceleration <= 1200 milli-gravities	LAmin_indexed	90150	45551	103691	17040	-373.223	37.3989	2.17262e-23	9.97952		dependent	LAmin_indexed ~ value+mri_serial_number+sex+PC1+PC2+PC3+PC4+PC5+ns(mriage, 3)+genotyping_array
GP prescription records	LAmin	42039	45551	222122	18013	0.0042351	0.000425217	2.62416e-23	9.95986		dependent	LAmin ~ value+mri_serial_number+sex+PC1+PC2+PC3+PC4+PC5+ns(mriage, 3)+genotyping_array
SHBG	LASV	30830	45551	425869	34112	-0.0209572	0.00211069	3.34604e-23	9.92906		dependent	LASV ~ value+mri_serial_number+sex+PC1+PC2+PC3+PC4+PC5+ns(mriage, 3)+genotyping_array
Fraction acceleration <= 6 milli-gravities	LASV_indexed	90097	45551	103691	17040	-4.07082	0.410008	3.61247e-23	9.92864		dependent	LASV_indexed ~ value+mri_serial_number+sex+PC1+PC2+PC3+PC4+PC5+ns(mriage, 3)+genotyping_array
LDL direct	LAEF	30780	45551	468732	37676	0.511848	0.0516715	4.1914e-23	9.90582		dependent	LAEF ~ value+mri_serial_number+sex+PC1+PC2+PC3+PC4+PC5+ns(mriage, 3)+genotyping_array
Forced expiratory volume in 1-second (FEV1)	LAmax_indexed	3063	45551	453714	35814	0.841478	0.0849868	4.4006e-23	9.90128		dependent	LAmax_indexed ~ value+mri_serial_number+sex+PC1+PC2+PC3+PC4+PC5+ns(mriage, 3)+genotyping_array
High light scatter reticulocyte count	LAmax	30300	45551	469868	37770	97.8938	9.89405	4.70533e-23	9.89421		dependent	LAmax ~ value+mri_serial_number+sex+PC1+PC2+PC3+PC4+PC5+ns(mriage, 3)+genotyping_array
Total bilirubin	LAmax_indexed	30840	45551	467586	36337	0.10333	0.0104522	5.12254e-23	9.88594		dependent	LAmax_indexed ~ value+mri_serial_number+sex+PC1+PC2+PC3+PC4+PC5+ns(mriage, 3)+genotyping_array
Gamma glutamyltransferase	LAmax_lvindexed	30730	45551	469368	37118	0.000157971	1.60811e-05	9.51666e-23	9.82341		dependent	LAmax_lvindexed ~ value+mri_serial_number+sex+PC1+PC2+PC3+PC4+PC5+ns(mriage, 3)+genotyping_array
Albumin	LAmin	30600	45551	430090	34450	-0.281836	0.028755	1.19024e-22	9.80128		dependent	LAmin ~ value+mri_serial_number+sex+PC1+PC2+PC3+PC4+PC5+ns(mriage, 3)+genotyping_array
Fraction acceleration <= 300 milli-gravities	LASV	90135	45551	103691	17615	-110.433	11.2752	1.35992e-22	9.79435		dependent	LASV ~ value+mri_serial_number+sex+PC1+PC2+PC3+PC4+PC5+ns(mriage, 3)+genotyping_array
Number of days/week walked 10+ minutes	LASV_indexed	864	45551	501647	38386	0.119535	0.012245	1.74214e-22	9.76192		dependent	LASV_indexed ~ value+mri_serial_number+sex+PC1+PC2+PC3+PC4+PC5+ns(mriage, 3)+genotyping_array
Fraction acceleration <= 175 milli-gravities	LAmin_indexed	90130	45551	103691	17040	-30.6807	3.14321	1.89603e-22	9.76097		dependent	LAmin_indexed ~ value+mri_serial_number+sex+PC1+PC2+PC3+PC4+PC5+ns(mriage, 3)+genotyping_array
Vitamin D	LAmax_indexed	30890	45551	448376	35095	0.0227817	0.00233546	1.88059e-22	9.75472		dependent	LAmax_indexed ~ value+mri_serial_number+sex+PC1+PC2+PC3+PC4+PC5+ns(mriage, 3)+genotyping_array
No-wear time bias adjusted acceleration standard deviation	LAmax	90088	45551	103691	17615	0.0553638	0.00567843	2.10526e-22	9.74984		dependent	LAmax ~ value+mri_serial_number+sex+PC1+PC2+PC3+PC4+PC5+ns(mriage, 3)+genotyping_array
Mean platelet (thrombocyte) volume	LAmin_indexed	30100	45551	478181	37141	0.307571	0.0316352	2.57211e-22	9.72244		dependent	LAmin_indexed ~ value+mri_serial_number+sex+PC1+PC2+PC3+PC4+PC5+ns(mriage, 3)+genotyping_array
GP prescription records	LAmin_lvindexed	42039	45551	222122	17711	2.45531e-05	2.52886e-06	3.13109e-22	9.70917		dependent	LAmin_lvindexed ~ value+mri_serial_number+sex+PC1+PC2+PC3+PC4+PC5+ns(mriage, 3)+genotyping_array
Age when attended assessment centre	LASV_indexed	21003	45551	502521	38395	-0.164257	0.0169215	2.98583e-22	9.707		dependent	LASV_indexed ~ value+mri_serial_number+sex+PC1+PC2+PC3+PC4+PC5+ns(mriage, 3)+genotyping_array
Number of treatments/medications taken	LAmax_lvindexed	137	45551	501659	39058	0.00227404	0.000234786	3.67761e-22	9.68558		dependent	LAmax_lvindexed ~ value+mri_serial_number+sex+PC1+PC2+PC3+PC4+PC5+ns(mriage, 3)+genotyping_array
Fraction acceleration <= 1000 milli-gravities	LASV	90148	45551	103691	17615	-365.345	37.7379	4.11826e-22	9.68112		dependent	LASV ~ value+mri_serial_number+sex+PC1+PC2+PC3+PC4+PC5+ns(mriage, 3)+genotyping_array
Average acceleration 20:00 - 20:59	LASV_indexed	90047	45551	103691	17040	0.0218771	0.00226374	4.87686e-22	9.66417		dependent	LASV_indexed ~ value+mri_serial_number+sex+PC1+PC2+PC3+PC4+PC5+ns(mriage, 3)+genotyping_array
ECG, heart rate	LAmin	5983	45551	74986	6059	-0.12139	0.0125749	6.84062e-22	9.65335		dependent	LAmin ~ value+mri_serial_number+sex+PC1+PC2+PC3+PC4+PC5+ns(mriage, 3)+genotyping_array
Cholesterol	LAmax_indexed	30690	45551	469615	36498	-0.425275	0.0441087	5.67067e-22	9.64153		dependent	LAmax_indexed ~ value+mri_serial_number+sex+PC1+PC2+PC3+PC4+PC5+ns(mriage, 3)+genotyping_array
Age when attended assessment centre	LASV	21003	45551	502521	39711	-0.319662	0.0332148	6.68526e-22	9.62408		dependent	LASV ~ value+mri_serial_number+sex+PC1+PC2+PC3+PC4+PC5+ns(mriage, 3)+genotyping_array
Time spent outdoors in winter	LAmax_indexed	1060	45551	497933	38226	0.0910366	0.00949737	9.73867e-22	9.58545		dependent	LAmax_indexed ~ value+mri_serial_number+sex+PC1+PC2+PC3+PC4+PC5+ns(mriage, 3)+genotyping_array
Water intake	LASV	1528	45551	501624	39702	0.115851	0.0120897	9.98092e-22	9.5827		dependent	LASV ~ value+mri_serial_number+sex+PC1+PC2+PC3+PC4+PC5+ns(mriage, 3)+genotyping_array
Fraction acceleration <= 6 milli-gravities	LAmax_indexed	90097	45551	103691	17040	-7.2223	0.754967	1.25483e-21	9.56638		dependent	LAmax_indexed ~ value+mri_serial_number+sex+PC1+PC2+PC3+PC4+PC5+ns(mriage, 3)+genotyping_array
GP clinical event records	LAmin	42040	45551	230105	18744	0.00256861	0.000268734	1.34211e-21	9.55821		dependent	LAmin ~ value+mri_serial_number+sex+PC1+PC2+PC3+PC4+PC5+ns(mriage, 3)+genotyping_array
High light scatter reticulocyte percentage	LASV_indexed	30290	45551	469869	36517	-1.14235	0.119799	1.5801e-21	9.53552		dependent	LASV_indexed ~ value+mri_serial_number+sex+PC1+PC2+PC3+PC4+PC5+ns(mriage, 3)+genotyping_array
Leg fat mass (left)	LASV_indexed	23116	45551	492317	37953	-0.180359	0.0189238	1.6495e-21	9.53082		dependent	LASV_indexed ~ value+mri_serial_number+sex+PC1+PC2+PC3+PC4+PC5+ns(mriage, 3)+genotyping_array
Diastolic blood pressure, automated reading	LAmin_lvindexed	4079	45551	468090	36454	0.000392054	4.11532e-05	1.72019e-21	9.52669		dependent	LAmin_lvindexed ~ value+mri_serial_number+sex+PC1+PC2+PC3+PC4+PC5+ns(mriage, 3)+genotyping_array
Fraction acceleration <= 1300 milli-gravities	LAmin_indexed	90151	45551	103691	17040	-454.621	47.7213	1.83829e-21	9.5266		dependent	LAmin_indexed ~ value+mri_serial_number+sex+PC1+PC2+PC3+PC4+PC5+ns(mriage, 3)+genotyping_array
Haematocrit percentage	LAmin	30030	45551	478189	38420	-0.233506	0.0245382	1.90049e-21	9.516		dependent	LAmin ~ value+mri_serial_number+sex+PC1+PC2+PC3+PC4+PC5+ns(mriage, 3)+genotyping_array
Fraction acceleration <= 1100 milli-gravities	LAmax	90149	45551	103691	17615	-807.544	84.9984	2.34569e-21	9.5007		dependent	LAmax ~ value+mri_serial_number+sex+PC1+PC2+PC3+PC4+PC5+ns(mriage, 3)+genotyping_array
Fraction acceleration <= 5 milli-gravities	LASV_indexed	90096	45551	103691	17040	-3.88459	0.409295	2.58559e-21	9.49092		dependent	LASV_indexed ~ value+mri_serial_number+sex+PC1+PC2+PC3+PC4+PC5+ns(mriage, 3)+genotyping_array
Duration of vigorous activity	LAmax_indexed	914	45551	294734	25335	0.0132728	0.00140174	3.0706e-21	9.46876		dependent	LAmax_indexed ~ value+mri_serial_number+sex+PC1+PC2+PC3+PC4+PC5+ns(mriage, 3)+genotyping_array
Fraction acceleration <= 300 milli-gravities	LAmax	90135	45551	103691	17615	-204.02	21.5506	3.23487e-21	9.467		dependent	LAmax ~ value+mri_serial_number+sex+PC1+PC2+PC3+PC4+PC5+ns(mriage, 3)+genotyping_array
Weight, manual entry	LAmax	3160	45551	7354	406	0.56935	0.0601553	2.79653e-19	9.46467		dependent	LAmax ~ value+mri_serial_number+sex+PC1+PC2+PC3+PC4+PC5+ns(mriage, 3)+genotyping_array
Volume of Li-Hep plasma held by UKB	LAmax_indexed	30374	45551	487140	37783	0.000782204	8.27763e-05	3.5889e-21	9.44962		dependent	LAmax_indexed ~ value+mri_serial_number+sex+PC1+PC2+PC3+PC4+PC5+ns(mriage, 3)+genotyping_array
Time spent outdoors in winter	LAmax	1060	45551	497933	39542	0.181821	0.0192414	3.58415e-21	9.44951		dependent	LAmax ~ value+mri_serial_number+sex+PC1+PC2+PC3+PC4+PC5+ns(mriage, 3)+genotyping_array
Birth weight	LAmin	20022	45551	277000	23656	1.24644	0.131945	3.80932e-21	9.44673		dependent	LAmin ~ value+mri_serial_number+sex+PC1+PC2+PC3+PC4+PC5+ns(mriage, 3)+genotyping_array
Direct bilirubin	LAmin	30660	45551	398634	32736	0.864575	0.0916507	4.22392e-21	9.43338		dependent	LAmin ~ value+mri_serial_number+sex+PC1+PC2+PC3+PC4+PC5+ns(mriage, 3)+genotyping_array
Creatinine	LAmax_indexed	30700	45551	469375	36477	-0.0404073	0.00428571	4.40171e-21	9.42838		dependent	LAmax_indexed ~ value+mri_serial_number+sex+PC1+PC2+PC3+PC4+PC5+ns(mriage, 3)+genotyping_array
Standard deviation of acceleration	LAmax	90013	45551	103691	17615	0.0540244	0.00573099	4.74385e-21	9.42671		dependent	LAmax ~ value+mri_serial_number+sex+PC1+PC2+PC3+PC4+PC5+ns(mriage, 3)+genotyping_array
Ankle spacing width (right)	LAmin_lvindexed	4119	45551	164227	12589	0.00168167	0.000178413	5.01252e-21	9.4257		dependent	LAmin_lvindexed ~ value+mri_serial_number+sex+PC1+PC2+PC3+PC4+PC5+ns(mriage, 3)+genotyping_array
Thursday average acceleration	LAmin_indexed	90022	45551	103691	17040	0.0409646	0.00434676	4.87865e-21	9.42416		dependent	LAmin_indexed ~ value+mri_serial_number+sex+PC1+PC2+PC3+PC4+PC5+ns(mriage, 3)+genotyping_array
HDL cholesterol	LAmax_lvindexed	30760	45551	429894	33868	-0.0150341	0.00159569	4.70998e-21	9.4217		dependent	LAmax_lvindexed ~ value+mri_serial_number+sex+PC1+PC2+PC3+PC4+PC5+ns(mriage, 3)+genotyping_array
Year of birth	LASV_lvindexed	34	45551	502521	39059	0.00213903	0.000227124	4.84583e-21	9.41788		dependent	LASV_lvindexed ~ value+mri_serial_number+sex+PC1+PC2+PC3+PC4+PC5+ns(mriage, 3)+genotyping_array
Red blood cell (erythrocyte) count	LAmin	30010	45551	478189	38420	-1.90443	0.202324	5.09026e-21	9.41279		dependent	LAmin ~ value+mri_serial_number+sex+PC1+PC2+PC3+PC4+PC5+ns(mriage, 3)+genotyping_array
Average acceleration 06:00 - 06:59	LASV_indexed	90033	45551	103691	17040	0.0196489	0.00208786	5.52465e-21	9.41103		dependent	LASV_indexed ~ value+mri_serial_number+sex+PC1+PC2+PC3+PC4+PC5+ns(mriage, 3)+genotyping_array
High light scatter reticulocyte count	LAmin	30300	45551	469868	37770	66.6216	7.09531	6.3523e-21	9.38953		dependent	LAmin ~ value+mri_serial_number+sex+PC1+PC2+PC3+PC4+PC5+ns(mriage, 3)+genotyping_array
Diastolic blood pressure, automated reading	LAmin	4079	45551	468090	37064	0.0639582	0.00681204	6.39065e-21	9.389		dependent	LAmin ~ value+mri_serial_number+sex+PC1+PC2+PC3+PC4+PC5+ns(mriage, 3)+genotyping_array
Impedance of arm (left)	LASV_indexed	23110	45551	492349	37959	-0.00627321	0.000671163	9.51301e-21	9.34677		dependent	LASV_indexed ~ value+mri_serial_number+sex+PC1+PC2+PC3+PC4+PC5+ns(mriage, 3)+genotyping_array
Sitting height	LASV_indexed	20015	45551	496243	38209	-0.0649834	0.00695331	9.60793e-21	9.34568		dependent	LASV_indexed ~ value+mri_serial_number+sex+PC1+PC2+PC3+PC4+PC5+ns(mriage, 3)+genotyping_array
High light scatter reticulocyte count	LASV_lvindexed	30300	45551	469868	37152	0.283376	0.0303399	1.01443e-20	9.34007		dependent	LASV_lvindexed ~ value+mri_serial_number+sex+PC1+PC2+PC3+PC4+PC5+ns(mriage, 3)+genotyping_array
Number of treatments/medications taken	LAmax	137	45551	501659	39710	0.406197	0.0435426	1.12503e-20	9.32872		dependent	LAmax ~ value+mri_serial_number+sex+PC1+PC2+PC3+PC4+PC5+ns(mriage, 3)+genotyping_array
Fraction acceleration <= 275 milli-gravities	LASV	90134	45551	103691	17615	-92.4539	9.92126	1.3128e-20	9.31877		dependent	LASV ~ value+mri_serial_number+sex+PC1+PC2+PC3+PC4+PC5+ns(mriage, 3)+genotyping_array
Forced vital capacity (FVC)	LAEF	3062	45551	453714	37042	-0.533732	0.0573162	1.32036e-20	9.31207		dependent	LAEF ~ value+mri_serial_number+sex+PC1+PC2+PC3+PC4+PC5+ns(mriage, 3)+genotyping_array
Fraction acceleration <= 5 milli-gravities	LAmax_indexed	90096	45551	103691	17040	-7.01246	0.753576	1.49104e-20	9.30557		dependent	LAmax_indexed ~ value+mri_serial_number+sex+PC1+PC2+PC3+PC4+PC5+ns(mriage, 3)+genotyping_array
Cystatin C	LAmax_indexed	30720	45551	469584	36496	-3.72486	0.400876	1.59817e-20	9.29181		dependent	LAmax_indexed ~ value+mri_serial_number+sex+PC1+PC2+PC3+PC4+PC5+ns(mriage, 3)+genotyping_array
Fraction acceleration <= 1100 milli-gravities	LASV	90149	45551	103691	17615	-412.135	44.4844	2.17655e-20	9.2647		dependent	LASV ~ value+mri_serial_number+sex+PC1+PC2+PC3+PC4+PC5+ns(mriage, 3)+genotyping_array
Position of the shoulder on the pulse waveform	LAmax_indexed	4200	45551	170754	12773	-0.135415	0.0146521	2.79915e-20	9.24198		dependent	LAmax_indexed ~ value+mri_serial_number+sex+PC1+PC2+PC3+PC4+PC5+ns(mriage, 3)+genotyping_array
Volume of Li-Hep plasma held by UKB	LASV_indexed	30374	45551	487140	37783	0.000414422	4.49003e-05	2.84709e-20	9.22983		dependent	LASV_indexed ~ value+mri_serial_number+sex+PC1+PC2+PC3+PC4+PC5+ns(mriage, 3)+genotyping_array
Immature reticulocyte fraction	LAmin_lvindexed	30280	45551	469867	37153	0.0643433	0.00698437	3.34924e-20	9.21246		dependent	LAmin_lvindexed ~ value+mri_serial_number+sex+PC1+PC2+PC3+PC4+PC5+ns(mriage, 3)+genotyping_array
Average acceleration 19:00 - 19:59	LAmin_indexed	90046	45551	103691	17040	0.0211921	0.00230634	4.42777e-20	9.18862		dependent	LAmin_indexed ~ value+mri_serial_number+sex+PC1+PC2+PC3+PC4+PC5+ns(mriage, 3)+genotyping_array
Reticulocyte percentage	LAmin_lvindexed	30240	45551	469868	37153	0.00521336	0.000569401	5.65958e-20	9.15586		dependent	LAmin_lvindexed ~ value+mri_serial_number+sex+PC1+PC2+PC3+PC4+PC5+ns(mriage, 3)+genotyping_array
Overall acceleration average	LASV	90012	45551	103691	17615	0.0728882	0.00796463	6.2166e-20	9.15149		dependent	LASV ~ value+mri_serial_number+sex+PC1+PC2+PC3+PC4+PC5+ns(mriage, 3)+genotyping_array
Fraction acceleration <= 1600 milli-gravities	LAmax_indexed	90154	45551	103691	17040	-1152.86	126.015	6.40515e-20	9.14861		dependent	LAmax_indexed ~ value+mri_serial_number+sex+PC1+PC2+PC3+PC4+PC5+ns(mriage, 3)+genotyping_array
Fraction acceleration <= 1200 milli-gravities	LAmax	90150	45551	103691	17615	-951.901	104.296	7.79637e-20	9.12688		dependent	LAmax ~ value+mri_serial_number+sex+PC1+PC2+PC3+PC4+PC5+ns(mriage, 3)+genotyping_array
Neutrophill count	LAmin_indexed	30140	45551	477300	37084	-0.242213	0.026589	8.67771e-20	9.10951		dependent	LAmin_indexed ~ value+mri_serial_number+sex+PC1+PC2+PC3+PC4+PC5+ns(mriage, 3)+genotyping_array
Number of self-reported non-cancer illnesses	LASV_indexed	135	45551	501659	38394	-0.141443	0.0155509	9.85582e-20	9.09548		dependent	LASV_indexed ~ value+mri_serial_number+sex+PC1+PC2+PC3+PC4+PC5+ns(mriage, 3)+genotyping_array
Apolipoprotein A	LAmax_indexed	30630	45551	427532	33104	1.85966	0.204671	1.08187e-19	9.08612		dependent	LAmax_indexed ~ value+mri_serial_number+sex+PC1+PC2+PC3+PC4+PC5+ns(mriage, 3)+genotyping_array
Impedance of arm (right)	LASV_indexed	23109	45551	492325	37958	-0.00624156	0.000687894	1.20715e-19	9.07343		dependent	LASV_indexed ~ value+mri_serial_number+sex+PC1+PC2+PC3+PC4+PC5+ns(mriage, 3)+genotyping_array
White blood cell (leukocyte) count	LAmin_indexed	30000	45551	478184	37140	-0.177677	0.0196323	1.49373e-19	9.05026		dependent	LAmin_indexed ~ value+mri_serial_number+sex+PC1+PC2+PC3+PC4+PC5+ns(mriage, 3)+genotyping_array
Average acceleration 18:00 - 18:59	LAmin_indexed	90045	45551	103691	17040	0.0203569	0.00225039	1.64045e-19	9.04595		dependent	LAmin_indexed ~ value+mri_serial_number+sex+PC1+PC2+PC3+PC4+PC5+ns(mriage, 3)+genotyping_array
Water intake	LAmax_indexed	1528	45551	501624	38386	0.103436	0.0114473	1.70168e-19	9.03582		dependent	LAmax_indexed ~ value+mri_serial_number+sex+PC1+PC2+PC3+PC4+PC5+ns(mriage, 3)+genotyping_array
Average acceleration 06:00 - 06:59	LAmax_indexed	90033	45551	103691	17040	0.0347352	0.00384445	1.81013e-19	9.03514		dependent	LAmax_indexed ~ value+mri_serial_number+sex+PC1+PC2+PC3+PC4+PC5+ns(mriage, 3)+genotyping_array
Forced vital capacity (FVC)	LAmin_indexed	3062	45551	453714	35814	0.411407	0.0455544	1.78209e-19	9.03111		dependent	LAmin_indexed ~ value+mri_serial_number+sex+PC1+PC2+PC3+PC4+PC5+ns(mriage, 3)+genotyping_array
No-wear time bias adjusted average acceleration	LASV	90087	45551	103691	17615	0.0708989	0.0078731	2.36813e-19	9.00521		dependent	LASV ~ value+mri_serial_number+sex+PC1+PC2+PC3+PC4+PC5+ns(mriage, 3)+genotyping_array
Arm fat mass (right)	LAmin_indexed	23120	45551	492246	37944	0.579532	0.0645734	2.96627e-19	8.97478		dependent	LAmin_indexed ~ value+mri_serial_number+sex+PC1+PC2+PC3+PC4+PC5+ns(mriage, 3)+genotyping_array
Triglycerides	LASV_lvindexed	30870	45551	469240	37112	0.00283438	0.000316248	3.31766e-19	8.96252		dependent	LASV_lvindexed ~ value+mri_serial_number+sex+PC1+PC2+PC3+PC4+PC5+ns(mriage, 3)+genotyping_array
Mean platelet (thrombocyte) volume	LAmax_indexed	30100	45551	478181	37141	0.389785	0.0435155	3.4753e-19	8.95739		dependent	LAmax_indexed ~ value+mri_serial_number+sex+PC1+PC2+PC3+PC4+PC5+ns(mriage, 3)+genotyping_array
Ankle spacing width	LAmin_indexed	3143	45551	279140	20939	0.10939	0.0122324	4.10786e-19	8.94266		dependent	LAmin_indexed ~ value+mri_serial_number+sex+PC1+PC2+PC3+PC4+PC5+ns(mriage, 3)+genotyping_array
Fraction acceleration <= 150 milli-gravities	LAmin_indexed	90129	45551	103691	17040	-22.0479	2.46616	4.27672e-19	8.94017		dependent	LAmin_indexed ~ value+mri_serial_number+sex+PC1+PC2+PC3+PC4+PC5+ns(mriage, 3)+genotyping_array
Maximum heart rate during fitness test	LASV_indexed	6033	45551	77934	6168	-0.0310958	0.00348051	5.3323e-19	8.93427		dependent	LASV_indexed ~ value+mri_serial_number+sex+PC1+PC2+PC3+PC4+PC5+ns(mriage, 3)+genotyping_array
Cystatin C	LAmin	30720	45551	469584	37755	5.17326	0.57925	4.40909e-19	8.93097		dependent	LAmin ~ value+mri_serial_number+sex+PC1+PC2+PC3+PC4+PC5+ns(mriage, 3)+genotyping_array
Body fat percentage	LAmax_indexed	23099	45551	492113	37940	-0.0684079	0.00767012	4.92162e-19	8.91875		dependent	LAmax_indexed ~ value+mri_serial_number+sex+PC1+PC2+PC3+PC4+PC5+ns(mriage, 3)+genotyping_array
Alanine aminotransferase	LASV_lvindexed	30620	45551	469427	37135	0.000201222	2.2584e-05	5.3334e-19	8.90993		dependent	LASV_lvindexed ~ value+mri_serial_number+sex+PC1+PC2+PC3+PC4+PC5+ns(mriage, 3)+genotyping_array
Average weekly beer plus cider intake	LAmin	1588	45551	346506	30370	0.171145	0.0192103	5.4285e-19	8.90904		dependent	LAmin ~ value+mri_serial_number+sex+PC1+PC2+PC3+PC4+PC5+ns(mriage, 3)+genotyping_array
Water intake	LAmin	1528	45551	501624	39702	0.147511	0.0165869	6.1813e-19	8.89321		dependent	LAmin ~ value+mri_serial_number+sex+PC1+PC2+PC3+PC4+PC5+ns(mriage, 3)+genotyping_array
Arm fat mass (left)	LAmin_indexed	23124	45551	492169	37937	0.518912	0.0583561	6.25103e-19	8.89217		dependent	LAmin_indexed ~ value+mri_serial_number+sex+PC1+PC2+PC3+PC4+PC5+ns(mriage, 3)+genotyping_array
Cholesterol	LASV_lvindexed	30690	45551	469615	37141	0.00242414	0.000273773	8.76601e-19	8.85455		dependent	LASV_lvindexed ~ value+mri_serial_number+sex+PC1+PC2+PC3+PC4+PC5+ns(mriage, 3)+genotyping_array
Urate	LASV_indexed	30880	45551	469051	36453	-0.00358213	0.00040456	8.78618e-19	8.85438		dependent	LASV_indexed ~ value+mri_serial_number+sex+PC1+PC2+PC3+PC4+PC5+ns(mriage, 3)+genotyping_array
Fraction acceleration <= 275 milli-gravities	LAmax	90134	45551	103691	17615	-167.87	18.9639	9.39176e-19	8.85208		dependent	LAmax ~ value+mri_serial_number+sex+PC1+PC2+PC3+PC4+PC5+ns(mriage, 3)+genotyping_array
Ankle spacing width (left)	LAmin_lvindexed	4100	45551	164219	12587	0.00157152	0.000177562	9.86425e-19	8.85055		dependent	LAmin_lvindexed ~ value+mri_serial_number+sex+PC1+PC2+PC3+PC4+PC5+ns(mriage, 3)+genotyping_array
Reticulocyte count	LAmin_lvindexed	30250	45551	469868	37152	0.109759	0.0124058	9.34558e-19	8.84739		dependent	LAmin_lvindexed ~ value+mri_serial_number+sex+PC1+PC2+PC3+PC4+PC5+ns(mriage, 3)+genotyping_array
Alkaline phosphatase	LASV_lvindexed	30610	45551	469628	37139	0.000112686	1.27466e-05	9.94385e-19	8.84045		dependent	LASV_lvindexed ~ value+mri_serial_number+sex+PC1+PC2+PC3+PC4+PC5+ns(mriage, 3)+genotyping_array
LDL direct	LAmax	30780	45551	468732	37676	-1.02232	0.115714	1.04428e-18	8.8349		dependent	LAmax ~ value+mri_serial_number+sex+PC1+PC2+PC3+PC4+PC5+ns(mriage, 3)+genotyping_array
Fresh fruit intake	LAmin_indexed	1309	45551	501628	38386	0.112915	0.0128204	1.33257e-18	8.80746		dependent	LAmin_indexed ~ value+mri_serial_number+sex+PC1+PC2+PC3+PC4+PC5+ns(mriage, 3)+genotyping_array
Average weekly beer plus cider intake	LAmax	1588	45551	346506	30370	0.233924	0.0265759	1.4124e-18	8.80211		dependent	LAmax ~ value+mri_serial_number+sex+PC1+PC2+PC3+PC4+PC5+ns(mriage, 3)+genotyping_array
GP clinical event records	LAmin_lvindexed	42040	45551	230105	18432	1.40739e-05	1.60147e-06	1.65217e-18	8.78812		dependent	LAmin_lvindexed ~ value+mri_serial_number+sex+PC1+PC2+PC3+PC4+PC5+ns(mriage, 3)+genotyping_array
Immature reticulocyte fraction	LAmax	30280	45551	469867	37771	14.1958	1.61643	1.66921e-18	8.78219		dependent	LAmax ~ value+mri_serial_number+sex+PC1+PC2+PC3+PC4+PC5+ns(mriage, 3)+genotyping_array
High light scatter reticulocyte percentage	LASV_lvindexed	30290	45551	469869	37153	0.0120707	0.00137563	1.78574e-18	8.77466		dependent	LASV_lvindexed ~ value+mri_serial_number+sex+PC1+PC2+PC3+PC4+PC5+ns(mriage, 3)+genotyping_array
Total bilirubin	LAmin_indexed	30840	45551	467586	36337	0.0665897	0.00759306	1.8659e-18	8.76981		dependent	LAmin_indexed ~ value+mri_serial_number+sex+PC1+PC2+PC3+PC4+PC5+ns(mriage, 3)+genotyping_array
Number of self-reported non-cancer illnesses	LAmin	135	45551	501659	39710	0.365351	0.0416921	1.97366e-18	8.76307		dependent	LAmin ~ value+mri_serial_number+sex+PC1+PC2+PC3+PC4+PC5+ns(mriage, 3)+genotyping_array
Fraction acceleration <= 4 milli-gravities	LASV_indexed	90095	45551	103691	17040	-3.64594	0.416162	2.11692e-18	8.76086		dependent	LASV_indexed ~ value+mri_serial_number+sex+PC1+PC2+PC3+PC4+PC5+ns(mriage, 3)+genotyping_array
Platelet count	LAmax	30080	45551	478186	38421	-0.0150935	0.00172352	2.07873e-18	8.75736		dependent	LAmax ~ value+mri_serial_number+sex+PC1+PC2+PC3+PC4+PC5+ns(mriage, 3)+genotyping_array
Platelet count	LAEF	30080	45551	478186	38421	0.00672782	0.00076863	2.16061e-18	8.75299		dependent	LAEF ~ value+mri_serial_number+sex+PC1+PC2+PC3+PC4+PC5+ns(mriage, 3)+genotyping_array
Platelet count	LAmax_indexed	30080	45551	478186	37141	-0.00744972	0.000851933	2.3325e-18	8.74449		dependent	LAmax_indexed ~ value+mri_serial_number+sex+PC1+PC2+PC3+PC4+PC5+ns(mriage, 3)+genotyping_array
Fraction acceleration <= 1200 milli-gravities	LASV	90150	45551	103691	17615	-476.597	54.5883	2.75251e-18	8.73076		dependent	LASV ~ value+mri_serial_number+sex+PC1+PC2+PC3+PC4+PC5+ns(mriage, 3)+genotyping_array
No-wear time bias adjusted acceleration median	LASV_indexed	90089	45551	103691	17040	0.105288	0.0120745	3.03741e-18	8.71989		dependent	LASV_indexed ~ value+mri_serial_number+sex+PC1+PC2+PC3+PC4+PC5+ns(mriage, 3)+genotyping_array
Direct bilirubin	LAmax	30660	45551	398634	32736	1.10864	0.127185	2.99444e-18	8.71679		dependent	LAmax ~ value+mri_serial_number+sex+PC1+PC2+PC3+PC4+PC5+ns(mriage, 3)+genotyping_array
Fraction acceleration <= 1400 milli-gravities	LAmin_indexed	90152	45551	103691	17040	-526.614	60.4251	3.16673e-18	8.71515		dependent	LAmin_indexed ~ value+mri_serial_number+sex+PC1+PC2+PC3+PC4+PC5+ns(mriage, 3)+genotyping_array
No-wear time bias adjusted acceleration maximum	LASV_indexed	90091	45551	103691	17040	0.000422429	4.87059e-05	4.58e-18	8.67306		dependent	LASV_indexed ~ value+mri_serial_number+sex+PC1+PC2+PC3+PC4+PC5+ns(mriage, 3)+genotyping_array
Readings exceeding +/-8 gravities after calibration	LASV_indexed	90185	45551	103691	17040	0.000313763	3.63355e-05	6.3751e-18	8.63517		dependent	LASV_indexed ~ value+mri_serial_number+sex+PC1+PC2+PC3+PC4+PC5+ns(mriage, 3)+genotyping_array
Immature reticulocyte fraction	LAmin	30280	45551	469867	37771	10.0033	1.15908	6.34977e-18	8.63038		dependent	LAmin ~ value+mri_serial_number+sex+PC1+PC2+PC3+PC4+PC5+ns(mriage, 3)+genotyping_array
Tuesday average acceleration	LAmin_indexed	90020	45551	103691	17040	0.0367181	0.00425472	6.66942e-18	8.62999		dependent	LAmin_indexed ~ value+mri_serial_number+sex+PC1+PC2+PC3+PC4+PC5+ns(mriage, 3)+genotyping_array
Fraction acceleration <= 4 milli-gravities	LAmax_indexed	90095	45551	103691	17040	-6.61093	0.766193	6.76966e-18	8.62827		dependent	LAmax_indexed ~ value+mri_serial_number+sex+PC1+PC2+PC3+PC4+PC5+ns(mriage, 3)+genotyping_array
Average weekly red wine intake	LAmax	1568	45551	346507	30370	0.168037	0.0195019	7.23607e-18	8.61644		dependent	LAmax ~ value+mri_serial_number+sex+PC1+PC2+PC3+PC4+PC5+ns(mriage, 3)+genotyping_array
Readings exceeding +/-8 gravities before calibration	LASV_indexed	90183	45551	103691	17040	0.000316998	3.68196e-05	7.97131e-18	8.60948		dependent	LASV_indexed ~ value+mri_serial_number+sex+PC1+PC2+PC3+PC4+PC5+ns(mriage, 3)+genotyping_array
Fraction acceleration <= 1300 milli-gravities	LAmax	90151	45551	103691	17615	-1149.45	133.622	8.46519e-18	8.60225		dependent	LAmax ~ value+mri_serial_number+sex+PC1+PC2+PC3+PC4+PC5+ns(mriage, 3)+genotyping_array
Volume of serum held by UKB	LASV	30384	45551	485276	38933	0.000749556	8.72944e-05	9.29053e-18	8.58653		dependent	LASV ~ value+mri_serial_number+sex+PC1+PC2+PC3+PC4+PC5+ns(mriage, 3)+genotyping_array
Immature reticulocyte fraction	LASV_indexed	30280	45551	469867	36517	-3.71472	0.432646	9.35016e-18	8.58606		dependent	LASV_indexed ~ value+mri_serial_number+sex+PC1+PC2+PC3+PC4+PC5+ns(mriage, 3)+genotyping_array
Monday average acceleration	LAmin_indexed	90019	45551	103691	17040	0.0378382	0.00441754	1.16741e-17	8.56544		dependent	LAmin_indexed ~ value+mri_serial_number+sex+PC1+PC2+PC3+PC4+PC5+ns(mriage, 3)+genotyping_array
Fraction acceleration <= 600 milli-gravities	LAmin	90144	45551	103691	17615	-263.269	30.7388	1.17154e-17	8.56473		dependent	LAmin ~ value+mri_serial_number+sex+PC1+PC2+PC3+PC4+PC5+ns(mriage, 3)+genotyping_array
Trunk fat percentage	LAmax_indexed	23127	45551	492091	37925	-0.0568325	0.00663632	1.13202e-17	8.56385		dependent	LAmax_indexed ~ value+mri_serial_number+sex+PC1+PC2+PC3+PC4+PC5+ns(mriage, 3)+genotyping_array
Forced expiratory volume in 1-second (FEV1)	LAmin_indexed	3063	45551	453714	35814	0.527289	0.0616654	1.26996e-17	8.55081		dependent	LAmin_indexed ~ value+mri_serial_number+sex+PC1+PC2+PC3+PC4+PC5+ns(mriage, 3)+genotyping_array
IGF-1	LAmin_lvindexed	30770	45551	467066	36953	-0.000667315	7.81981e-05	1.47131e-17	8.53364		dependent	LAmin_lvindexed ~ value+mri_serial_number+sex+PC1+PC2+PC3+PC4+PC5+ns(mriage, 3)+genotyping_array
No-wear time bias adjusted acceleration median	LAmax_indexed	90089	45551	103691	17040	0.18922	0.0222311	1.85813e-17	8.51149		dependent	LAmax_indexed ~ value+mri_serial_number+sex+PC1+PC2+PC3+PC4+PC5+ns(mriage, 3)+genotyping_array
Time spent outdoors in winter	LASV	1060	45551	497933	39542	0.085418	0.0100505	1.97992e-17	8.4989		dependent	LASV ~ value+mri_serial_number+sex+PC1+PC2+PC3+PC4+PC5+ns(mriage, 3)+genotyping_array
Ankle spacing width (right)	LAmax_lvindexed	4119	45551	164227	12589	0.00191316	0.000225896	2.74407e-17	8.46918		dependent	LAmax_lvindexed ~ value+mri_serial_number+sex+PC1+PC2+PC3+PC4+PC5+ns(mriage, 3)+genotyping_array
Albumin	LAEF	30600	45551	430090	34450	0.151427	0.0179097	2.89885e-17	8.45501		dependent	LAEF ~ value+mri_serial_number+sex+PC1+PC2+PC3+PC4+PC5+ns(mriage, 3)+genotyping_array
Pulse rate (during blood-pressure measurement)	LAmin_indexed	95	45551	33107	2512	-0.0979134	0.0116281	6.23441e-17	8.42041		dependent	LAmin_indexed ~ value+mri_serial_number+sex+PC1+PC2+PC3+PC4+PC5+ns(mriage, 3)+genotyping_array
Time spent watching television (TV)	LAmax_indexed	1070	45551	501638	38386	-0.113021	0.0134224	3.88206e-17	8.42035		dependent	LAmax_indexed ~ value+mri_serial_number+sex+PC1+PC2+PC3+PC4+PC5+ns(mriage, 3)+genotyping_array
Fraction acceleration <= 250 milli-gravities	LASV	90133	45551	103691	17615	-70.8967	8.42278	4.14631e-17	8.41726		dependent	LASV ~ value+mri_serial_number+sex+PC1+PC2+PC3+PC4+PC5+ns(mriage, 3)+genotyping_array
Fraction acceleration <= 700 milli-gravities	LAmin	90145	45551	103691	17615	-289.749	34.4308	4.21178e-17	8.41541		dependent	LAmin ~ value+mri_serial_number+sex+PC1+PC2+PC3+PC4+PC5+ns(mriage, 3)+genotyping_array
Fraction acceleration <= 500 milli-gravities	LAmin	90143	45551	103691	17615	-226.696	26.9453	4.2911e-17	8.41322		dependent	LAmin ~ value+mri_serial_number+sex+PC1+PC2+PC3+PC4+PC5+ns(mriage, 3)+genotyping_array
Reticulocyte percentage	LAmax	30240	45551	469868	37771	1.10319	0.131499	5.05644e-17	8.38934		dependent	LAmax ~ value+mri_serial_number+sex+PC1+PC2+PC3+PC4+PC5+ns(mriage, 3)+genotyping_array
Year of birth	LASV	22200	45551	121280	21972	0.430774	0.0513593	5.26337e-17	8.38746		dependent	LASV ~ value+mri_serial_number+sex+PC1+PC2+PC3+PC4+PC5+ns(mriage, 3)+genotyping_array
Number of self-reported non-cancer illnesses	LAEF	135	45551	501659	39710	-0.217908	0.0259816	5.14922e-17	8.387		dependent	LAEF ~ value+mri_serial_number+sex+PC1+PC2+PC3+PC4+PC5+ns(mriage, 3)+genotyping_array
Salad / raw vegetable intake	LAmax	1299	45551	501628	39702	0.229581	0.0273883	5.35197e-17	8.38245		dependent	LAmax ~ value+mri_serial_number+sex+PC1+PC2+PC3+PC4+PC5+ns(mriage, 3)+genotyping_array
Alkaline phosphatase	LAmax_indexed	30610	45551	469628	36495	-0.017252	0.00205927	5.58577e-17	8.37774		dependent	LAmax_indexed ~ value+mri_serial_number+sex+PC1+PC2+PC3+PC4+PC5+ns(mriage, 3)+genotyping_array
Sodium in urine	LAmax_indexed	30530	45551	483294	37363	-0.00957549	0.00114302	5.59768e-17	8.37739		dependent	LAmax_indexed ~ value+mri_serial_number+sex+PC1+PC2+PC3+PC4+PC5+ns(mriage, 3)+genotyping_array
Year of birth	LAmax	34	45551	502521	39711	0.622552	0.0743393	5.72682e-17	8.37447		dependent	LAmax ~ value+mri_serial_number+sex+PC1+PC2+PC3+PC4+PC5+ns(mriage, 3)+genotyping_array
Fraction acceleration <= 475 milli-gravities	LAmin	90142	45551	103691	17615	-216.156	25.8358	6.37293e-17	8.36653		dependent	LAmin ~ value+mri_serial_number+sex+PC1+PC2+PC3+PC4+PC5+ns(mriage, 3)+genotyping_array
Peak expiratory flow (PEF)	LAmax_indexed	3064	45551	453714	35814	0.00367364	0.000439482	6.54964e-17	8.35902		dependent	LAmax_indexed ~ value+mri_serial_number+sex+PC1+PC2+PC3+PC4+PC5+ns(mriage, 3)+genotyping_array
Fraction acceleration <= 1600 milli-gravities	LASV_indexed	90154	45551	103691	17040	-570.524	68.4791	8.59306e-17	8.33137		dependent	LASV_indexed ~ value+mri_serial_number+sex+PC1+PC2+PC3+PC4+PC5+ns(mriage, 3)+genotyping_array
Average acceleration 08:00 - 08:59	LAmin_indexed	90035	45551	103691	17040	0.0154576	0.00185547	8.63177e-17	8.33083		dependent	LAmin_indexed ~ value+mri_serial_number+sex+PC1+PC2+PC3+PC4+PC5+ns(mriage, 3)+genotyping_array
Reticulocyte count	LASV_indexed	30250	45551	469868	36516	-6.34069	0.761222	8.38939e-17	8.32962		dependent	LASV_indexed ~ value+mri_serial_number+sex+PC1+PC2+PC3+PC4+PC5+ns(mriage, 3)+genotyping_array
Apolipoprotein B	LAEF	30640	45551	467232	37575	1.55779	0.187359	9.52212e-17	8.31448		dependent	LAEF ~ value+mri_serial_number+sex+PC1+PC2+PC3+PC4+PC5+ns(mriage, 3)+genotyping_array
Volume of Li-Hep plasma held by UKB	LASV	30374	45551	487140	39085	0.000727364	8.75244e-05	9.84107e-17	8.31041		dependent	LASV ~ value+mri_serial_number+sex+PC1+PC2+PC3+PC4+PC5+ns(mriage, 3)+genotyping_array
Duration of vigorous activity	LASV_indexed	914	45551	294734	25335	0.00629904	0.000759748	1.17862e-16	8.29095		dependent	LASV_indexed ~ value+mri_serial_number+sex+PC1+PC2+PC3+PC4+PC5+ns(mriage, 3)+genotyping_array
Albumin	LAmax	30600	45551	430090	34450	-0.333128	0.0401931	1.19101e-16	8.28819		dependent	LAmax ~ value+mri_serial_number+sex+PC1+PC2+PC3+PC4+PC5+ns(mriage, 3)+genotyping_array
Non-cancer illness year/age first occurred	LAmax	87	45551	375048	27398	-0.00101212	0.000122143	1.22106e-16	8.2863		dependent	LAmax ~ value+mri_serial_number+sex+PC1+PC2+PC3+PC4+PC5+ns(mriage, 3)+genotyping_array
Systolic blood pressure, automated reading	LAmin_indexed	4080	45551	468077	35870	0.0162218	0.0019625	1.43344e-16	8.26591		dependent	LAmin_indexed ~ value+mri_serial_number+sex+PC1+PC2+PC3+PC4+PC5+ns(mriage, 3)+genotyping_array
Apolipoprotein B	LAmax	30640	45551	467232	37575	-3.46359	0.419307	1.50038e-16	8.26028		dependent	LAmax ~ value+mri_serial_number+sex+PC1+PC2+PC3+PC4+PC5+ns(mriage, 3)+genotyping_array
Fraction acceleration <= 125 milli-gravities	LAmin_indexed	90128	45551	103691	17040	-15.775	1.90996	1.57129e-16	8.25933		dependent	LAmin_indexed ~ value+mri_serial_number+sex+PC1+PC2+PC3+PC4+PC5+ns(mriage, 3)+genotyping_array
Weight, manual entry	LASV	3160	45551	7354	406	0.277116	0.0336022	2.48424e-15	8.24697		dependent	LASV ~ value+mri_serial_number+sex+PC1+PC2+PC3+PC4+PC5+ns(mriage, 3)+genotyping_array
Number of self-reported non-cancer illnesses	LAmax_lvindexed	135	45551	501659	39058	0.00258258	0.000313553	1.82769e-16	8.23651		dependent	LAmax_lvindexed ~ value+mri_serial_number+sex+PC1+PC2+PC3+PC4+PC5+ns(mriage, 3)+genotyping_array
Urate	LAEF	30880	45551	469051	37712	-0.00554032	0.000673621	2.01909e-16	8.22468		dependent	LAEF ~ value+mri_serial_number+sex+PC1+PC2+PC3+PC4+PC5+ns(mriage, 3)+genotyping_array
Volume of serum held by UKB	LAmax	30384	45551	485276	38933	0.00136832	0.000167109	2.73222e-16	8.18817		dependent	LAmax ~ value+mri_serial_number+sex+PC1+PC2+PC3+PC4+PC5+ns(mriage, 3)+genotyping_array
Heel broadband ultrasound attenuation (right)	LAmax	4120	45551	164215	12787	0.0739307	0.00906424	3.77565e-16	8.1563		dependent	LAmax ~ value+mri_serial_number+sex+PC1+PC2+PC3+PC4+PC5+ns(mriage, 3)+genotyping_array
Non-cancer illness year/age first occurred	LAmax_lvindexed	87	45551	375048	26941	-5.39206e-06	6.62201e-07	4.03324e-16	8.14264		dependent	LAmax_lvindexed ~ value+mri_serial_number+sex+PC1+PC2+PC3+PC4+PC5+ns(mriage, 3)+genotyping_array
Red blood cell (erythrocyte) distribution width	LAmin	30070	45551	478187	38420	0.596528	0.0733048	4.15041e-16	8.13765		dependent	LAmin ~ value+mri_serial_number+sex+PC1+PC2+PC3+PC4+PC5+ns(mriage, 3)+genotyping_array
Volume of Li-Hep plasma held by UKB	LAmax	30374	45551	487140	39085	0.001362	0.000167438	4.26234e-16	8.13436		dependent	LAmax ~ value+mri_serial_number+sex+PC1+PC2+PC3+PC4+PC5+ns(mriage, 3)+genotyping_array
Pulse rate (during blood-pressure measurement)	LAmax	95	45551	33107	2633	-0.268066	0.0330171	7.15633e-16	8.11901		dependent	LAmax ~ value+mri_serial_number+sex+PC1+PC2+PC3+PC4+PC5+ns(mriage, 3)+genotyping_array
Red blood cell (erythrocyte) distribution width	LAmax	30070	45551	478187	38420	0.830641	0.102309	4.84051e-16	8.11897		dependent	LAmax ~ value+mri_serial_number+sex+PC1+PC2+PC3+PC4+PC5+ns(mriage, 3)+genotyping_array
IGF-1	LAmax_lvindexed	30770	45551	467066	36953	-0.000795128	9.7965e-05	4.94757e-16	8.11645		dependent	LAmax_lvindexed ~ value+mri_serial_number+sex+PC1+PC2+PC3+PC4+PC5+ns(mriage, 3)+genotyping_array
SHBG	LAmin_indexed	30830	45551	425869	32974	0.0117559	0.00145022	5.3972e-16	8.1063		dependent	LAmin_indexed ~ value+mri_serial_number+sex+PC1+PC2+PC3+PC4+PC5+ns(mriage, 3)+genotyping_array
Pulse rate (during blood-pressure measurement)	LASV_indexed	95	45551	33107	2512	-0.0706066	0.00871061	8.11607e-16	8.10582		dependent	LASV_indexed ~ value+mri_serial_number+sex+PC1+PC2+PC3+PC4+PC5+ns(mriage, 3)+genotyping_array
Time spent outdoors in winter	LASV_indexed	1060	45551	497933	38226	0.0417125	0.00514929	5.62821e-16	8.10063		dependent	LASV_indexed ~ value+mri_serial_number+sex+PC1+PC2+PC3+PC4+PC5+ns(mriage, 3)+genotyping_array
Wednesday average acceleration	LAmin_indexed	90021	45551	103691	17040	0.032027	0.00397098	7.78967e-16	8.06527		dependent	LAmin_indexed ~ value+mri_serial_number+sex+PC1+PC2+PC3+PC4+PC5+ns(mriage, 3)+genotyping_array
No-wear time bias adjusted acceleration maximum	LAmax_indexed	90091	45551	103691	17040	0.000723024	8.96929e-05	8.0581e-16	8.06111		dependent	LAmax_indexed ~ value+mri_serial_number+sex+PC1+PC2+PC3+PC4+PC5+ns(mriage, 3)+genotyping_array
GP prescription records	LAEF	42039	45551	222122	18013	-0.00211574	0.000262499	8.10426e-16	8.05999		dependent	LAEF ~ value+mri_serial_number+sex+PC1+PC2+PC3+PC4+PC5+ns(mriage, 3)+genotyping_array
Average acceleration 17:00 - 17:59	LAmin_indexed	90044	45551	103691	17040	0.0190084	0.0023591	8.29805e-16	8.05751		dependent	LAmin_indexed ~ value+mri_serial_number+sex+PC1+PC2+PC3+PC4+PC5+ns(mriage, 3)+genotyping_array
Fraction acceleration <= 1400 milli-gravities	LAmax	90152	45551	103691	17615	-1365.45	169.539	8.52832e-16	8.05389		dependent	LAmax ~ value+mri_serial_number+sex+PC1+PC2+PC3+PC4+PC5+ns(mriage, 3)+genotyping_array
High light scatter reticulocyte count	LAmax_indexed	30300	45551	469868	36516	-39.2637	4.87737	8.5169e-16	8.05016		dependent	LAmax_indexed ~ value+mri_serial_number+sex+PC1+PC2+PC3+PC4+PC5+ns(mriage, 3)+genotyping_array
SHBG	LASV_indexed	30830	45551	425869	32974	0.00871031	0.00108281	8.97041e-16	8.04419		dependent	LASV_indexed ~ value+mri_serial_number+sex+PC1+PC2+PC3+PC4+PC5+ns(mriage, 3)+genotyping_array
Fraction acceleration <= 450 milli-gravities	LAmin	90141	45551	103691	17615	-198.12	24.6432	9.58668e-16	8.03952		dependent	LAmin ~ value+mri_serial_number+sex+PC1+PC2+PC3+PC4+PC5+ns(mriage, 3)+genotyping_array
Fresh fruit intake	LAmin	1309	45551	501628	39702	0.204944	0.0255093	9.68655e-16	8.03408		dependent	LAmin ~ value+mri_serial_number+sex+PC1+PC2+PC3+PC4+PC5+ns(mriage, 3)+genotyping_array
Sunday average acceleration	LASV	90025	45551	103691	17615	0.0464086	0.00577735	1.01199e-15	8.03286		dependent	LASV ~ value+mri_serial_number+sex+PC1+PC2+PC3+PC4+PC5+ns(mriage, 3)+genotyping_array
Duration of vigorous activity	LAmax	914	45551	294734	26220	0.0227708	0.00283639	1.03115e-15	8.0281		dependent	LAmax ~ value+mri_serial_number+sex+PC1+PC2+PC3+PC4+PC5+ns(mriage, 3)+genotyping_array
Position of the shoulder on the pulse waveform	LASV_indexed	4200	45551	170754	12773	-0.0640964	0.00798513	1.08612e-15	8.02698		dependent	LASV_indexed ~ value+mri_serial_number+sex+PC1+PC2+PC3+PC4+PC5+ns(mriage, 3)+genotyping_array
Year of birth	LASV_indexed	22200	45551	121280	21231	0.210315	0.0262099	1.07407e-15	8.02426		dependent	LASV_indexed ~ value+mri_serial_number+sex+PC1+PC2+PC3+PC4+PC5+ns(mriage, 3)+genotyping_array
Mean platelet (thrombocyte) volume	LAmin_lvindexed	30100	45551	478181	37792	0.00302686	0.00037932	1.508e-15	7.9797		dependent	LAmin_lvindexed ~ value+mri_serial_number+sex+PC1+PC2+PC3+PC4+PC5+ns(mriage, 3)+genotyping_array
Number of days/week of moderate physical activity 10+ minutes	LAmax	884	45551	501643	39702	0.317207	0.0397675	1.54485e-15	7.97655		dependent	LAmax ~ value+mri_serial_number+sex+PC1+PC2+PC3+PC4+PC5+ns(mriage, 3)+genotyping_array
Gamma glutamyltransferase	LAmin_lvindexed	30730	45551	469368	37118	0.000102431	1.28464e-05	1.58661e-15	7.97348		dependent	LAmin_lvindexed ~ value+mri_serial_number+sex+PC1+PC2+PC3+PC4+PC5+ns(mriage, 3)+genotyping_array
Food weight	LAmax	100001	45551	70747	6006	0.0020969	0.000263077	1.87541e-15	7.97066		dependent	LAmax ~ value+mri_serial_number+sex+PC1+PC2+PC3+PC4+PC5+ns(mriage, 3)+genotyping_array
HDL cholesterol	LAmin_lvindexed	30760	45551	429894	33868	-0.0101328	0.0012721	1.69849e-15	7.96537		dependent	LAmin_lvindexed ~ value+mri_serial_number+sex+PC1+PC2+PC3+PC4+PC5+ns(mriage, 3)+genotyping_array
Fraction acceleration <= 800 milli-gravities	LAmin	90146	45551	103691	17615	-307.668	38.7119	2.01507e-15	7.94764		dependent	LAmin ~ value+mri_serial_number+sex+PC1+PC2+PC3+PC4+PC5+ns(mriage, 3)+genotyping_array
Fraction acceleration <= 1300 milli-gravities	LASV	90151	45551	103691	17615	-554.758	69.9449	2.29677e-15	7.93135		dependent	LASV ~ value+mri_serial_number+sex+PC1+PC2+PC3+PC4+PC5+ns(mriage, 3)+genotyping_array
Fraction acceleration <= 425 milli-gravities	LAmin	90140	45551	103691	17615	-184.55	23.3737	3.05816e-15	7.8956		dependent	LAmin ~ value+mri_serial_number+sex+PC1+PC2+PC3+PC4+PC5+ns(mriage, 3)+genotyping_array
Number of treatments/medications taken	LASV_indexed	137	45551	501659	38394	-0.0921077	0.0116752	3.1218e-15	7.88919		dependent	LASV_indexed ~ value+mri_serial_number+sex+PC1+PC2+PC3+PC4+PC5+ns(mriage, 3)+genotyping_array
Salad / raw vegetable intake	LAmax_indexed	1299	45551	501628	38386	0.106558	0.0135114	3.18844e-15	7.88655		dependent	LAmax_indexed ~ value+mri_serial_number+sex+PC1+PC2+PC3+PC4+PC5+ns(mriage, 3)+genotyping_array
Temperature standard deviation	LASV_indexed	90193	45551	103691	17040	0.595038	0.0755656	3.62708e-15	7.87446		dependent	LASV_indexed ~ value+mri_serial_number+sex+PC1+PC2+PC3+PC4+PC5+ns(mriage, 3)+genotyping_array
Birth weight of first child	LAmax	2744	45551	221452	16047	0.595574	0.0757591	4.03829e-15	7.86142		dependent	LAmax ~ value+mri_serial_number+PC1+PC2+PC3+PC4+PC5+ns(mriage, 3)+genotyping_array
Vitamin D	LASV_indexed	30890	45551	448376	35095	0.00992794	0.00126581	4.51705e-15	7.84317		dependent	LASV_indexed ~ value+mri_serial_number+sex+PC1+PC2+PC3+PC4+PC5+ns(mriage, 3)+genotyping_array
Triglycerides	LAmax_lvindexed	30870	45551	469240	37112	0.00436546	0.000557184	4.81797e-15	7.83487		dependent	LAmax_lvindexed ~ value+mri_serial_number+sex+PC1+PC2+PC3+PC4+PC5+ns(mriage, 3)+genotyping_array
Pulse rate	LAmin_lvindexed	4194	45551	170754	12989	-0.000485155	6.19479e-05	5.18733e-15	7.83167		dependent	LAmin_lvindexed ~ value+mri_serial_number+sex+PC1+PC2+PC3+PC4+PC5+ns(mriage, 3)+genotyping_array
Ankle spacing width (right)	LAEF	4119	45551	164227	12788	-0.147661	0.018894	5.91385e-15	7.81524		dependent	LAEF ~ value+mri_serial_number+sex+PC1+PC2+PC3+PC4+PC5+ns(mriage, 3)+genotyping_array
Average acceleration 18:00 - 18:59	LASV	90045	45551	103691	17615	0.0255164	0.00327421	6.89807e-15	7.79316		dependent	LASV ~ value+mri_serial_number+sex+PC1+PC2+PC3+PC4+PC5+ns(mriage, 3)+genotyping_array
ECG, heart rate	LASV	5983	45551	74986	6059	-0.0724733	0.00930292	7.81096e-15	7.79038		dependent	LASV ~ value+mri_serial_number+sex+PC1+PC2+PC3+PC4+PC5+ns(mriage, 3)+genotyping_array
Fraction acceleration <= 225 milli-gravities	LASV	90132	45551	103691	17615	-54.8133	7.04018	7.31108e-15	7.78578		dependent	LASV ~ value+mri_serial_number+sex+PC1+PC2+PC3+PC4+PC5+ns(mriage, 3)+genotyping_array
Fraction acceleration <= 400 milli-gravities	LAmin	90139	45551	103691	17615	-170.969	21.9966	8.11504e-15	7.77254		dependent	LAmin ~ value+mri_serial_number+sex+PC1+PC2+PC3+PC4+PC5+ns(mriage, 3)+genotyping_array
Fraction acceleration <= 250 milli-gravities	LAmax	90133	45551	103691	17615	-125.088	16.1006	8.33453e-15	7.76915		dependent	LAmax ~ value+mri_serial_number+sex+PC1+PC2+PC3+PC4+PC5+ns(mriage, 3)+genotyping_array
Average weekly beer plus cider intake	LAmin_lvindexed	1588	45551	346506	29842	0.000887543	0.000114289	8.37365e-15	7.76578		dependent	LAmin_lvindexed ~ value+mri_serial_number+sex+PC1+PC2+PC3+PC4+PC5+ns(mriage, 3)+genotyping_array
Reticulocyte count	LASV_lvindexed	30250	45551	469868	37152	0.0682477	0.0087975	8.87429e-15	7.75762		dependent	LASV_lvindexed ~ value+mri_serial_number+sex+PC1+PC2+PC3+PC4+PC5+ns(mriage, 3)+genotyping_array
Cystatin C	LAEF	30720	45551	469584	37755	-2.80493	0.361804	9.22653e-15	7.75262		dependent	LAEF ~ value+mri_serial_number+sex+PC1+PC2+PC3+PC4+PC5+ns(mriage, 3)+genotyping_array
Non-cancer illness year/age first occurred	LAmin	87	45551	375048	27398	-0.000690275	8.92714e-05	1.09224e-14	7.73232		dependent	LAmin ~ value+mri_serial_number+sex+PC1+PC2+PC3+PC4+PC5+ns(mriage, 3)+genotyping_array
Heel Broadband ultrasound attenuation, direct entry	LAmax	3144	45551	279123	21658	0.0557589	0.00721499	1.13817e-14	7.7282		dependent	LAmax ~ value+mri_serial_number+sex+PC1+PC2+PC3+PC4+PC5+ns(mriage, 3)+genotyping_array
Fraction acceleration <= 1700 milli-gravities	LAmax_indexed	90155	45551	103691	17040	-1169.5	151.81	1.39421e-14	7.7037		dependent	LAmax_indexed ~ value+mri_serial_number+sex+PC1+PC2+PC3+PC4+PC5+ns(mriage, 3)+genotyping_array
Fraction acceleration <= 100 milli-gravities	LAmin_indexed	90127	45551	103691	17040	-11.3229	1.4704	1.42883e-14	7.70056		dependent	LAmin_indexed ~ value+mri_serial_number+sex+PC1+PC2+PC3+PC4+PC5+ns(mriage, 3)+genotyping_array
Heel broadband ultrasound attenuation (left)	LAmax	4101	45551	164209	12786	0.0681533	0.00888013	1.77677e-14	7.67481		dependent	LAmax ~ value+mri_serial_number+sex+PC1+PC2+PC3+PC4+PC5+ns(mriage, 3)+genotyping_array
Weight	LAmax_indexed	21002	45551	499747	38355	0.0277635	0.00361832	1.71962e-14	7.67302		dependent	LAmax_indexed ~ value+mri_serial_number+sex+PC1+PC2+PC3+PC4+PC5+ns(mriage, 3)+genotyping_array
Trunk predicted mass	LASV_lvindexed	23130	45551	491931	38563	-0.000744235	9.70562e-05	1.78677e-14	7.66808		dependent	LASV_lvindexed ~ value+mri_serial_number+sex+PC1+PC2+PC3+PC4+PC5+ns(mriage, 3)+genotyping_array
Ankle spacing width (left)	LAmax_lvindexed	4100	45551	164219	12587	0.00172045	0.000224899	2.15771e-14	7.64989		dependent	LAmax_lvindexed ~ value+mri_serial_number+sex+PC1+PC2+PC3+PC4+PC5+ns(mriage, 3)+genotyping_array
GP prescription records	LAmax_lvindexed	42039	45551	222122	17711	2.43512e-05	3.18345e-06	2.12381e-14	7.64932		dependent	LAmax_lvindexed ~ value+mri_serial_number+sex+PC1+PC2+PC3+PC4+PC5+ns(mriage, 3)+genotyping_array
Standing height	LASV_indexed	50	45551	499982	38366	-0.0308375	0.00403373	2.13953e-14	7.64491		dependent	LASV_indexed ~ value+mri_serial_number+sex+PC1+PC2+PC3+PC4+PC5+ns(mriage, 3)+genotyping_array
Readings exceeding +/-8 gravities after calibration	LAmin_indexed	90185	45551	103691	17040	0.000371716	4.86416e-05	2.25312e-14	7.64194		dependent	LAmin_indexed ~ value+mri_serial_number+sex+PC1+PC2+PC3+PC4+PC5+ns(mriage, 3)+genotyping_array
Reticulocyte percentage	LAmin	30240	45551	469868	37771	0.719772	0.094305	2.35865e-14	7.63238		dependent	LAmin ~ value+mri_serial_number+sex+PC1+PC2+PC3+PC4+PC5+ns(mriage, 3)+genotyping_array
Saturday average acceleration	LASV	90024	45551	103691	17615	0.0452175	0.00593591	2.71475e-14	7.61762		dependent	LASV ~ value+mri_serial_number+sex+PC1+PC2+PC3+PC4+PC5+ns(mriage, 3)+genotyping_array
Ankle spacing width (left)	LAEF	4100	45551	164219	12786	-0.143241	0.018827	2.97241e-14	7.60826		dependent	LAEF ~ value+mri_serial_number+sex+PC1+PC2+PC3+PC4+PC5+ns(mriage, 3)+genotyping_array
GP clinical event records	LAmax	42040	45551	230105	18744	0.00287206	0.00037761	2.96296e-14	7.60589		dependent	LAmax ~ value+mri_serial_number+sex+PC1+PC2+PC3+PC4+PC5+ns(mriage, 3)+genotyping_array
Fraction acceleration <= 1500 milli-gravities	LAmin_indexed	90153	45551	103691	17040	-569.304	74.854	2.98493e-14	7.60553		dependent	LAmin_indexed ~ value+mri_serial_number+sex+PC1+PC2+PC3+PC4+PC5+ns(mriage, 3)+genotyping_array
Trunk fat-free mass	LASV_lvindexed	23129	45551	491980	38567	-0.000708032	9.31497e-05	3.00482e-14	7.60101		dependent	LASV_lvindexed ~ value+mri_serial_number+sex+PC1+PC2+PC3+PC4+PC5+ns(mriage, 3)+genotyping_array
Sunday average acceleration	LAmax	90025	45551	103691	17615	0.083832	0.0110426	3.31467e-14	7.59171		dependent	LAmax ~ value+mri_serial_number+sex+PC1+PC2+PC3+PC4+PC5+ns(mriage, 3)+genotyping_array
Overall acceleration average	LAmax	90012	45551	103691	17615	0.115626	0.0152315	3.3278e-14	7.5912		dependent	LAmax ~ value+mri_serial_number+sex+PC1+PC2+PC3+PC4+PC5+ns(mriage, 3)+genotyping_array
Sodium in urine	LASV_indexed	30530	45551	483294	37363	-0.00469995	0.000619939	3.49986e-14	7.58131		dependent	LASV_indexed ~ value+mri_serial_number+sex+PC1+PC2+PC3+PC4+PC5+ns(mriage, 3)+genotyping_array
Temperature standard deviation	LAmax_indexed	90193	45551	103691	17040	1.05411	0.139133	3.73816e-14	7.57628		dependent	LAmax_indexed ~ value+mri_serial_number+sex+PC1+PC2+PC3+PC4+PC5+ns(mriage, 3)+genotyping_array
Vitamin D	LAmin_indexed	30890	45551	448376	35095	0.0128538	0.00169724	3.72627e-14	7.57335		dependent	LAmin_indexed ~ value+mri_serial_number+sex+PC1+PC2+PC3+PC4+PC5+ns(mriage, 3)+genotyping_array
Cholesterol	LAmin_lvindexed	30690	45551	469615	37141	-0.00291491	0.000385268	3.94033e-14	7.56591		dependent	LAmin_lvindexed ~ value+mri_serial_number+sex+PC1+PC2+PC3+PC4+PC5+ns(mriage, 3)+genotyping_array
Fraction acceleration <= 3 milli-gravities	LASV_indexed	90094	45551	103691	17040	-3.27042	0.432595	4.23538e-14	7.56		dependent	LASV_indexed ~ value+mri_serial_number+sex+PC1+PC2+PC3+PC4+PC5+ns(mriage, 3)+genotyping_array
Average acceleration 10:00 - 10:59	LAmin_indexed	90037	45551	103691	17040	0.0145303	0.00192722	4.95373e-14	7.53953		dependent	LAmin_indexed ~ value+mri_serial_number+sex+PC1+PC2+PC3+PC4+PC5+ns(mriage, 3)+genotyping_array
Number of days/week of moderate physical activity 10+ minutes	LAmin	884	45551	501643	39702	0.214733	0.0284914	4.91995e-14	7.53677		dependent	LAmin ~ value+mri_serial_number+sex+PC1+PC2+PC3+PC4+PC5+ns(mriage, 3)+genotyping_array
Forced vital capacity (FVC)	LAmax_indexed	3062	45551	453714	35814	0.473307	0.0628263	5.05248e-14	7.53359		dependent	LAmax_indexed ~ value+mri_serial_number+sex+PC1+PC2+PC3+PC4+PC5+ns(mriage, 3)+genotyping_array
Readings exceeding +/-8 gravities before calibration	LAmin_indexed	90183	45551	103691	17040	0.000370929	4.92916e-05	5.52634e-14	7.5252		dependent	LAmin_indexed ~ value+mri_serial_number+sex+PC1+PC2+PC3+PC4+PC5+ns(mriage, 3)+genotyping_array
Year of birth	LAmax_indexed	34	45551	502521	38395	0.27361	0.0364098	5.82613e-14	7.51474		dependent	LAmax_indexed ~ value+mri_serial_number+sex+PC1+PC2+PC3+PC4+PC5+ns(mriage, 3)+genotyping_array
Fraction acceleration <= 95 milli-gravities	LAmin_indexed	90126	45551	103691	17040	-10.4305	1.38922	6.29021e-14	7.50821		dependent	LAmin_indexed ~ value+mri_serial_number+sex+PC1+PC2+PC3+PC4+PC5+ns(mriage, 3)+genotyping_array
Weight	LAmax_indexed	23098	45551	492393	37963	0.0272542	0.00364236	7.4459e-14	7.48257		dependent	LAmax_indexed ~ value+mri_serial_number+sex+PC1+PC2+PC3+PC4+PC5+ns(mriage, 3)+genotyping_array
Number of treatments/medications taken	LAmin_indexed	137	45551	501659	38394	0.117193	0.0156684	7.61614e-14	7.47956		dependent	LAmin_indexed ~ value+mri_serial_number+sex+PC1+PC2+PC3+PC4+PC5+ns(mriage, 3)+genotyping_array
No-wear time bias adjusted average acceleration	LAmax	90087	45551	103691	17615	0.112601	0.0150561	7.85396e-14	7.47878		dependent	LAmax ~ value+mri_serial_number+sex+PC1+PC2+PC3+PC4+PC5+ns(mriage, 3)+genotyping_array
Average acceleration 12:00 - 12:59	LAmin_indexed	90039	45551	103691	17040	0.0151189	0.00202412	8.44718e-14	7.46938		dependent	LAmin_indexed ~ value+mri_serial_number+sex+PC1+PC2+PC3+PC4+PC5+ns(mriage, 3)+genotyping_array
Pulse rate, automated reading	LASV_lvindexed	102	45551	468090	36454	0.000202505	2.71748e-05	9.40043e-14	7.45195		dependent	LASV_lvindexed ~ value+mri_serial_number+sex+PC1+PC2+PC3+PC4+PC5+ns(mriage, 3)+genotyping_array
Impedance of leg (right)	LASV_lvindexed	23107	45551	492363	38621	-7.17454e-05	9.63776e-06	9.95644e-14	7.4442		dependent	LASV_lvindexed ~ value+mri_serial_number+sex+PC1+PC2+PC3+PC4+PC5+ns(mriage, 3)+genotyping_array
Systolic blood pressure, manual reading	LAmax	93	45551	33107	2633	0.155349	0.0208883	1.38674e-13	7.43714		dependent	LAmax ~ value+mri_serial_number+sex+PC1+PC2+PC3+PC4+PC5+ns(mriage, 3)+genotyping_array
Fraction acceleration <= 375 milli-gravities	LAmin	90138	45551	103691	17615	-152.138	20.4973	1.20339e-13	7.42231		dependent	LAmin ~ value+mri_serial_number+sex+PC1+PC2+PC3+PC4+PC5+ns(mriage, 3)+genotyping_array
Fraction acceleration <= 3 milli-gravities	LAmax_indexed	90094	45551	103691	17040	-5.91024	0.796442	1.21903e-13	7.4208		dependent	LAmax_indexed ~ value+mri_serial_number+sex+PC1+PC2+PC3+PC4+PC5+ns(mriage, 3)+genotyping_array
Volume of serum held by UKB	LAmin_indexed	30384	45551	485276	37635	0.000445555	6.0111e-05	1.26823e-13	7.4122		dependent	LAmin_indexed ~ value+mri_serial_number+sex+PC1+PC2+PC3+PC4+PC5+ns(mriage, 3)+genotyping_array
C-reactive protein	LAmax_lvindexed	30710	45551	468594	37062	0.00106796	0.000144158	1.30657e-13	7.40829		dependent	LAmax_lvindexed ~ value+mri_serial_number+sex+PC1+PC2+PC3+PC4+PC5+ns(mriage, 3)+genotyping_array
Creatinine (enzymatic) in urine	LAmax_indexed	30510	45551	484327	37422	-6.49555e-05	8.76888e-06	1.31415e-13	7.4075		dependent	LAmax_indexed ~ value+mri_serial_number+sex+PC1+PC2+PC3+PC4+PC5+ns(mriage, 3)+genotyping_array
GP clinical event records	LAEF	42040	45551	230105	18744	-0.00123142	0.00016633	1.38295e-13	7.40346		dependent	LAEF ~ value+mri_serial_number+sex+PC1+PC2+PC3+PC4+PC5+ns(mriage, 3)+genotyping_array
Age stopped smoking	LASV_indexed	2897	45551	120976	8678	-0.0384256	0.00519903	1.59391e-13	7.3909		dependent	LASV_indexed ~ value+mri_serial_number+sex+PC1+PC2+PC3+PC4+PC5+ns(mriage, 3)+genotyping_array
Fraction acceleration <= 1400 milli-gravities	LASV	90152	45551	103691	17615	-654.772	88.7441	1.67579e-13	7.3782		dependent	LASV ~ value+mri_serial_number+sex+PC1+PC2+PC3+PC4+PC5+ns(mriage, 3)+genotyping_array
Average weekly red wine intake	LAmin	1568	45551	346507	30370	0.103935	0.0141019	1.74681e-13	7.37022		dependent	LAmin ~ value+mri_serial_number+sex+PC1+PC2+PC3+PC4+PC5+ns(mriage, 3)+genotyping_array
Average acceleration 12:00 - 12:59	LASV	90039	45551	103691	17615	0.0217026	0.00294508	1.79394e-13	7.3691		dependent	LASV ~ value+mri_serial_number+sex+PC1+PC2+PC3+PC4+PC5+ns(mriage, 3)+genotyping_array
Average weekly red wine intake	LAmax_indexed	1568	45551	346507	29363	0.070849	0.00961492	1.76902e-13	7.36865		dependent	LAmax_indexed ~ value+mri_serial_number+sex+PC1+PC2+PC3+PC4+PC5+ns(mriage, 3)+genotyping_array
Duration of vigorous activity	LASV	914	45551	294734	26220	0.0109059	0.00148034	1.79419e-13	7.36718		dependent	LASV ~ value+mri_serial_number+sex+PC1+PC2+PC3+PC4+PC5+ns(mriage, 3)+genotyping_array
Cystatin C	LAmax	30720	45551	469584	37755	5.96617	0.810147	1.81702e-13	7.36431		dependent	LAmax ~ value+mri_serial_number+sex+PC1+PC2+PC3+PC4+PC5+ns(mriage, 3)+genotyping_array
Non-cancer illness year/age first occurred	LAmin_lvindexed	87	45551	375048	26941	-3.96142e-06	5.38262e-07	1.8967e-13	7.35965		dependent	LAmin_lvindexed ~ value+mri_serial_number+sex+PC1+PC2+PC3+PC4+PC5+ns(mriage, 3)+genotyping_array
Average weekly beer plus cider intake	LAmax_lvindexed	1588	45551	346506	29842	0.00103574	0.000141179	2.25108e-13	7.33634		dependent	LAmax_lvindexed ~ value+mri_serial_number+sex+PC1+PC2+PC3+PC4+PC5+ns(mriage, 3)+genotyping_array
Apolipoprotein A	LAmin_lvindexed	30630	45551	427532	33682	-0.0130761	0.00178252	2.2542e-13	7.33577		dependent	LAmin_lvindexed ~ value+mri_serial_number+sex+PC1+PC2+PC3+PC4+PC5+ns(mriage, 3)+genotyping_array
Diastolic blood pressure, manual reading	LAmax_lvindexed	94	45551	33107	2592	0.00136323	0.000185896	2.99167e-13	7.33331		dependent	LAmax_lvindexed ~ value+mri_serial_number+sex+PC1+PC2+PC3+PC4+PC5+ns(mriage, 3)+genotyping_array
Fraction acceleration <= 900 milli-gravities	LAmin	90147	45551	103691	17615	-324.047	44.1951	2.36258e-13	7.33218		dependent	LAmin ~ value+mri_serial_number+sex+PC1+PC2+PC3+PC4+PC5+ns(mriage, 3)+genotyping_array
Fraction acceleration <= 90 milli-gravities	LAmin_indexed	90125	45551	103691	17040	-9.63424	1.31405	2.37409e-13	7.33172		dependent	LAmin_indexed ~ value+mri_serial_number+sex+PC1+PC2+PC3+PC4+PC5+ns(mriage, 3)+genotyping_array
Forced expiratory volume in 1-second (FEV1)	LAmax_lvindexed	3063	45551	453714	36434	-0.00686962	0.000938437	2.52557e-13	7.32028		dependent	LAmax_lvindexed ~ value+mri_serial_number+sex+PC1+PC2+PC3+PC4+PC5+ns(mriage, 3)+genotyping_array
GP prescription records	LAmax	42039	45551	222122	18013	0.00435847	0.000595689	2.64866e-13	7.31668		dependent	LAmax ~ value+mri_serial_number+sex+PC1+PC2+PC3+PC4+PC5+ns(mriage, 3)+genotyping_array
Systolic blood pressure, automated reading	LAEF	4080	45551	468077	37064	0.0178661	0.0024433	2.67895e-13	7.31231		dependent	LAEF ~ value+mri_serial_number+sex+PC1+PC2+PC3+PC4+PC5+ns(mriage, 3)+genotyping_array
Impedance of whole body	LASV_lvindexed	23106	45551	492334	38620	-3.33463e-05	4.56208e-06	2.73439e-13	7.30944		dependent	LASV_lvindexed ~ value+mri_serial_number+sex+PC1+PC2+PC3+PC4+PC5+ns(mriage, 3)+genotyping_array
Weight	LASV_indexed	23098	45551	492393	37963	-0.014413	0.00197396	2.89963e-13	7.30159		dependent	LASV_indexed ~ value+mri_serial_number+sex+PC1+PC2+PC3+PC4+PC5+ns(mriage, 3)+genotyping_array
Reticulocyte percentage	LASV_lvindexed	30240	45551	469868	37153	0.00294588	0.000403853	3.05881e-13	7.29444		dependent	LASV_lvindexed ~ value+mri_serial_number+sex+PC1+PC2+PC3+PC4+PC5+ns(mriage, 3)+genotyping_array
Time spent watching television (TV)	LAmin_indexed	1070	45551	501638	38386	-0.0711545	0.00976535	3.24392e-13	7.28643		dependent	LAmin_indexed ~ value+mri_serial_number+sex+PC1+PC2+PC3+PC4+PC5+ns(mriage, 3)+genotyping_array
Fraction acceleration <= 40 milli-gravities	LAmin_indexed	90115	45551	103691	17040	-5.69767	0.782341	3.41126e-13	7.28285		dependent	LAmin_indexed ~ value+mri_serial_number+sex+PC1+PC2+PC3+PC4+PC5+ns(mriage, 3)+genotyping_array
Fraction acceleration <= 1500 milli-gravities	LAmax	90153	45551	103691	17615	-1527.61	210.11	3.73138e-13	7.27052		dependent	LAmax ~ value+mri_serial_number+sex+PC1+PC2+PC3+PC4+PC5+ns(mriage, 3)+genotyping_array
Water intake	LAmin_indexed	1528	45551	501624	38386	0.0605191	0.00832962	3.78633e-13	7.26553		dependent	LAmin_indexed ~ value+mri_serial_number+sex+PC1+PC2+PC3+PC4+PC5+ns(mriage, 3)+genotyping_array
Time spend outdoors in summer	LAmax_indexed	1050	45551	497933	38226	0.0953151	0.0131369	4.0766e-13	7.25554		dependent	LAmax_indexed ~ value+mri_serial_number+sex+PC1+PC2+PC3+PC4+PC5+ns(mriage, 3)+genotyping_array
Fraction acceleration <= 85 milli-gravities	LAmin_indexed	90124	45551	103691	17040	-9.05344	1.24791	4.19335e-13	7.25487		dependent	LAmin_indexed ~ value+mri_serial_number+sex+PC1+PC2+PC3+PC4+PC5+ns(mriage, 3)+genotyping_array
Fraction acceleration <= 75 milli-gravities	LAmin_indexed	90122	45551	103691	17040	-8.06571	1.1123	4.30346e-13	7.25135		dependent	LAmin_indexed ~ value+mri_serial_number+sex+PC1+PC2+PC3+PC4+PC5+ns(mriage, 3)+genotyping_array
GP clinical event records	LAmax_lvindexed	42040	45551	230105	18432	1.46177e-05	2.01792e-06	4.53125e-13	7.24391		dependent	LAmax_lvindexed ~ value+mri_serial_number+sex+PC1+PC2+PC3+PC4+PC5+ns(mriage, 3)+genotyping_array
Salad / raw vegetable intake	LASV	1299	45551	501628	39702	0.103586	0.0143063	4.54942e-13	7.24056		dependent	LASV ~ value+mri_serial_number+sex+PC1+PC2+PC3+PC4+PC5+ns(mriage, 3)+genotyping_array
Neutrophill count	LAmax	30140	45551	477300	38360	-0.536326	0.0740977	4.63532e-13	7.2381		dependent	LAmax ~ value+mri_serial_number+sex+PC1+PC2+PC3+PC4+PC5+ns(mriage, 3)+genotyping_array
High light scatter reticulocyte percentage	LASV	30290	45551	469869	37771	1.68918	0.234185	5.57439e-13	7.21304		dependent	LASV ~ value+mri_serial_number+sex+PC1+PC2+PC3+PC4+PC5+ns(mriage, 3)+genotyping_array
Total protein	LASV_lvindexed	30860	45551	429627	33837	0.000563402	7.81744e-05	5.84017e-13	7.20698		dependent	LASV_lvindexed ~ value+mri_serial_number+sex+PC1+PC2+PC3+PC4+PC5+ns(mriage, 3)+genotyping_array
Apolipoprotein A	LAmax_lvindexed	30630	45551	427532	33682	-0.0161169	0.00223791	6.06866e-13	7.20176		dependent	LAmax_lvindexed ~ value+mri_serial_number+sex+PC1+PC2+PC3+PC4+PC5+ns(mriage, 3)+genotyping_array
Mean sphered cell volume	LAmin_indexed	30270	45551	469869	36517	0.0499661	0.00694058	6.17687e-13	7.19912		dependent	LAmin_indexed ~ value+mri_serial_number+sex+PC1+PC2+PC3+PC4+PC5+ns(mriage, 3)+genotyping_array
Red blood cell (erythrocyte) count	LASV	30010	45551	478189	38420	-1.06122	0.147437	6.23128e-13	7.1978		dependent	LASV ~ value+mri_serial_number+sex+PC1+PC2+PC3+PC4+PC5+ns(mriage, 3)+genotyping_array
C-reactive protein	LAmax	30710	45551	468594	37675	0.191247	0.0266148	6.80868e-13	7.18573		dependent	LAmax ~ value+mri_serial_number+sex+PC1+PC2+PC3+PC4+PC5+ns(mriage, 3)+genotyping_array
Fraction acceleration <= 70 milli-gravities	LAmin_indexed	90121	45551	103691	17040	-7.59529	1.05929	7.79863e-13	7.17016		dependent	LAmin_indexed ~ value+mri_serial_number+sex+PC1+PC2+PC3+PC4+PC5+ns(mriage, 3)+genotyping_array
Fraction acceleration <= 80 milli-gravities	LAmin_indexed	90123	45551	103691	17040	-8.38489	1.16982	7.9402e-13	7.16769		dependent	LAmin_indexed ~ value+mri_serial_number+sex+PC1+PC2+PC3+PC4+PC5+ns(mriage, 3)+genotyping_array
Alanine aminotransferase	LAmax_indexed	30620	45551	469427	36491	-0.0259975	0.00362724	7.79378e-13	7.1673		dependent	LAmax_indexed ~ value+mri_serial_number+sex+PC1+PC2+PC3+PC4+PC5+ns(mriage, 3)+genotyping_array
SHBG	LAmax	30830	45551	425869	34112	-0.0289186	0.00403994	8.33962e-13	7.15819		dependent	LAmax ~ value+mri_serial_number+sex+PC1+PC2+PC3+PC4+PC5+ns(mriage, 3)+genotyping_array
Time spent watching television (TV)	LASV_lvindexed	1070	45551	501638	39050	0.000594335	8.303e-05	8.32582e-13	7.15807		dependent	LASV_lvindexed ~ value+mri_serial_number+sex+PC1+PC2+PC3+PC4+PC5+ns(mriage, 3)+genotyping_array
Weight	LASV_indexed	21002	45551	499747	38355	-0.0139968	0.00196191	9.90116e-13	7.13429		dependent	LASV_indexed ~ value+mri_serial_number+sex+PC1+PC2+PC3+PC4+PC5+ns(mriage, 3)+genotyping_array
Time spent outdoors in winter	LAmin_indexed	1060	45551	497933	38226	0.0493241	0.00691394	9.92127e-13	7.13402		dependent	LAmin_indexed ~ value+mri_serial_number+sex+PC1+PC2+PC3+PC4+PC5+ns(mriage, 3)+genotyping_array
Alanine aminotransferase	LASV_indexed	30620	45551	469427	36491	-0.014044	0.00196947	1.01593e-12	7.13086		dependent	LASV_indexed ~ value+mri_serial_number+sex+PC1+PC2+PC3+PC4+PC5+ns(mriage, 3)+genotyping_array
Average acceleration 18:00 - 18:59	LAmax	90045	45551	103691	17615	0.0446256	0.00625871	1.04147e-12	7.13015		dependent	LAmax ~ value+mri_serial_number+sex+PC1+PC2+PC3+PC4+PC5+ns(mriage, 3)+genotyping_array
Systolic blood pressure, manual reading	LASV	93	45551	33107	2633	0.0774219	0.0108699	1.36293e-12	7.12259		dependent	LASV ~ value+mri_serial_number+sex+PC1+PC2+PC3+PC4+PC5+ns(mriage, 3)+genotyping_array
Fraction acceleration <= 200 milli-gravities	LASV	90131	45551	103691	17615	-40.7968	5.73122	1.13445e-12	7.11834		dependent	LASV ~ value+mri_serial_number+sex+PC1+PC2+PC3+PC4+PC5+ns(mriage, 3)+genotyping_array
Year of birth	LASV_lvindexed	22200	45551	121280	21624	0.0021416	0.000301143	1.18297e-12	7.11158		dependent	LASV_lvindexed ~ value+mri_serial_number+sex+PC1+PC2+PC3+PC4+PC5+ns(mriage, 3)+genotyping_array
Fraction acceleration <= 35 milli-gravities	LAmin_indexed	90114	45551	103691	17040	-5.29475	0.745627	1.2869e-12	7.10106		dependent	LAmin_indexed ~ value+mri_serial_number+sex+PC1+PC2+PC3+PC4+PC5+ns(mriage, 3)+genotyping_array
Pulse rate (during blood-pressure measurement)	LAmin	95	45551	33107	2633	-0.165038	0.0232654	1.67331e-12	7.09372		dependent	LAmin ~ value+mri_serial_number+sex+PC1+PC2+PC3+PC4+PC5+ns(mriage, 3)+genotyping_array
Fraction acceleration <= 350 milli-gravities	LAmin	90137	45551	103691	17615	-133.969	18.9248	1.50658e-12	7.07901		dependent	LAmin ~ value+mri_serial_number+sex+PC1+PC2+PC3+PC4+PC5+ns(mriage, 3)+genotyping_array
Impedance of arm (left)	LASV_lvindexed	23110	45551	492349	38619	-5.42376e-05	7.66741e-06	1.53325e-12	7.07378		dependent	LASV_lvindexed ~ value+mri_serial_number+sex+PC1+PC2+PC3+PC4+PC5+ns(mriage, 3)+genotyping_array
Fraction acceleration <= 55 milli-gravities	LAmin_indexed	90118	45551	103691	17040	-6.48874	0.917899	1.61958e-12	7.06913		dependent	LAmin_indexed ~ value+mri_serial_number+sex+PC1+PC2+PC3+PC4+PC5+ns(mriage, 3)+genotyping_array
Peak expiratory flow (PEF)	LASV_indexed	3064	45551	453714	35814	0.00169648	0.000240168	1.65058e-12	7.06372		dependent	LASV_indexed ~ value+mri_serial_number+sex+PC1+PC2+PC3+PC4+PC5+ns(mriage, 3)+genotyping_array
Total bilirubin	LAmax	30840	45551	467586	37590	0.149593	0.0212158	1.80714e-12	7.05099		dependent	LAmax ~ value+mri_serial_number+sex+PC1+PC2+PC3+PC4+PC5+ns(mriage, 3)+genotyping_array
Fraction acceleration <= 50 milli-gravities	LAmin_indexed	90117	45551	103691	17040	-6.10293	0.865571	1.84776e-12	7.05076		dependent	LAmin_indexed ~ value+mri_serial_number+sex+PC1+PC2+PC3+PC4+PC5+ns(mriage, 3)+genotyping_array
Tuesday average acceleration	LASV	90020	45551	103691	17615	0.0434633	0.00616986	1.93074e-12	7.04445		dependent	LASV ~ value+mri_serial_number+sex+PC1+PC2+PC3+PC4+PC5+ns(mriage, 3)+genotyping_array
Fraction acceleration <= 60 milli-gravities	LAmin_indexed	90119	45551	103691	17040	-6.7739	0.962644	2.04245e-12	7.03677		dependent	LAmin_indexed ~ value+mri_serial_number+sex+PC1+PC2+PC3+PC4+PC5+ns(mriage, 3)+genotyping_array
Fraction acceleration <= 65 milli-gravities	LAmin_indexed	90120	45551	103691	17040	-7.09711	1.00919	2.10603e-12	7.03248		dependent	LAmin_indexed ~ value+mri_serial_number+sex+PC1+PC2+PC3+PC4+PC5+ns(mriage, 3)+genotyping_array
6mm strong meridian (left)	LAmax	5134	45551	95326	7629	-0.953202	0.136012	2.61967e-12	7.00824		dependent	LAmax ~ value+mri_serial_number+sex+PC1+PC2+PC3+PC4+PC5+ns(mriage, 3)+genotyping_array
Heel broadband ultrasound attenuation (left)	LASV	4101	45551	164209	12786	0.0326907	0.00466521	2.55087e-12	7.00734		dependent	LASV ~ value+mri_serial_number+sex+PC1+PC2+PC3+PC4+PC5+ns(mriage, 3)+genotyping_array
Fraction acceleration <= 45 milli-gravities	LAmin_indexed	90116	45551	103691	17040	-5.76438	0.824646	2.84834e-12	6.99012		dependent	LAmin_indexed ~ value+mri_serial_number+sex+PC1+PC2+PC3+PC4+PC5+ns(mriage, 3)+genotyping_array
Age when attended assessment centre	LAmax_indexed	21003	45551	502521	38395	-0.218333	0.0312365	2.80017e-12	6.98967		dependent	LAmax_indexed ~ value+mri_serial_number+sex+PC1+PC2+PC3+PC4+PC5+ns(mriage, 3)+genotyping_array
Position of pulse wave notch	LAEF	4199	45551	170754	13193	0.0817029	0.0116907	2.90801e-12	6.98869		dependent	LAEF ~ value+mri_serial_number+sex+PC1+PC2+PC3+PC4+PC5+ns(mriage, 3)+genotyping_array
Time spent outdoors in winter	LAmin	1060	45551	497933	39542	0.0964035	0.0137959	2.83567e-12	6.98784		dependent	LAmin ~ value+mri_serial_number+sex+PC1+PC2+PC3+PC4+PC5+ns(mriage, 3)+genotyping_array
Fraction acceleration <= 1700 milli-gravities	LASV_indexed	90155	45551	103691	17040	-575.988	82.4876	3.00196e-12	6.98273		dependent	LASV_indexed ~ value+mri_serial_number+sex+PC1+PC2+PC3+PC4+PC5+ns(mriage, 3)+genotyping_array
Mean sphered cell volume	LAmax_indexed	30270	45551	469869	36517	0.0665857	0.00954249	3.04919e-12	6.97781		dependent	LAmax_indexed ~ value+mri_serial_number+sex+PC1+PC2+PC3+PC4+PC5+ns(mriage, 3)+genotyping_array
Neutrophill count	LASV	30140	45551	477300	38360	-0.269532	0.0386686	3.21346e-12	6.97031		dependent	LASV ~ value+mri_serial_number+sex+PC1+PC2+PC3+PC4+PC5+ns(mriage, 3)+genotyping_array
Average acceleration 09:00 - 09:59	LAmin_indexed	90036	45551	103691	17040	0.0127766	0.00183338	3.31247e-12	6.96885		dependent	LAmin_indexed ~ value+mri_serial_number+sex+PC1+PC2+PC3+PC4+PC5+ns(mriage, 3)+genotyping_array
Total bilirubin	LAmin	30840	45551	467586	37590	0.105418	0.0151769	3.81954e-12	6.94598		dependent	LAmin ~ value+mri_serial_number+sex+PC1+PC2+PC3+PC4+PC5+ns(mriage, 3)+genotyping_array
Weight, manual entry	LAmin	3160	45551	7354	406	0.292233	0.042143	1.6909e-11	6.93434		dependent	LAmin ~ value+mri_serial_number+sex+PC1+PC2+PC3+PC4+PC5+ns(mriage, 3)+genotyping_array
Fraction acceleration <= 30 milli-gravities	LAmin_indexed	90113	45551	103691	17040	-4.91327	0.709274	4.44666e-12	6.92718		dependent	LAmin_indexed ~ value+mri_serial_number+sex+PC1+PC2+PC3+PC4+PC5+ns(mriage, 3)+genotyping_array
Fraction acceleration <= 1000 milli-gravities	LAmin	90148	45551	103691	17615	-358.111	51.7036	4.47133e-12	6.92623		dependent	LAmin ~ value+mri_serial_number+sex+PC1+PC2+PC3+PC4+PC5+ns(mriage, 3)+genotyping_array
Saturday average acceleration	LAmax	90024	45551	103691	17615	0.0785549	0.0113467	4.56889e-12	6.92317		dependent	LAmax ~ value+mri_serial_number+sex+PC1+PC2+PC3+PC4+PC5+ns(mriage, 3)+genotyping_array
Water intake	LASV_indexed	1528	45551	501624	38386	0.042917	0.00620718	4.78249e-12	6.91408		dependent	LASV_indexed ~ value+mri_serial_number+sex+PC1+PC2+PC3+PC4+PC5+ns(mriage, 3)+genotyping_array
Birth weight of first child	LASV	2744	45551	221452	16047	0.293667	0.0425262	5.18875e-12	6.90555		dependent	LASV ~ value+mri_serial_number+PC1+PC2+PC3+PC4+PC5+ns(mriage, 3)+genotyping_array
Cooked vegetable intake	LAmax	1289	45551	501628	39702	0.265563	0.0384568	5.07807e-12	6.90549		dependent	LAmax ~ value+mri_serial_number+sex+PC1+PC2+PC3+PC4+PC5+ns(mriage, 3)+genotyping_array
Year of birth	LAEF	34	45551	502521	39711	0.229088	0.0331939	5.22273e-12	6.9015		dependent	LAEF ~ value+mri_serial_number+sex+PC1+PC2+PC3+PC4+PC5+ns(mriage, 3)+genotyping_array
Alkaline phosphatase	LAmax_lvindexed	30610	45551	469628	37139	0.000154549	2.24584e-05	6.01303e-12	6.88158		dependent	LAmax_lvindexed ~ value+mri_serial_number+sex+PC1+PC2+PC3+PC4+PC5+ns(mriage, 3)+genotyping_array
Reticulocyte count	LAmax	30250	45551	469868	37770	19.7195	2.86657	6.11513e-12	6.87914		dependent	LAmax ~ value+mri_serial_number+sex+PC1+PC2+PC3+PC4+PC5+ns(mriage, 3)+genotyping_array
Potassium in urine	LAmin	30520	45551	483305	38616	0.0138478	0.00201485	6.38723e-12	6.87288		dependent	LAmin ~ value+mri_serial_number+sex+PC1+PC2+PC3+PC4+PC5+ns(mriage, 3)+genotyping_array
Duration of vigorous activity	LAmin_indexed	914	45551	294734	25335	0.00697374	0.00101718	7.2474e-12	6.85594		dependent	LAmin_indexed ~ value+mri_serial_number+sex+PC1+PC2+PC3+PC4+PC5+ns(mriage, 3)+genotyping_array
Arm fat mass (left)	LASV_indexed	23124	45551	492169	37937	-0.297848	0.0434787	7.47515e-12	6.85043		dependent	LASV_indexed ~ value+mri_serial_number+sex+PC1+PC2+PC3+PC4+PC5+ns(mriage, 3)+genotyping_array
Mean platelet (thrombocyte) volume	LAmax_lvindexed	30100	45551	478181	37792	0.00324371	0.000474352	8.14154e-12	6.83819		dependent	LAmax_lvindexed ~ value+mri_serial_number+sex+PC1+PC2+PC3+PC4+PC5+ns(mriage, 3)+genotyping_array
Age when attended assessment centre	LAmax	21003	45551	502521	39711	-0.434662	0.063634	8.57443e-12	6.83065		dependent	LAmax ~ value+mri_serial_number+sex+PC1+PC2+PC3+PC4+PC5+ns(mriage, 3)+genotyping_array
Hip circumference	LAmax_indexed	49	45551	500302	38375	0.0386748	0.0056864	1.05209e-11	6.80128		dependent	LAmax_indexed ~ value+mri_serial_number+sex+PC1+PC2+PC3+PC4+PC5+ns(mriage, 3)+genotyping_array
Position of the shoulder on the pulse waveform	LAmin_indexed	4200	45551	170754	12773	-0.0713183	0.0104968	1.13688e-11	6.79428		dependent	LAmin_indexed ~ value+mri_serial_number+sex+PC1+PC2+PC3+PC4+PC5+ns(mriage, 3)+genotyping_array
Alkaline phosphatase	LAmin_indexed	30610	45551	469628	36495	-0.0101513	0.00149525	1.14604e-11	6.78905		dependent	LAmin_indexed ~ value+mri_serial_number+sex+PC1+PC2+PC3+PC4+PC5+ns(mriage, 3)+genotyping_array
Food weight	LASV	100001	45551	70747	6006	0.00094109	0.000138928	1.37289e-11	6.77394		dependent	LASV ~ value+mri_serial_number+sex+PC1+PC2+PC3+PC4+PC5+ns(mriage, 3)+genotyping_array
Urea	LAmin	30670	45551	469297	37726	0.391015	0.0577407	1.28941e-11	6.77192		dependent	LAmin ~ value+mri_serial_number+sex+PC1+PC2+PC3+PC4+PC5+ns(mriage, 3)+genotyping_array
Calcium	LAmin	30680	45551	429955	34441	-5.2826	0.780601	1.33257e-11	6.76736		dependent	LAmin ~ value+mri_serial_number+sex+PC1+PC2+PC3+PC4+PC5+ns(mriage, 3)+genotyping_array
Fraction acceleration <= 225 milli-gravities	LAmax	90132	45551	103691	17615	-91.0659	13.4593	1.36556e-11	6.766		dependent	LAmax ~ value+mri_serial_number+sex+PC1+PC2+PC3+PC4+PC5+ns(mriage, 3)+genotyping_array
Systolic blood pressure, manual reading	LAmax_lvindexed	93	45551	33107	2592	0.000744413	0.000110039	1.64404e-11	6.76498		dependent	LAmax_lvindexed ~ value+mri_serial_number+sex+PC1+PC2+PC3+PC4+PC5+ns(mriage, 3)+genotyping_array
C-reactive protein	LASV_indexed	30710	45551	468594	36418	-0.0487775	0.00721166	1.36545e-11	6.7637		dependent	LASV_indexed ~ value+mri_serial_number+sex+PC1+PC2+PC3+PC4+PC5+ns(mriage, 3)+genotyping_array
Forced expiratory volume in 1-second (FEV1)	LASV_indexed	3063	45551	453714	35814	0.314188	0.0464645	1.3828e-11	6.7619		dependent	LASV_indexed ~ value+mri_serial_number+sex+PC1+PC2+PC3+PC4+PC5+ns(mriage, 3)+genotyping_array
Number of days/week walked 10+ minutes	LAmin_indexed	864	45551	501647	38386	0.111156	0.0164436	1.40142e-11	6.75981		dependent	LAmin_indexed ~ value+mri_serial_number+sex+PC1+PC2+PC3+PC4+PC5+ns(mriage, 3)+genotyping_array
Time spend outdoors in summer	LAmax	1050	45551	497933	39542	0.179775	0.0265951	1.40189e-11	6.75971		dependent	LAmax ~ value+mri_serial_number+sex+PC1+PC2+PC3+PC4+PC5+ns(mriage, 3)+genotyping_array
Spells in hospital	LAEF	41235	45551	330461	24599	-0.101421	0.0150081	1.43264e-11	6.75777		dependent	LAEF ~ value+mri_serial_number+sex+PC1+PC2+PC3+PC4+PC5+ns(mriage, 3)+genotyping_array
Friday average acceleration	LAmin_indexed	90023	45551	103691	17040	0.0302662	0.00447965	1.46063e-11	6.75638		dependent	LAmin_indexed ~ value+mri_serial_number+sex+PC1+PC2+PC3+PC4+PC5+ns(mriage, 3)+genotyping_array
Sitting height	LAmin_indexed	20015	45551	496243	38209	0.0630869	0.00933847	1.4429e-11	6.75559		dependent	LAmin_indexed ~ value+mri_serial_number+sex+PC1+PC2+PC3+PC4+PC5+ns(mriage, 3)+genotyping_array
Fraction acceleration <= 1800 milli-gravities	LAmax_indexed	90156	45551	103691	17040	-1237.98	184.055	1.79767e-11	6.72614		dependent	LAmax_indexed ~ value+mri_serial_number+sex+PC1+PC2+PC3+PC4+PC5+ns(mriage, 3)+genotyping_array
Apolipoprotein A	LAmin	30630	45551	427532	34242	-1.99275	0.296509	1.83668e-11	6.72071		dependent	LAmin ~ value+mri_serial_number+sex+PC1+PC2+PC3+PC4+PC5+ns(mriage, 3)+genotyping_array
Fraction acceleration <= 25 milli-gravities	LAmin_indexed	90112	45551	103691	17040	-4.53516	0.676717	2.12458e-11	6.70171		dependent	LAmin_indexed ~ value+mri_serial_number+sex+PC1+PC2+PC3+PC4+PC5+ns(mriage, 3)+genotyping_array
Mean platelet (thrombocyte) volume	LAEF	30100	45551	478181	38421	-0.263142	0.0392954	2.16394e-11	6.69651		dependent	LAEF ~ value+mri_serial_number+sex+PC1+PC2+PC3+PC4+PC5+ns(mriage, 3)+genotyping_array
Potassium in urine	LAmax	30520	45551	483305	38616	0.0188574	0.00281625	2.17236e-11	6.69593		dependent	LAmax ~ value+mri_serial_number+sex+PC1+PC2+PC3+PC4+PC5+ns(mriage, 3)+genotyping_array
Fraction acceleration <= 1500 milli-gravities	LASV	90153	45551	103691	17615	-735.53	109.974	2.32686e-11	6.68823		dependent	LASV ~ value+mri_serial_number+sex+PC1+PC2+PC3+PC4+PC5+ns(mriage, 3)+genotyping_array
Fraction acceleration <= 325 milli-gravities	LAmin	90136	45551	103691	17615	-115.044	17.2344	2.54146e-11	6.67527		dependent	LAmin ~ value+mri_serial_number+sex+PC1+PC2+PC3+PC4+PC5+ns(mriage, 3)+genotyping_array
Time spent using computer	LAmax_indexed	1080	45551	497866	38226	-0.0599888	0.00902757	3.07144e-11	6.64507		dependent	LAmax_indexed ~ value+mri_serial_number+sex+PC1+PC2+PC3+PC4+PC5+ns(mriage, 3)+genotyping_array
Fraction acceleration <= 175 milli-gravities	LASV	90130	45551	103691	17615	-30.3683	4.57237	3.1916e-11	6.6417		dependent	LASV ~ value+mri_serial_number+sex+PC1+PC2+PC3+PC4+PC5+ns(mriage, 3)+genotyping_array
Arm fat mass (right)	LASV_indexed	23120	45551	492246	37944	-0.319539	0.0481144	3.15257e-11	6.64124		dependent	LASV_indexed ~ value+mri_serial_number+sex+PC1+PC2+PC3+PC4+PC5+ns(mriage, 3)+genotyping_array
Impedance of arm (right)	LASV_lvindexed	23109	45551	492325	38617	-5.21206e-05	7.85253e-06	3.23406e-11	6.63743		dependent	LASV_lvindexed ~ value+mri_serial_number+sex+PC1+PC2+PC3+PC4+PC5+ns(mriage, 3)+genotyping_array
Heel broadband ultrasound attenuation (right)	LAmin	4120	45551	164215	12787	0.0425793	0.00642587	3.58176e-11	6.62624		dependent	LAmin ~ value+mri_serial_number+sex+PC1+PC2+PC3+PC4+PC5+ns(mriage, 3)+genotyping_array
Alanine aminotransferase	LAmin_lvindexed	30620	45551	469427	37135	0.000210594	3.17855e-05	3.50849e-11	6.62548		dependent	LAmin_lvindexed ~ value+mri_serial_number+sex+PC1+PC2+PC3+PC4+PC5+ns(mriage, 3)+genotyping_array
Fraction acceleration <= 20 milli-gravities	LAmin_indexed	90111	45551	103691	17040	-4.25221	0.642686	3.79238e-11	6.61631		dependent	LAmin_indexed ~ value+mri_serial_number+sex+PC1+PC2+PC3+PC4+PC5+ns(mriage, 3)+genotyping_array
Average weekly red wine intake	LAmin_indexed	1568	45551	346507	29363	0.0466381	0.0070491	3.74945e-11	6.61618		dependent	LAmin_indexed ~ value+mri_serial_number+sex+PC1+PC2+PC3+PC4+PC5+ns(mriage, 3)+genotyping_array
IGF-1	LAEF	30770	45551	467066	37568	0.053587	0.0081027	3.80439e-11	6.61347		dependent	LAEF ~ value+mri_serial_number+sex+PC1+PC2+PC3+PC4+PC5+ns(mriage, 3)+genotyping_array
Age when attended assessment centre	LASV_lvindexed	21003	45551	502521	39059	-0.00128519	0.000194381	3.84813e-11	6.6117		dependent	LASV_lvindexed ~ value+mri_serial_number+sex+PC1+PC2+PC3+PC4+PC5+ns(mriage, 3)+genotyping_array
Average acceleration 20:00 - 20:59	LAmin_indexed	90047	45551	103691	17040	0.0200019	0.00303341	4.41148e-11	6.59386		dependent	LAmin_indexed ~ value+mri_serial_number+sex+PC1+PC2+PC3+PC4+PC5+ns(mriage, 3)+genotyping_array
Maximum heart rate during fitness test	LAEF	6033	45551	77934	6306	0.038793	0.00588961	4.86166e-11	6.58669		dependent	LAEF ~ value+mri_serial_number+sex+PC1+PC2+PC3+PC4+PC5+ns(mriage, 3)+genotyping_array
Heel broadband ultrasound attenuation (right)	LASV	4120	45551	164215	12787	0.0313514	0.00476192	4.76605e-11	6.58377		dependent	LASV ~ value+mri_serial_number+sex+PC1+PC2+PC3+PC4+PC5+ns(mriage, 3)+genotyping_array
Monocyte count	LASV_indexed	30130	45551	477300	37084	-0.872349	0.132864	5.24525e-11	6.56575		dependent	LASV_indexed ~ value+mri_serial_number+sex+PC1+PC2+PC3+PC4+PC5+ns(mriage, 3)+genotyping_array
Total protein	LAEF	30860	45551	429627	34398	0.0745346	0.0113584	5.38208e-11	6.56206		dependent	LAEF ~ value+mri_serial_number+sex+PC1+PC2+PC3+PC4+PC5+ns(mriage, 3)+genotyping_array
Apolipoprotein B	LASV_indexed	30640	45551	467232	36323	-0.737275	0.112498	5.68784e-11	6.5537		dependent	LASV_indexed ~ value+mri_serial_number+sex+PC1+PC2+PC3+PC4+PC5+ns(mriage, 3)+genotyping_array
Fraction acceleration <= 19 milli-gravities	LAmin_indexed	90110	45551	103691	17040	-4.16212	0.635771	6.05551e-11	6.54657		dependent	LAmin_indexed ~ value+mri_serial_number+sex+PC1+PC2+PC3+PC4+PC5+ns(mriage, 3)+genotyping_array
Heel Broadband ultrasound attenuation, direct entry	LAmin	3144	45551	279123	21658	0.0340739	0.00520636	6.09609e-11	6.54467		dependent	LAmin ~ value+mri_serial_number+sex+PC1+PC2+PC3+PC4+PC5+ns(mriage, 3)+genotyping_array
6mm strong meridian (right)	LAmax	5133	45551	96090	7762	-0.899463	0.137441	6.35623e-11	6.54434		dependent	LAmax ~ value+mri_serial_number+sex+PC1+PC2+PC3+PC4+PC5+ns(mriage, 3)+genotyping_array
Wednesday average acceleration	LASV	90021	45551	103691	17615	0.0378081	0.00578021	6.28128e-11	6.54095		dependent	LASV ~ value+mri_serial_number+sex+PC1+PC2+PC3+PC4+PC5+ns(mriage, 3)+genotyping_array
Salad / raw vegetable intake	LASV_indexed	1299	45551	501628	38386	0.0477814	0.00732503	6.976e-11	6.52302		dependent	LASV_indexed ~ value+mri_serial_number+sex+PC1+PC2+PC3+PC4+PC5+ns(mriage, 3)+genotyping_array
Impedance of leg (left)	LASV_lvindexed	23108	45551	492357	38620	-6.26777e-05	9.61616e-06	7.21511e-11	6.51795		dependent	LASV_lvindexed ~ value+mri_serial_number+sex+PC1+PC2+PC3+PC4+PC5+ns(mriage, 3)+genotyping_array
Fraction acceleration <= 17 milli-gravities	LAmin_indexed	90108	45551	103691	17040	-4.06137	0.623111	7.32992e-11	6.5179		dependent	LAmin_indexed ~ value+mri_serial_number+sex+PC1+PC2+PC3+PC4+PC5+ns(mriage, 3)+genotyping_array
3mm strong meridian (left)	LAmax	5135	45551	109977	8716	-0.822816	0.126417	7.99596e-11	6.50876		dependent	LAmax ~ value+mri_serial_number+sex+PC1+PC2+PC3+PC4+PC5+ns(mriage, 3)+genotyping_array
Number of days/week of vigorous physical activity 10+ minutes	LAEF	904	45551	501643	39702	-0.144346	0.0221818	7.73606e-11	6.50742		dependent	LAEF ~ value+mri_serial_number+sex+PC1+PC2+PC3+PC4+PC5+ns(mriage, 3)+genotyping_array
Fraction acceleration <= 1100 milli-gravities	LAmin	90149	45551	103691	17615	-395.409	60.9434	8.92186e-11	6.48814		dependent	LAmin ~ value+mri_serial_number+sex+PC1+PC2+PC3+PC4+PC5+ns(mriage, 3)+genotyping_array
Thursday average acceleration	LASV	90022	45551	103691	17615	0.0409759	0.00631672	8.99533e-11	6.4869		dependent	LASV ~ value+mri_serial_number+sex+PC1+PC2+PC3+PC4+PC5+ns(mriage, 3)+genotyping_array
Average acceleration 21:00 - 21:59	LASV_indexed	90048	45551	103691	17040	0.0201402	0.00310555	9.10307e-11	6.48524		dependent	LASV_indexed ~ value+mri_serial_number+sex+PC1+PC2+PC3+PC4+PC5+ns(mriage, 3)+genotyping_array
Pack years of smoking	LAEF	20161	45551	150950	10020	-0.0388418	0.00599472	9.64681e-11	6.47933		dependent	LAEF ~ value+mri_serial_number+sex+PC1+PC2+PC3+PC4+PC5+ns(mriage, 3)+genotyping_array
Total bilirubin	LASV_indexed	30840	45551	467586	36337	0.0367398	0.00567976	1.00202e-10	6.46855		dependent	LASV_indexed ~ value+mri_serial_number+sex+PC1+PC2+PC3+PC4+PC5+ns(mriage, 3)+genotyping_array
3mm strong meridian (right)	LAmax	5132	45551	109929	8735	-0.819317	0.127155	1.22961e-10	6.44347		dependent	LAmax ~ value+mri_serial_number+sex+PC1+PC2+PC3+PC4+PC5+ns(mriage, 3)+genotyping_array
Arm fat percentage (left)	LASV_indexed	23123	45551	492211	37940	-0.0232631	0.00361746	1.28461e-10	6.43078		dependent	LASV_indexed ~ value+mri_serial_number+sex+PC1+PC2+PC3+PC4+PC5+ns(mriage, 3)+genotyping_array
Fraction acceleration <= 16 milli-gravities	LAmin_indexed	90107	45551	103691	17040	-3.96785	0.617377	1.33649e-10	6.42695		dependent	LAmin_indexed ~ value+mri_serial_number+sex+PC1+PC2+PC3+PC4+PC5+ns(mriage, 3)+genotyping_array
Hand grip strength (left)	LAmax_indexed	46	45551	499126	38289	0.0406361	0.00632418	1.32967e-10	6.42551		dependent	LAmax_indexed ~ value+mri_serial_number+sex+PC1+PC2+PC3+PC4+PC5+ns(mriage, 3)+genotyping_array
Fraction acceleration <= 18 milli-gravities	LAmin_indexed	90109	45551	103691	17040	-4.04006	0.62916	1.3864e-10	6.42136		dependent	LAmin_indexed ~ value+mri_serial_number+sex+PC1+PC2+PC3+PC4+PC5+ns(mriage, 3)+genotyping_array
Salad / raw vegetable intake	LAmin	1299	45551	501628	39702	0.125995	0.0196278	1.38517e-10	6.41922		dependent	LAmin ~ value+mri_serial_number+sex+PC1+PC2+PC3+PC4+PC5+ns(mriage, 3)+genotyping_array
Average acceleration 06:00 - 06:59	LASV	90033	45551	103691	17615	0.026052	0.00406762	1.54457e-10	6.40472		dependent	LASV ~ value+mri_serial_number+sex+PC1+PC2+PC3+PC4+PC5+ns(mriage, 3)+genotyping_array
Platelet count	LAmin_lvindexed	30080	45551	478186	37792	-4.75266e-05	7.43063e-06	1.61317e-10	6.39604		dependent	LAmin_lvindexed ~ value+mri_serial_number+sex+PC1+PC2+PC3+PC4+PC5+ns(mriage, 3)+genotyping_array
Systolic blood pressure, manual reading	LAmax_indexed	93	45551	33107	2512	0.0661415	0.0103528	1.98804e-10	6.38878		dependent	LAmax_indexed ~ value+mri_serial_number+sex+PC1+PC2+PC3+PC4+PC5+ns(mriage, 3)+genotyping_array
Fraction acceleration <= 150 milli-gravities	LASV	90129	45551	103691	17615	-22.8337	3.5844	1.93354e-10	6.37029		dependent	LASV ~ value+mri_serial_number+sex+PC1+PC2+PC3+PC4+PC5+ns(mriage, 3)+genotyping_array
Neuroticism score	LASV_indexed	20127	45551	401588	32316	-0.0551814	0.00868011	2.08169e-10	6.35723		dependent	LASV_indexed ~ value+mri_serial_number+sex+PC1+PC2+PC3+PC4+PC5+ns(mriage, 3)+genotyping_array
Fraction acceleration <= 1200 milli-gravities	LAmin	90150	45551	103691	17615	-475.304	74.7688	2.10817e-10	6.35698		dependent	LAmin ~ value+mri_serial_number+sex+PC1+PC2+PC3+PC4+PC5+ns(mriage, 3)+genotyping_array
Fraction acceleration <= 1600 milli-gravities	LAmin_indexed	90154	45551	103691	17040	-582.34	91.7063	2.20694e-10	6.35005		dependent	LAmin_indexed ~ value+mri_serial_number+sex+PC1+PC2+PC3+PC4+PC5+ns(mriage, 3)+genotyping_array
Alkaline phosphatase	LASV_indexed	30610	45551	469628	36495	-0.00710067	0.00111863	2.21163e-10	6.34767		dependent	LASV_indexed ~ value+mri_serial_number+sex+PC1+PC2+PC3+PC4+PC5+ns(mriage, 3)+genotyping_array
Average weekly red wine intake	LASV	1568	45551	346507	30370	0.0641026	0.0101048	2.27334e-10	6.34379		dependent	LASV ~ value+mri_serial_number+sex+PC1+PC2+PC3+PC4+PC5+ns(mriage, 3)+genotyping_array
Reticulocyte count	LAmin	30250	45551	469868	37770	13.0319	2.05563	2.32916e-10	6.33963		dependent	LAmin ~ value+mri_serial_number+sex+PC1+PC2+PC3+PC4+PC5+ns(mriage, 3)+genotyping_array
Urea	LAmax	30670	45551	469297	37726	0.51157	0.0807523	2.39925e-10	6.33506		dependent	LAmax ~ value+mri_serial_number+sex+PC1+PC2+PC3+PC4+PC5+ns(mriage, 3)+genotyping_array
Age of stopping smoking	LASV_indexed	22507	45551	44011	7314	-0.0331104	0.00523008	2.58399e-10	6.33076		dependent	LASV_indexed ~ value+mri_serial_number+sex+PC1+PC2+PC3+PC4+PC5+ns(mriage, 3)+genotyping_array
Average acceleration 21:00 - 21:59	LAmax_indexed	90048	45551	103691	17040	0.0361357	0.00571757	2.67871e-10	6.32011		dependent	LAmax_indexed ~ value+mri_serial_number+sex+PC1+PC2+PC3+PC4+PC5+ns(mriage, 3)+genotyping_array
Pack years adult smoking as proportion of life span exposed to smoking	LAmax_indexed	20162	45551	150950	9667	-1.76288	0.278993	2.75381e-10	6.31872		dependent	LAmax_indexed ~ value+mri_serial_number+sex+PC1+PC2+PC3+PC4+PC5+ns(mriage, 3)+genotyping_array
Fraction acceleration <= 14 milli-gravities	LAmin_indexed	90105	45551	103691	17040	-3.80328	0.602177	2.75289e-10	6.31588		dependent	LAmin_indexed ~ value+mri_serial_number+sex+PC1+PC2+PC3+PC4+PC5+ns(mriage, 3)+genotyping_array
Fraction acceleration <= 15 milli-gravities	LAmin_indexed	90106	45551	103691	17040	-3.83946	0.608352	2.8365e-10	6.31124		dependent	LAmin_indexed ~ value+mri_serial_number+sex+PC1+PC2+PC3+PC4+PC5+ns(mriage, 3)+genotyping_array
Arm fat percentage (left)	LAEF	23123	45551	492211	39241	-0.0380293	0.0060314	2.90841e-10	6.30522		dependent	LAEF ~ value+mri_serial_number+sex+PC1+PC2+PC3+PC4+PC5+ns(mriage, 3)+genotyping_array
Leg fat mass (left)	LAmin_indexed	23116	45551	492317	37953	0.160238	0.0254223	2.95034e-10	6.30306		dependent	LAmin_indexed ~ value+mri_serial_number+sex+PC1+PC2+PC3+PC4+PC5+ns(mriage, 3)+genotyping_array
C-reactive protein	LAmin	30710	45551	468594	37675	0.119802	0.01904	3.16595e-10	6.29212		dependent	LAmin ~ value+mri_serial_number+sex+PC1+PC2+PC3+PC4+PC5+ns(mriage, 3)+genotyping_array
Testosterone	LASV_lvindexed	30850	45551	425232	34049	-0.000732098	0.000116424	3.25072e-10	6.2882		dependent	LASV_lvindexed ~ value+mri_serial_number+sex+PC1+PC2+PC3+PC4+PC5+ns(mriage, 3)+genotyping_array
6mm weak meridian (right)	LAmax	5098	45551	96090	7762	-0.882003	0.140329	3.45004e-10	6.28527		dependent	LAmax ~ value+mri_serial_number+sex+PC1+PC2+PC3+PC4+PC5+ns(mriage, 3)+genotyping_array
Neutrophill percentage	LAmax	30200	45551	477306	38361	-0.0726607	0.0115698	3.41701e-10	6.28022		dependent	LAmax ~ value+mri_serial_number+sex+PC1+PC2+PC3+PC4+PC5+ns(mriage, 3)+genotyping_array
Platelet crit	LASV_lvindexed	30090	45551	478182	37792	0.0411556	0.00655489	3.45294e-10	6.27862		dependent	LASV_lvindexed ~ value+mri_serial_number+sex+PC1+PC2+PC3+PC4+PC5+ns(mriage, 3)+genotyping_array
Hand grip strength (left)	LAmin_indexed	46	45551	499126	38289	0.0288762	0.00460131	3.51927e-10	6.27564		dependent	LAmin_indexed ~ value+mri_serial_number+sex+PC1+PC2+PC3+PC4+PC5+ns(mriage, 3)+genotyping_array
Whole body fat mass	LAmin_indexed	23100	45551	491548	37907	0.0255089	0.00406806	3.63671e-10	6.27054		dependent	LAmin_indexed ~ value+mri_serial_number+sex+PC1+PC2+PC3+PC4+PC5+ns(mriage, 3)+genotyping_array
HDL cholesterol	LAmin_indexed	30760	45551	429894	33285	0.665021	0.106129	3.74654e-10	6.26613		dependent	LAmin_indexed ~ value+mri_serial_number+sex+PC1+PC2+PC3+PC4+PC5+ns(mriage, 3)+genotyping_array
Albumin	LAmin_lvindexed	30600	45551	430090	33888	-0.00108601	0.000173359	3.78495e-10	6.26451		dependent	LAmin_lvindexed ~ value+mri_serial_number+sex+PC1+PC2+PC3+PC4+PC5+ns(mriage, 3)+genotyping_array
Interpolated Age of participant when non-cancer illness first diagnosed	LAmax	20009	45551	375045	27398	0.0442116	0.00706503	3.96197e-10	6.25781		dependent	LAmax ~ value+mri_serial_number+sex+PC1+PC2+PC3+PC4+PC5+ns(mriage, 3)+genotyping_array
Fraction acceleration <= 12 milli-gravities	LAmin_indexed	90103	45551	103691	17040	-3.68343	0.588719	4.02642e-10	6.25668		dependent	LAmin_indexed ~ value+mri_serial_number+sex+PC1+PC2+PC3+PC4+PC5+ns(mriage, 3)+genotyping_array
6mm weak meridian (left)	LAmax	5097	45551	95326	7629	-0.877559	0.140271	4.15909e-10	6.25616		dependent	LAmax ~ value+mri_serial_number+sex+PC1+PC2+PC3+PC4+PC5+ns(mriage, 3)+genotyping_array
C-reactive protein	LAmin_lvindexed	30710	45551	468594	37062	0.000719517	0.000115157	4.19844e-10	6.24815		dependent	LAmin_lvindexed ~ value+mri_serial_number+sex+PC1+PC2+PC3+PC4+PC5+ns(mriage, 3)+genotyping_array
Fraction acceleration <= 2 milli-gravities	LASV_indexed	90093	45551	103691	17040	-2.86149	0.458417	4.41959e-10	6.2421		dependent	LASV_indexed ~ value+mri_serial_number+sex+PC1+PC2+PC3+PC4+PC5+ns(mriage, 3)+genotyping_array
Creatinine (enzymatic) in urine	LAmax	30510	45551	484327	38700	0.000110852	1.77777e-05	4.55162e-10	6.23544		dependent	LAmax ~ value+mri_serial_number+sex+PC1+PC2+PC3+PC4+PC5+ns(mriage, 3)+genotyping_array
Neuroticism score	LAmax_indexed	20127	45551	401588	32316	-0.099902	0.0160228	4.57336e-10	6.23501		dependent	LAmax_indexed ~ value+mri_serial_number+sex+PC1+PC2+PC3+PC4+PC5+ns(mriage, 3)+genotyping_array
Lymphocyte count	LAmax_indexed	30120	45551	477300	37084	-0.363325	0.0582756	4.578e-10	6.2346		dependent	LAmax_indexed ~ value+mri_serial_number+sex+PC1+PC2+PC3+PC4+PC5+ns(mriage, 3)+genotyping_array
Fraction acceleration <= 13 milli-gravities	LAmin_indexed	90104	45551	103691	17040	-3.70271	0.594683	4.88613e-10	6.22635		dependent	LAmin_indexed ~ value+mri_serial_number+sex+PC1+PC2+PC3+PC4+PC5+ns(mriage, 3)+genotyping_array
Fraction acceleration <= 11 milli-gravities	LAmin_indexed	90102	45551	103691	17040	-3.63222	0.584154	5.15541e-10	6.21792		dependent	LAmin_indexed ~ value+mri_serial_number+sex+PC1+PC2+PC3+PC4+PC5+ns(mriage, 3)+genotyping_array
Fraction acceleration <= 1300 milli-gravities	LAmin	90151	45551	103691	17615	-594.689	95.7715	5.43621e-10	6.20945		dependent	LAmin ~ value+mri_serial_number+sex+PC1+PC2+PC3+PC4+PC5+ns(mriage, 3)+genotyping_array
Reticulocyte percentage	LASV_indexed	30240	45551	469868	36517	-0.216798	0.0349527	5.61307e-10	6.20261		dependent	LASV_indexed ~ value+mri_serial_number+sex+PC1+PC2+PC3+PC4+PC5+ns(mriage, 3)+genotyping_array
Fraction acceleration <= 125 milli-gravities	LASV	90128	45551	103691	17615	-17.1994	2.77421	5.7818e-10	6.19974		dependent	LASV ~ value+mri_serial_number+sex+PC1+PC2+PC3+PC4+PC5+ns(mriage, 3)+genotyping_array
Peak expiratory flow (PEF)	LAmin_indexed	3064	45551	453714	35814	0.00197716	0.000318912	5.71891e-10	6.1997		dependent	LAmin_indexed ~ value+mri_serial_number+sex+PC1+PC2+PC3+PC4+PC5+ns(mriage, 3)+genotyping_array
Average acceleration 13:00 - 13:59	LASV	90040	45551	103691	17615	0.021006	0.00338982	5.89074e-10	6.19679		dependent	LASV ~ value+mri_serial_number+sex+PC1+PC2+PC3+PC4+PC5+ns(mriage, 3)+genotyping_array
Fraction acceleration <= 1600 milli-gravities	LAmax	90154	45551	103691	17615	-1593.5	257.432	6.14973e-10	6.19		dependent	LAmax ~ value+mri_serial_number+sex+PC1+PC2+PC3+PC4+PC5+ns(mriage, 3)+genotyping_array
Food weight	LAmin	100001	45551	70747	6006	0.00115581	0.000186838	6.57307e-10	6.18614		dependent	LAmin ~ value+mri_serial_number+sex+PC1+PC2+PC3+PC4+PC5+ns(mriage, 3)+genotyping_array
Number of self-reported non-cancer illnesses	LAmax	135	45551	501659	39710	0.360051	0.0582268	6.32719e-10	6.18358		dependent	LAmax ~ value+mri_serial_number+sex+PC1+PC2+PC3+PC4+PC5+ns(mriage, 3)+genotyping_array
Average weekly beer plus cider intake	LAmin_indexed	1588	45551	346506	29363	0.0594091	0.00961098	6.43794e-10	6.18138		dependent	LAmin_indexed ~ value+mri_serial_number+sex+PC1+PC2+PC3+PC4+PC5+ns(mriage, 3)+genotyping_array
Average acceleration 16:00 - 16:59	LAmin_indexed	90043	45551	103691	17040	0.014359	0.00233112	7.45211e-10	6.1597		dependent	LAmin_indexed ~ value+mri_serial_number+sex+PC1+PC2+PC3+PC4+PC5+ns(mriage, 3)+genotyping_array
Standing height	LAmax_indexed	50	45551	499982	38366	0.0458301	0.00744142	7.40324e-10	6.15878		dependent	LAmax_indexed ~ value+mri_serial_number+sex+PC1+PC2+PC3+PC4+PC5+ns(mriage, 3)+genotyping_array
Reticulocyte count	LAmax_indexed	30250	45551	469868	36516	-8.64187	1.40544	7.88528e-10	6.14885		dependent	LAmax_indexed ~ value+mri_serial_number+sex+PC1+PC2+PC3+PC4+PC5+ns(mriage, 3)+genotyping_array
Fraction acceleration <= 1800 milli-gravities	LASV_indexed	90156	45551	103691	17040	-614.573	99.9992	8.13435e-10	6.14578		dependent	LASV_indexed ~ value+mri_serial_number+sex+PC1+PC2+PC3+PC4+PC5+ns(mriage, 3)+genotyping_array
Fraction acceleration <= 10 milli-gravities	LAmin_indexed	90101	45551	103691	17040	-3.53514	0.57676	9.02067e-10	6.12931		dependent	LAmin_indexed ~ value+mri_serial_number+sex+PC1+PC2+PC3+PC4+PC5+ns(mriage, 3)+genotyping_array
Lymphocyte count	LASV_indexed	30120	45551	477300	37084	-0.193134	0.0315588	9.46212e-10	6.11981		dependent	LASV_indexed ~ value+mri_serial_number+sex+PC1+PC2+PC3+PC4+PC5+ns(mriage, 3)+genotyping_array
Pack years adult smoking as proportion of life span exposed to smoking	LAEF	20162	45551	150950	10020	-1.54769	0.253407	1.04964e-09	6.10751		dependent	LAEF ~ value+mri_serial_number+sex+PC1+PC2+PC3+PC4+PC5+ns(mriage, 3)+genotyping_array
Volume of Li-Hep plasma held by UKB	LAmin_indexed	30374	45551	487140	37783	0.000367782	6.0221e-05	1.02371e-09	6.10722		dependent	LAmin_indexed ~ value+mri_serial_number+sex+PC1+PC2+PC3+PC4+PC5+ns(mriage, 3)+genotyping_array
Arm fat percentage (right)	LAEF	23119	45551	492280	39248	-0.0370435	0.00607422	1.08088e-09	6.09847		dependent	LAEF ~ value+mri_serial_number+sex+PC1+PC2+PC3+PC4+PC5+ns(mriage, 3)+genotyping_array
LDL direct	LAmin_lvindexed	30780	45551	468732	37060	-0.00303896	0.000499359	1.17105e-09	6.08572		dependent	LAmin_lvindexed ~ value+mri_serial_number+sex+PC1+PC2+PC3+PC4+PC5+ns(mriage, 3)+genotyping_array
Time spend outdoors in summer	LASV	1050	45551	497933	39542	0.0844572	0.0138902	1.2101e-09	6.08036		dependent	LASV ~ value+mri_serial_number+sex+PC1+PC2+PC3+PC4+PC5+ns(mriage, 3)+genotyping_array
Gamma glutamyltransferase	LASV_lvindexed	30730	45551	469368	37118	5.55406e-05	9.13638e-06	1.2207e-09	6.07905		dependent	LASV_lvindexed ~ value+mri_serial_number+sex+PC1+PC2+PC3+PC4+PC5+ns(mriage, 3)+genotyping_array
Arm fat percentage (right)	LASV_indexed	23119	45551	492280	37946	-0.0221258	0.00364246	1.25627e-09	6.07441		dependent	LASV_indexed ~ value+mri_serial_number+sex+PC1+PC2+PC3+PC4+PC5+ns(mriage, 3)+genotyping_array
Platelet crit	LAEF	30090	45551	478182	38421	5.80617	0.956989	1.31442e-09	6.06712		dependent	LAEF ~ value+mri_serial_number+sex+PC1+PC2+PC3+PC4+PC5+ns(mriage, 3)+genotyping_array
Red blood cell (erythrocyte) distribution width	LAmin_indexed	30070	45551	478187	37140	0.223787	0.0369381	1.38767e-09	6.05844		dependent	LAmin_indexed ~ value+mri_serial_number+sex+PC1+PC2+PC3+PC4+PC5+ns(mriage, 3)+genotyping_array
Fraction acceleration <= 300 milli-gravities	LAmin	90135	45551	103691	17615	-93.5862	15.4538	1.42482e-09	6.05589		dependent	LAmin ~ value+mri_serial_number+sex+PC1+PC2+PC3+PC4+PC5+ns(mriage, 3)+genotyping_array
Creatinine (enzymatic) in urine	LAmin	30510	45551	484327	38700	7.70631e-05	1.27297e-05	1.42767e-09	6.0538		dependent	LAmin ~ value+mri_serial_number+sex+PC1+PC2+PC3+PC4+PC5+ns(mriage, 3)+genotyping_array
Pack years of smoking	LAmax_indexed	20161	45551	150950	9667	-0.0400192	0.00661112	1.47177e-09	6.05332		dependent	LAmax_indexed ~ value+mri_serial_number+sex+PC1+PC2+PC3+PC4+PC5+ns(mriage, 3)+genotyping_array
6mm strong meridian (left)	LASV	5134	45551	95326	7629	-0.438049	0.0723696	1.48963e-09	6.05294		dependent	LASV ~ value+mri_serial_number+sex+PC1+PC2+PC3+PC4+PC5+ns(mriage, 3)+genotyping_array
High light scatter reticulocyte count	LASV	30300	45551	469868	37770	31.2722	5.16805	1.45244e-09	6.05106		dependent	LASV ~ value+mri_serial_number+sex+PC1+PC2+PC3+PC4+PC5+ns(mriage, 3)+genotyping_array
Platelet crit	LAmin_indexed	30090	45551	478182	37141	-4.67046	0.772095	1.47074e-09	6.04907		dependent	LAmin_indexed ~ value+mri_serial_number+sex+PC1+PC2+PC3+PC4+PC5+ns(mriage, 3)+genotyping_array
Average acceleration 11:00 - 11:59	LAmin_indexed	90038	45551	103691	17040	0.0123662	0.00204595	1.53245e-09	6.04424		dependent	LAmin_indexed ~ value+mri_serial_number+sex+PC1+PC2+PC3+PC4+PC5+ns(mriage, 3)+genotyping_array
IGF-1	LAmin	30770	45551	467066	37568	-0.0782328	0.0129502	1.54539e-09	6.04106		dependent	LAmin ~ value+mri_serial_number+sex+PC1+PC2+PC3+PC4+PC5+ns(mriage, 3)+genotyping_array
Cooked vegetable intake	LAmax_indexed	1289	45551	501628	38386	0.114969	0.0190333	1.55115e-09	6.04043		dependent	LAmax_indexed ~ value+mri_serial_number+sex+PC1+PC2+PC3+PC4+PC5+ns(mriage, 3)+genotyping_array
Fraction acceleration <= 9 milli-gravities	LAmin_indexed	90100	45551	103691	17040	-3.44867	0.571015	1.57764e-09	6.03954		dependent	LAmin_indexed ~ value+mri_serial_number+sex+PC1+PC2+PC3+PC4+PC5+ns(mriage, 3)+genotyping_array
Average acceleration 07:00 - 07:59	LAmin_indexed	90034	45551	103691	17040	0.0120204	0.00199199	1.62895e-09	6.03436		dependent	LAmin_indexed ~ value+mri_serial_number+sex+PC1+PC2+PC3+PC4+PC5+ns(mriage, 3)+genotyping_array
Age stopped smoking	LAEF	2897	45551	120976	9004	-0.0533451	0.00885105	1.73623e-09	6.02698		dependent	LAEF ~ value+mri_serial_number+sex+PC1+PC2+PC3+PC4+PC5+ns(mriage, 3)+genotyping_array
Triglycerides	LAmax	30870	45551	469240	37728	-0.620515	0.103138	1.80014e-09	6.01637		dependent	LAmax ~ value+mri_serial_number+sex+PC1+PC2+PC3+PC4+PC5+ns(mriage, 3)+genotyping_array
Time spend outdoors in summer	LASV_indexed	1050	45551	497933	38226	0.042804	0.00712165	1.86732e-09	6.01041		dependent	LASV_indexed ~ value+mri_serial_number+sex+PC1+PC2+PC3+PC4+PC5+ns(mriage, 3)+genotyping_array
Fraction acceleration <= 100 milli-gravities	LASV	90127	45551	103691	17615	-12.8108	2.13474	1.99828e-09	6.0011		dependent	LASV ~ value+mri_serial_number+sex+PC1+PC2+PC3+PC4+PC5+ns(mriage, 3)+genotyping_array
Salad / raw vegetable intake	LAmin_indexed	1299	45551	501628	38386	0.0587768	0.00983121	2.27065e-09	5.97859		dependent	LAmin_indexed ~ value+mri_serial_number+sex+PC1+PC2+PC3+PC4+PC5+ns(mriage, 3)+genotyping_array
Systolic blood pressure, automated reading	LAmin_lvindexed	4080	45551	468077	36454	0.000141704	2.37033e-05	2.27635e-09	5.97825		dependent	LAmin_lvindexed ~ value+mri_serial_number+sex+PC1+PC2+PC3+PC4+PC5+ns(mriage, 3)+genotyping_array
GP prescription records	LAmin_indexed	42039	45551	222122	17438	0.00126831	0.000212345	2.37624e-09	5.97289		dependent	LAmin_indexed ~ value+mri_serial_number+sex+PC1+PC2+PC3+PC4+PC5+ns(mriage, 3)+genotyping_array
GP prescription records	LASV_indexed	42039	45551	222122	17438	-0.000943361	0.000158016	2.41819e-09	5.97002		dependent	LASV_indexed ~ value+mri_serial_number+sex+PC1+PC2+PC3+PC4+PC5+ns(mriage, 3)+genotyping_array
Pulse rate (during blood-pressure measurement)	LASV	95	45551	33107	2633	-0.103028	0.0172645	2.73244e-09	5.96763		dependent	LASV ~ value+mri_serial_number+sex+PC1+PC2+PC3+PC4+PC5+ns(mriage, 3)+genotyping_array
Trunk fat percentage	LAEF	23127	45551	492091	39221	-0.0357839	0.00600834	2.61146e-09	5.95571		dependent	LAEF ~ value+mri_serial_number+sex+PC1+PC2+PC3+PC4+PC5+ns(mriage, 3)+genotyping_array
Birth weight of first child	LAmin	2744	45551	221452	16047	0.301907	0.0506941	2.64741e-09	5.95547		dependent	LAmin ~ value+mri_serial_number+PC1+PC2+PC3+PC4+PC5+ns(mriage, 3)+genotyping_array
Fraction acceleration <= 95 milli-gravities	LASV	90126	45551	103691	17615	-11.9759	2.01681	2.93844e-09	5.93806		dependent	LASV ~ value+mri_serial_number+sex+PC1+PC2+PC3+PC4+PC5+ns(mriage, 3)+genotyping_array
3mm weak meridian (left)	LAmax	5096	45551	109977	8716	-0.790465	0.133338	3.17743e-09	5.9283		dependent	LAmax ~ value+mri_serial_number+sex+PC1+PC2+PC3+PC4+PC5+ns(mriage, 3)+genotyping_array
Fraction acceleration <= 8 milli-gravities	LAmin_indexed	90099	45551	103691	17040	-3.34541	0.564374	3.13233e-09	5.92765		dependent	LAmin_indexed ~ value+mri_serial_number+sex+PC1+PC2+PC3+PC4+PC5+ns(mriage, 3)+genotyping_array
Fraction acceleration <= 7 milli-gravities	LAmin_indexed	90098	45551	103691	17040	-3.28282	0.55526	3.43969e-09	5.91222		dependent	LAmin_indexed ~ value+mri_serial_number+sex+PC1+PC2+PC3+PC4+PC5+ns(mriage, 3)+genotyping_array
3mm weak meridian (right)	LAmax	5099	45551	109929	8735	-0.784915	0.132804	3.54287e-09	5.91031		dependent	LAmax ~ value+mri_serial_number+sex+PC1+PC2+PC3+PC4+PC5+ns(mriage, 3)+genotyping_array
Fraction acceleration <= 2 milli-gravities	LAmax_indexed	90093	45551	103691	17040	-4.98698	0.844032	3.51775e-09	5.90852		dependent	LAmax_indexed ~ value+mri_serial_number+sex+PC1+PC2+PC3+PC4+PC5+ns(mriage, 3)+genotyping_array
HDL cholesterol	LAmin	30760	45551	429894	34430	-1.24543	0.211326	3.81809e-09	5.89342		dependent	LAmin ~ value+mri_serial_number+sex+PC1+PC2+PC3+PC4+PC5+ns(mriage, 3)+genotyping_array
Hand grip strength (right)	LASV_lvindexed	47	45551	499193	38950	-0.000226997	3.85322e-05	3.86784e-09	5.8911		dependent	LASV_lvindexed ~ value+mri_serial_number+sex+PC1+PC2+PC3+PC4+PC5+ns(mriage, 3)+genotyping_array
No-wear time bias adjusted acceleration standard deviation	LAmin	90088	45551	103691	17615	0.0239639	0.00407282	4.08087e-09	5.88386		dependent	LAmin ~ value+mri_serial_number+sex+PC1+PC2+PC3+PC4+PC5+ns(mriage, 3)+genotyping_array
Hand grip strength (left)	LASV_lvindexed	46	45551	499126	38951	-0.000230622	3.92106e-05	4.09575e-09	5.88162		dependent	LASV_lvindexed ~ value+mri_serial_number+sex+PC1+PC2+PC3+PC4+PC5+ns(mriage, 3)+genotyping_array
Average acceleration 12:00 - 12:59	LAmax	90039	45551	103691	17615	0.0331013	0.00563116	4.22136e-09	5.87824		dependent	LAmax ~ value+mri_serial_number+sex+PC1+PC2+PC3+PC4+PC5+ns(mriage, 3)+genotyping_array
Red blood cell (erythrocyte) count	LASV_lvindexed	30010	45551	478189	37791	0.00507277	0.000864167	4.39093e-09	5.87013		dependent	LASV_lvindexed ~ value+mri_serial_number+sex+PC1+PC2+PC3+PC4+PC5+ns(mriage, 3)+genotyping_array
Sodium in urine	LAmin_indexed	30530	45551	483294	37363	-0.00487553	0.00083156	4.58064e-09	5.86312		dependent	LAmin_indexed ~ value+mri_serial_number+sex+PC1+PC2+PC3+PC4+PC5+ns(mriage, 3)+genotyping_array
Fraction acceleration <= 80 milli-gravities	LASV	90123	45551	103691	17615	-9.94439	1.69846	4.8564e-09	5.85495		dependent	LASV ~ value+mri_serial_number+sex+PC1+PC2+PC3+PC4+PC5+ns(mriage, 3)+genotyping_array
Duration of vigorous activity	LAmin	914	45551	294734	26220	0.0118649	0.00202779	4.93966e-09	5.85116		dependent	LAmin ~ value+mri_serial_number+sex+PC1+PC2+PC3+PC4+PC5+ns(mriage, 3)+genotyping_array
Fraction acceleration <= 1400 milli-gravities	LAmin	90152	45551	103691	17615	-710.673	121.498	5.02522e-09	5.84926		dependent	LAmin ~ value+mri_serial_number+sex+PC1+PC2+PC3+PC4+PC5+ns(mriage, 3)+genotyping_array
Spells in hospital	LAmin	41235	45551	330461	24599	0.144463	0.0247121	5.10417e-09	5.84583		dependent	LAmin ~ value+mri_serial_number+sex+PC1+PC2+PC3+PC4+PC5+ns(mriage, 3)+genotyping_array
Average acceleration 13:00 - 13:59	LAmin_indexed	90040	45551	103691	17040	0.0136663	0.00233859	5.1946e-09	5.84383		dependent	LAmin_indexed ~ value+mri_serial_number+sex+PC1+PC2+PC3+PC4+PC5+ns(mriage, 3)+genotyping_array
Readings exceeding +/-8 gravities before calibration	LAmax	90183	45551	103691	17615	0.000804922	0.000137761	5.22088e-09	5.84289		dependent	LAmax ~ value+mri_serial_number+sex+PC1+PC2+PC3+PC4+PC5+ns(mriage, 3)+genotyping_array
White blood cell (leukocyte) count	LASV	30000	45551	478184	38420	-0.166337	0.0285087	5.43479e-09	5.83461		dependent	LASV ~ value+mri_serial_number+sex+PC1+PC2+PC3+PC4+PC5+ns(mriage, 3)+genotyping_array
Fraction acceleration <= 90 milli-gravities	LASV	90125	45551	103691	17615	-11.115	1.90766	5.75897e-09	5.8265		dependent	LASV ~ value+mri_serial_number+sex+PC1+PC2+PC3+PC4+PC5+ns(mriage, 3)+genotyping_array
Time spent using computer	LASV_indexed	1080	45551	497866	38226	-0.0285034	0.00489355	5.76742e-09	5.8247		dependent	LASV_indexed ~ value+mri_serial_number+sex+PC1+PC2+PC3+PC4+PC5+ns(mriage, 3)+genotyping_array
Phosphate	LAEF	30810	45551	429274	34390	-1.69241	0.290585	5.79162e-09	5.82414		dependent	LAEF ~ value+mri_serial_number+sex+PC1+PC2+PC3+PC4+PC5+ns(mriage, 3)+genotyping_array
Fraction acceleration <= 1900 milli-gravities	LAmax_indexed	90157	45551	103691	17040	-1339.65	230.065	5.88754e-09	5.8229		dependent	LAmax_indexed ~ value+mri_serial_number+sex+PC1+PC2+PC3+PC4+PC5+ns(mriage, 3)+genotyping_array
Calcium	LAmax	30680	45551	429955	34441	-6.34936	1.09077	5.90192e-09	5.82099		dependent	LAmax ~ value+mri_serial_number+sex+PC1+PC2+PC3+PC4+PC5+ns(mriage, 3)+genotyping_array
Body fat percentage	LAEF	23099	45551	492113	39242	-0.0403667	0.00693734	5.97476e-09	5.81875		dependent	LAEF ~ value+mri_serial_number+sex+PC1+PC2+PC3+PC4+PC5+ns(mriage, 3)+genotyping_array
Average acceleration 06:00 - 06:59	LAmax	90033	45551	103691	17615	0.0452374	0.00777474	6.04061e-09	5.81851		dependent	LAmax ~ value+mri_serial_number+sex+PC1+PC2+PC3+PC4+PC5+ns(mriage, 3)+genotyping_array
Readings exceeding +/-8 gravities after calibration	LAmax	90185	45551	103691	17615	0.000790816	0.000135948	6.09374e-09	5.81704		dependent	LAmax ~ value+mri_serial_number+sex+PC1+PC2+PC3+PC4+PC5+ns(mriage, 3)+genotyping_array
Birth weight	LASV_lvindexed	20022	45551	277000	23279	-0.00340867	0.000588876	7.19613e-09	5.78843		dependent	LASV_lvindexed ~ value+mri_serial_number+sex+PC1+PC2+PC3+PC4+PC5+ns(mriage, 3)+genotyping_array
Glycated haemoglobin (HbA1c)	LASV	30750	45551	466530	37596	-0.0574414	0.0099359	7.47562e-09	5.7812		dependent	LASV ~ value+mri_serial_number+sex+PC1+PC2+PC3+PC4+PC5+ns(mriage, 3)+genotyping_array
Calcium	LAmin_indexed	30680	45551	429955	33298	-2.25978	0.390961	7.53413e-09	5.78006		dependent	LAmin_indexed ~ value+mri_serial_number+sex+PC1+PC2+PC3+PC4+PC5+ns(mriage, 3)+genotyping_array
Heel Broadband ultrasound attenuation, direct entry	LASV	3144	45551	279123	21658	0.0216849	0.00375511	7.81072e-09	5.77478		dependent	LASV ~ value+mri_serial_number+sex+PC1+PC2+PC3+PC4+PC5+ns(mriage, 3)+genotyping_array
White blood cell (leukocyte) count	LAmax	30000	45551	478184	38420	-0.315429	0.0546269	7.78931e-09	5.77425		dependent	LAmax ~ value+mri_serial_number+sex+PC1+PC2+PC3+PC4+PC5+ns(mriage, 3)+genotyping_array
High light scatter reticulocyte percentage	LAEF	30290	45551	469869	37771	-1.15676	0.200402	7.88585e-09	5.77219		dependent	LAEF ~ value+mri_serial_number+sex+PC1+PC2+PC3+PC4+PC5+ns(mriage, 3)+genotyping_array
Monday average acceleration	LASV	90019	45551	103691	17615	0.0369554	0.00641206	8.38064e-09	5.76342		dependent	LASV ~ value+mri_serial_number+sex+PC1+PC2+PC3+PC4+PC5+ns(mriage, 3)+genotyping_array
Tuesday average acceleration	LAmax	90020	45551	103691	17615	0.0679295	0.011796	8.61861e-09	5.75868		dependent	LAmax ~ value+mri_serial_number+sex+PC1+PC2+PC3+PC4+PC5+ns(mriage, 3)+genotyping_array
Neuroticism score	LASV	20127	45551	401588	33432	-0.0975879	0.0169515	8.64192e-09	5.7569		dependent	LASV ~ value+mri_serial_number+sex+PC1+PC2+PC3+PC4+PC5+ns(mriage, 3)+genotyping_array
Year job started	LASV_indexed	22602	45551	120303	21092	0.051678	0.00898096	8.8275e-09	5.75417		dependent	LASV_indexed ~ value+mri_serial_number+sex+PC1+PC2+PC3+PC4+PC5+ns(mriage, 3)+genotyping_array
ECG, heart rate	LAEF	5983	45551	74986	6059	0.0453036	0.00787582	9.23811e-09	5.75224		dependent	LAEF ~ value+mri_serial_number+sex+PC1+PC2+PC3+PC4+PC5+ns(mriage, 3)+genotyping_array
Time spent watching television (TV)	LASV_indexed	1070	45551	501638	38386	-0.0418665	0.0072785	8.88192e-09	5.75208		dependent	LASV_indexed ~ value+mri_serial_number+sex+PC1+PC2+PC3+PC4+PC5+ns(mriage, 3)+genotyping_array
Leg fat mass (right)	LAmin_indexed	23112	45551	492345	37957	0.142556	0.0247984	9.06635e-09	5.74862		dependent	LAmin_indexed ~ value+mri_serial_number+sex+PC1+PC2+PC3+PC4+PC5+ns(mriage, 3)+genotyping_array
Calcium	LAEF	30680	45551	429955	34441	2.78962	0.486094	9.61246e-09	5.73884		dependent	LAEF ~ value+mri_serial_number+sex+PC1+PC2+PC3+PC4+PC5+ns(mriage, 3)+genotyping_array
Fraction acceleration <= 6 milli-gravities	LAmin_indexed	90097	45551	103691	17040	-3.15148	0.549665	1.00074e-08	5.73345		dependent	LAmin_indexed ~ value+mri_serial_number+sex+PC1+PC2+PC3+PC4+PC5+ns(mriage, 3)+genotyping_array
Interpolated Age of participant when operation took place	LAmin	20011	45551	391283	29321	0.0260262	0.00454133	1.00834e-08	5.73097		dependent	LAmin ~ value+mri_serial_number+sex+PC1+PC2+PC3+PC4+PC5+ns(mriage, 3)+genotyping_array
Fraction acceleration <= 85 milli-gravities	LASV	90124	45551	103691	17615	-10.3761	1.81149	1.0331e-08	5.72795		dependent	LASV ~ value+mri_serial_number+sex+PC1+PC2+PC3+PC4+PC5+ns(mriage, 3)+genotyping_array
Heel bone mineral density (BMD) (right)	LAmax	4124	45551	164111	12781	7.21384	1.25949	1.04167e-08	5.72759		dependent	LAmax ~ value+mri_serial_number+sex+PC1+PC2+PC3+PC4+PC5+ns(mriage, 3)+genotyping_array
Testosterone	LAmax_indexed	30850	45551	425232	33478	0.107462	0.0188241	1.14777e-08	5.70874		dependent	LAmax_indexed ~ value+mri_serial_number+sex+PC1+PC2+PC3+PC4+PC5+ns(mriage, 3)+genotyping_array
Total protein	LAmin_indexed	30860	45551	429627	33255	-0.0521615	0.00913757	1.14971e-08	5.70846		dependent	LAmin_indexed ~ value+mri_serial_number+sex+PC1+PC2+PC3+PC4+PC5+ns(mriage, 3)+genotyping_array
Fraction acceleration <= 5 milli-gravities	LAmin_indexed	90096	45551	103691	17040	-3.12787	0.54858	1.2054e-08	5.70176		dependent	LAmin_indexed ~ value+mri_serial_number+sex+PC1+PC2+PC3+PC4+PC5+ns(mriage, 3)+genotyping_array
Fraction acceleration <= 1600 milli-gravities	LASV	90154	45551	103691	17615	-767.889	134.734	1.22228e-08	5.6993		dependent	LASV ~ value+mri_serial_number+sex+PC1+PC2+PC3+PC4+PC5+ns(mriage, 3)+genotyping_array
Maximum readings exceeding +/-8 gravities after calibration in a 5 second epoch	LASV_indexed	90186	45551	103691	17040	0.0120901	0.00212176	1.23134e-08	5.69813		dependent	LASV_indexed ~ value+mri_serial_number+sex+PC1+PC2+PC3+PC4+PC5+ns(mriage, 3)+genotyping_array
6mm weak meridian (left)	LASV	5097	45551	95326	7629	-0.424573	0.0746082	1.31217e-08	5.6907		dependent	LASV ~ value+mri_serial_number+sex+PC1+PC2+PC3+PC4+PC5+ns(mriage, 3)+genotyping_array
Thursday average acceleration	LAmax	90022	45551	103691	17615	0.068643	0.0120745	1.32918e-08	5.68496		dependent	LAmax ~ value+mri_serial_number+sex+PC1+PC2+PC3+PC4+PC5+ns(mriage, 3)+genotyping_array
Interpolated Age of participant when non-cancer illness first diagnosed	LAmin	20009	45551	375045	27398	0.0293377	0.00516345	1.34644e-08	5.68179		dependent	LAmin ~ value+mri_serial_number+sex+PC1+PC2+PC3+PC4+PC5+ns(mriage, 3)+genotyping_array
Heel bone mineral density (BMD) (left)	LAmax	4105	45551	164117	12782	7.06514	1.24575	1.44732e-08	5.67137		dependent	LAmax ~ value+mri_serial_number+sex+PC1+PC2+PC3+PC4+PC5+ns(mriage, 3)+genotyping_array
Fraction acceleration <= 200 milli-gravities	LAmax	90131	45551	103691	17615	-62.1432	10.958	1.44175e-08	5.67102		dependent	LAmax ~ value+mri_serial_number+sex+PC1+PC2+PC3+PC4+PC5+ns(mriage, 3)+genotyping_array
Direct bilirubin	LAEF	30660	45551	398634	32736	-0.317997	0.0561068	1.45929e-08	5.66772		dependent	LAEF ~ value+mri_serial_number+sex+PC1+PC2+PC3+PC4+PC5+ns(mriage, 3)+genotyping_array
3mm strong meridian (right)	LASV	5132	45551	109929	8735	-0.378163	0.06673	1.49891e-08	5.66706		dependent	LASV ~ value+mri_serial_number+sex+PC1+PC2+PC3+PC4+PC5+ns(mriage, 3)+genotyping_array
Systolic blood pressure, manual reading	LASV_lvindexed	93	45551	33107	2592	0.000360364	6.3616e-05	1.6364e-08	5.66468		dependent	LASV_lvindexed ~ value+mri_serial_number+sex+PC1+PC2+PC3+PC4+PC5+ns(mriage, 3)+genotyping_array
Year of birth	LAEF	22200	45551	121280	21972	0.246266	0.0434904	1.51007e-08	5.66255		dependent	LAEF ~ value+mri_serial_number+sex+PC1+PC2+PC3+PC4+PC5+ns(mriage, 3)+genotyping_array
Pulse rate, automated reading	LAmax_lvindexed	102	45551	468090	36454	-0.000271962	4.80315e-05	1.50607e-08	5.66215		dependent	LAmax_lvindexed ~ value+mri_serial_number+sex+PC1+PC2+PC3+PC4+PC5+ns(mriage, 3)+genotyping_array
6mm strong meridian (right)	LASV	5133	45551	96090	7762	-0.41003	0.0724844	1.59711e-08	5.6568		dependent	LASV ~ value+mri_serial_number+sex+PC1+PC2+PC3+PC4+PC5+ns(mriage, 3)+genotyping_array
Average acceleration 11:00 - 11:59	LASV	90038	45551	103691	17615	0.0167727	0.00296592	1.58143e-08	5.65513		dependent	LASV ~ value+mri_serial_number+sex+PC1+PC2+PC3+PC4+PC5+ns(mriage, 3)+genotyping_array
Average weekly beer plus cider intake	LAEF	1588	45551	346506	30370	-0.0664702	0.011754	1.57145e-08	5.65511		dependent	LAEF ~ value+mri_serial_number+sex+PC1+PC2+PC3+PC4+PC5+ns(mriage, 3)+genotyping_array
Maximum readings exceeding +/-8 gravities before calibration in a 5 second epoch	LASV_indexed	90184	45551	103691	17040	0.0121285	0.00214628	1.62118e-08	5.65095		dependent	LASV_indexed ~ value+mri_serial_number+sex+PC1+PC2+PC3+PC4+PC5+ns(mriage, 3)+genotyping_array
Heel quantitative ultrasound index (QUI), direct entry (right)	LAmax	4123	45551	164227	12788	0.0446573	0.00791456	1.71244e-08	5.64242		dependent	LAmax ~ value+mri_serial_number+sex+PC1+PC2+PC3+PC4+PC5+ns(mriage, 3)+genotyping_array
Heel bone mineral density (BMD) T-score, automated (right)	LAmax	4125	45551	164227	12788	0.791012	0.140192	1.71297e-08	5.64236		dependent	LAmax ~ value+mri_serial_number+sex+PC1+PC2+PC3+PC4+PC5+ns(mriage, 3)+genotyping_array
Heel broadband ultrasound attenuation (left)	LAmin	4101	45551	164209	12786	0.0354626	0.00629831	1.83488e-08	5.63049		dependent	LAmin ~ value+mri_serial_number+sex+PC1+PC2+PC3+PC4+PC5+ns(mriage, 3)+genotyping_array
Standard deviation of acceleration	LAmin	90013	45551	103691	17615	0.0231036	0.00411015	1.92623e-08	5.6211		dependent	LAmin ~ value+mri_serial_number+sex+PC1+PC2+PC3+PC4+PC5+ns(mriage, 3)+genotyping_array
Average weekly red wine intake	LAmax_lvindexed	1568	45551	346507	29842	0.000581121	0.000103547	2.01631e-08	5.61212		dependent	LAmax_lvindexed ~ value+mri_serial_number+sex+PC1+PC2+PC3+PC4+PC5+ns(mriage, 3)+genotyping_array
Average acceleration 19:00 - 19:59	LAmax	90046	45551	103691	17615	0.0358712	0.00639215	2.03293e-08	5.61176		dependent	LAmax ~ value+mri_serial_number+sex+PC1+PC2+PC3+PC4+PC5+ns(mriage, 3)+genotyping_array
Neutrophill percentage	LAmax_indexed	30200	45551	477306	37085	-0.0321074	0.00572803	2.09354e-08	5.60531		dependent	LAmax_indexed ~ value+mri_serial_number+sex+PC1+PC2+PC3+PC4+PC5+ns(mriage, 3)+genotyping_array
Cooked vegetable intake	LAmin	1289	45551	501628	39702	0.154415	0.0275557	2.11156e-08	5.60375		dependent	LAmin ~ value+mri_serial_number+sex+PC1+PC2+PC3+PC4+PC5+ns(mriage, 3)+genotyping_array
Number of days/week of moderate physical activity 10+ minutes	LAEF	884	45551	501643	39702	-0.0992161	0.0177575	2.32154e-08	5.58729		dependent	LAEF ~ value+mri_serial_number+sex+PC1+PC2+PC3+PC4+PC5+ns(mriage, 3)+genotyping_array
Reticulocyte percentage	LASV	30240	45551	469868	37771	0.383419	0.0686671	2.37017e-08	5.58374		dependent	LASV ~ value+mri_serial_number+sex+PC1+PC2+PC3+PC4+PC5+ns(mriage, 3)+genotyping_array
Neuroticism score	LAmax	20127	45551	401588	33432	-0.181555	0.0325376	2.4259e-08	5.57985		dependent	LAmax ~ value+mri_serial_number+sex+PC1+PC2+PC3+PC4+PC5+ns(mriage, 3)+genotyping_array
Average acceleration 17:00 - 17:59	LASV	90044	45551	103691	17615	0.0188257	0.00337931	2.57209e-08	5.57085		dependent	LASV ~ value+mri_serial_number+sex+PC1+PC2+PC3+PC4+PC5+ns(mriage, 3)+genotyping_array
Fraction acceleration <= 75 milli-gravities	LASV	90122	45551	103691	17615	-8.9684	1.61497	2.84394e-08	5.55329		dependent	LASV ~ value+mri_serial_number+sex+PC1+PC2+PC3+PC4+PC5+ns(mriage, 3)+genotyping_array
Fraction acceleration <= 275 milli-gravities	LAmin	90134	45551	103691	17615	-75.4161	13.5968	2.95465e-08	5.5466		dependent	LAmin ~ value+mri_serial_number+sex+PC1+PC2+PC3+PC4+PC5+ns(mriage, 3)+genotyping_array
Heel bone mineral density (BMD) T-score, automated (left)	LAmax	4106	45551	164219	12786	0.770423	0.139022	3.0545e-08	5.54172		dependent	LAmax ~ value+mri_serial_number+sex+PC1+PC2+PC3+PC4+PC5+ns(mriage, 3)+genotyping_array
Heel quantitative ultrasound index (QUI), direct entry (left)	LAmax	4104	45551	164219	12786	0.0434941	0.00784853	3.05518e-08	5.54168		dependent	LAmax ~ value+mri_serial_number+sex+PC1+PC2+PC3+PC4+PC5+ns(mriage, 3)+genotyping_array
Apolipoprotein A	LAmax	30630	45551	427532	34242	-2.29589	0.414367	3.03443e-08	5.54072		dependent	LAmax ~ value+mri_serial_number+sex+PC1+PC2+PC3+PC4+PC5+ns(mriage, 3)+genotyping_array
Friday average acceleration	LASV	90023	45551	103691	17615	0.0359295	0.00648814	3.10819e-08	5.53772		dependent	LASV ~ value+mri_serial_number+sex+PC1+PC2+PC3+PC4+PC5+ns(mriage, 3)+genotyping_array
Cooked vegetable intake	LASV	1289	45551	501628	39702	0.111148	0.0200878	3.16543e-08	5.53313		dependent	LASV ~ value+mri_serial_number+sex+PC1+PC2+PC3+PC4+PC5+ns(mriage, 3)+genotyping_array
Trunk fat mass	LAmin_indexed	23128	45551	492064	37922	0.0390184	0.0070936	3.81147e-08	5.50051		dependent	LAmin_indexed ~ value+mri_serial_number+sex+PC1+PC2+PC3+PC4+PC5+ns(mriage, 3)+genotyping_array
3mm strong meridian (left)	LASV	5135	45551	109977	8716	-0.365845	0.0665204	3.91124e-08	5.49974		dependent	LASV ~ value+mri_serial_number+sex+PC1+PC2+PC3+PC4+PC5+ns(mriage, 3)+genotyping_array
GP clinical event records	LAmin_indexed	42040	45551	230105	18130	0.000740569	0.000134719	3.91175e-08	5.49716		dependent	LAmin_indexed ~ value+mri_serial_number+sex+PC1+PC2+PC3+PC4+PC5+ns(mriage, 3)+genotyping_array
Time spend outdoors in summer	LAmin_indexed	1050	45551	497933	38226	0.0525111	0.00956113	3.99611e-08	5.49214		dependent	LAmin_indexed ~ value+mri_serial_number+sex+PC1+PC2+PC3+PC4+PC5+ns(mriage, 3)+genotyping_array
Immature reticulocyte fraction	LAEF	30280	45551	469867	37771	-3.96478	0.72221	4.05005e-08	5.48979		dependent	LAEF ~ value+mri_serial_number+sex+PC1+PC2+PC3+PC4+PC5+ns(mriage, 3)+genotyping_array
Interpolated Age of participant when non-cancer illness first diagnosed	LAmax_lvindexed	20009	45551	375045	26941	0.000209825	3.82629e-05	4.20104e-08	5.48377		dependent	LAmax_lvindexed ~ value+mri_serial_number+sex+PC1+PC2+PC3+PC4+PC5+ns(mriage, 3)+genotyping_array
Apolipoprotein A	LAEF	30630	45551	427532	34242	1.00915	0.184445	4.49949e-08	5.47127		dependent	LAEF ~ value+mri_serial_number+sex+PC1+PC2+PC3+PC4+PC5+ns(mriage, 3)+genotyping_array
Testosterone	LAmax_lvindexed	30850	45551	425232	34049	-0.00112315	0.000205431	4.60233e-08	5.46727		dependent	LAmax_lvindexed ~ value+mri_serial_number+sex+PC1+PC2+PC3+PC4+PC5+ns(mriage, 3)+genotyping_array
Number of operations, self-reported	LAmin	136	45551	501659	39710	0.269915	0.0494063	4.70498e-08	5.46317		dependent	LAmin ~ value+mri_serial_number+sex+PC1+PC2+PC3+PC4+PC5+ns(mriage, 3)+genotyping_array
Position of the pulse wave peak	LAmax_lvindexed	4198	45551	170754	12989	0.000878743	0.000160926	4.83382e-08	5.46056		dependent	LAmax_lvindexed ~ value+mri_serial_number+sex+PC1+PC2+PC3+PC4+PC5+ns(mriage, 3)+genotyping_array
6mm weak meridian (right)	LASV	5098	45551	96090	7762	-0.403888	0.0740018	4.96931e-08	5.45782		dependent	LASV ~ value+mri_serial_number+sex+PC1+PC2+PC3+PC4+PC5+ns(mriage, 3)+genotyping_array
Monocyte count	LAmax_indexed	30130	45551	477300	37084	-1.33735	0.245391	5.07329e-08	5.44985		dependent	LAmax_indexed ~ value+mri_serial_number+sex+PC1+PC2+PC3+PC4+PC5+ns(mriage, 3)+genotyping_array
Fraction acceleration <= 70 milli-gravities	LASV	90121	45551	103691	17615	-8.38063	1.53778	5.10941e-08	5.44983		dependent	LASV ~ value+mri_serial_number+sex+PC1+PC2+PC3+PC4+PC5+ns(mriage, 3)+genotyping_array
Body mass index (BMI)	LAmax_indexed	21001	45551	499416	38348	0.0601261	0.0110375	5.14193e-08	5.44742		dependent	LAmax_indexed ~ value+mri_serial_number+sex+PC1+PC2+PC3+PC4+PC5+ns(mriage, 3)+genotyping_array
Number of operations, self-reported	LAEF	136	45551	501659	39710	-0.167583	0.0307866	5.25898e-08	5.44337		dependent	LAEF ~ value+mri_serial_number+sex+PC1+PC2+PC3+PC4+PC5+ns(mriage, 3)+genotyping_array
Fraction acceleration <= 55 milli-gravities	LASV	90118	45551	103691	17615	-7.24462	1.33187	5.41689e-08	5.43941		dependent	LASV ~ value+mri_serial_number+sex+PC1+PC2+PC3+PC4+PC5+ns(mriage, 3)+genotyping_array
Systolic blood pressure, manual reading	LASV_indexed	93	45551	33107	2512	0.0302769	0.00556844	5.93678e-08	5.43723		dependent	LASV_indexed ~ value+mri_serial_number+sex+PC1+PC2+PC3+PC4+PC5+ns(mriage, 3)+genotyping_array
Aspartate aminotransferase	LAmax_lvindexed	30650	45551	467822	37001	0.000279824	5.14695e-05	5.46192e-08	5.4367		dependent	LAmax_lvindexed ~ value+mri_serial_number+sex+PC1+PC2+PC3+PC4+PC5+ns(mriage, 3)+genotyping_array
Diastolic blood pressure, manual reading	LASV_lvindexed	94	45551	33107	2592	0.000584033	0.00010769	6.39515e-08	5.42329		dependent	LASV_lvindexed ~ value+mri_serial_number+sex+PC1+PC2+PC3+PC4+PC5+ns(mriage, 3)+genotyping_array
Pack years adult smoking as proportion of life span exposed to smoking	LASV	20162	45551	150950	10020	-1.59992	0.295124	6.05828e-08	5.42118		dependent	LASV ~ value+mri_serial_number+sex+PC1+PC2+PC3+PC4+PC5+ns(mriage, 3)+genotyping_array
HDL cholesterol	LASV_lvindexed	30760	45551	429894	33868	-0.00490138	0.000904594	6.05741e-08	5.41831		dependent	LASV_lvindexed ~ value+mri_serial_number+sex+PC1+PC2+PC3+PC4+PC5+ns(mriage, 3)+genotyping_array
Fraction acceleration <= 40 milli-gravities	LASV	90115	45551	103691	17615	-6.14584	1.13528	6.26056e-08	5.41352		dependent	LASV ~ value+mri_serial_number+sex+PC1+PC2+PC3+PC4+PC5+ns(mriage, 3)+genotyping_array
6mm strong meridian (left)	LAmin	5134	45551	95326	7629	-0.515153	0.095194	6.43621e-08	5.41161		dependent	LAmin ~ value+mri_serial_number+sex+PC1+PC2+PC3+PC4+PC5+ns(mriage, 3)+genotyping_array
Mean platelet (thrombocyte) volume	LASV	30100	45551	478181	38421	0.248583	0.0459941	6.53091e-08	5.40468		dependent	LASV ~ value+mri_serial_number+sex+PC1+PC2+PC3+PC4+PC5+ns(mriage, 3)+genotyping_array
Mean reticulocyte volume	LAmin_indexed	30260	45551	469867	36517	0.0251859	0.00466962	6.95064e-08	5.39355		dependent	LAmin_indexed ~ value+mri_serial_number+sex+PC1+PC2+PC3+PC4+PC5+ns(mriage, 3)+genotyping_array
Average acceleration 06:00 - 06:59	LAmin_indexed	90033	45551	103691	17040	0.0150863	0.00279852	7.10742e-08	5.39081		dependent	LAmin_indexed ~ value+mri_serial_number+sex+PC1+PC2+PC3+PC4+PC5+ns(mriage, 3)+genotyping_array
Forced expiratory volume in 1-second (FEV1)	LAEF	3063	45551	453714	37042	-0.417214	0.0774292	7.15486e-08	5.38833		dependent	LAEF ~ value+mri_serial_number+sex+PC1+PC2+PC3+PC4+PC5+ns(mriage, 3)+genotyping_array
Direct bilirubin	LASV_indexed	30660	45551	398634	31638	0.181567	0.0336987	7.17764e-08	5.38794		dependent	LASV_indexed ~ value+mri_serial_number+sex+PC1+PC2+PC3+PC4+PC5+ns(mriage, 3)+genotyping_array
Albumin	LAmin_indexed	30600	45551	430090	33305	-0.0776362	0.0144432	7.69838e-08	5.37526		dependent	LAmin_indexed ~ value+mri_serial_number+sex+PC1+PC2+PC3+PC4+PC5+ns(mriage, 3)+genotyping_array
Fraction acceleration <= 1700 milli-gravities	LAmin_indexed	90155	45551	103691	17040	-593.51	110.437	7.7928e-08	5.37422		dependent	LAmin_indexed ~ value+mri_serial_number+sex+PC1+PC2+PC3+PC4+PC5+ns(mriage, 3)+genotyping_array
Platelet crit	LAmin	30090	45551	478182	38421	-8.25871	1.53771	7.88465e-08	5.37079		dependent	LAmin ~ value+mri_serial_number+sex+PC1+PC2+PC3+PC4+PC5+ns(mriage, 3)+genotyping_array
Fraction acceleration <= 45 milli-gravities	LASV	90116	45551	103691	17615	-6.41609	1.19656	8.32973e-08	5.3621		dependent	LASV ~ value+mri_serial_number+sex+PC1+PC2+PC3+PC4+PC5+ns(mriage, 3)+genotyping_array
Fraction acceleration <= 1900 milli-gravities	LASV_indexed	90157	45551	103691	17040	-670.196	124.988	8.33501e-08	5.36206		dependent	LASV_indexed ~ value+mri_serial_number+sex+PC1+PC2+PC3+PC4+PC5+ns(mriage, 3)+genotyping_array
Lymphocyte percentage	LAmax	30180	45551	477306	38361	0.0714564	0.0133323	8.38593e-08	5.35966		dependent	LAmax ~ value+mri_serial_number+sex+PC1+PC2+PC3+PC4+PC5+ns(mriage, 3)+genotyping_array
High light scatter reticulocyte percentage	LAmax_indexed	30290	45551	469869	36517	-1.18549	0.221278	8.49027e-08	5.35748		dependent	LAmax_indexed ~ value+mri_serial_number+sex+PC1+PC2+PC3+PC4+PC5+ns(mriage, 3)+genotyping_array
Fraction acceleration <= 60 milli-gravities	LASV	90119	45551	103691	17615	-7.48439	1.39702	8.5492e-08	5.35739		dependent	LASV ~ value+mri_serial_number+sex+PC1+PC2+PC3+PC4+PC5+ns(mriage, 3)+genotyping_array
Mean sphered cell volume	LASV_lvindexed	30270	45551	469869	37153	-0.000316869	5.92275e-05	8.84552e-08	5.35004		dependent	LASV_lvindexed ~ value+mri_serial_number+sex+PC1+PC2+PC3+PC4+PC5+ns(mriage, 3)+genotyping_array
Diastolic blood pressure, manual reading	LAmin_lvindexed	94	45551	33107	2592	0.0007792	0.000145813	9.89805e-08	5.34382		dependent	LAmin_lvindexed ~ value+mri_serial_number+sex+PC1+PC2+PC3+PC4+PC5+ns(mriage, 3)+genotyping_array
Ankle spacing width (right)	LAmin_indexed	4119	45551	164227	12371	0.0808382	0.0151339	9.38025e-08	5.34153		dependent	LAmin_indexed ~ value+mri_serial_number+sex+PC1+PC2+PC3+PC4+PC5+ns(mriage, 3)+genotyping_array
Mean corpuscular volume	LASV	30040	45551	478187	38420	-0.062682	0.0117387	9.35826e-08	5.33979		dependent	LASV ~ value+mri_serial_number+sex+PC1+PC2+PC3+PC4+PC5+ns(mriage, 3)+genotyping_array
Pack years of smoking	LASV	20161	45551	150950	10020	-0.0372585	0.00698355	9.75347e-08	5.33518		dependent	LASV ~ value+mri_serial_number+sex+PC1+PC2+PC3+PC4+PC5+ns(mriage, 3)+genotyping_array
Fraction acceleration <= 65 milli-gravities	LASV	90120	45551	103691	17615	-7.81217	1.46479	9.76349e-08	5.3333		dependent	LASV ~ value+mri_serial_number+sex+PC1+PC2+PC3+PC4+PC5+ns(mriage, 3)+genotyping_array
HDL cholesterol	LAmax	30760	45551	429894	34430	-1.57382	0.295247	9.85508e-08	5.33051		dependent	LAmax ~ value+mri_serial_number+sex+PC1+PC2+PC3+PC4+PC5+ns(mriage, 3)+genotyping_array
Body mass index (BMI)	LAmax_indexed	23104	45551	492385	37963	0.0591522	0.0111117	1.02429e-07	5.32339		dependent	LAmax_indexed ~ value+mri_serial_number+sex+PC1+PC2+PC3+PC4+PC5+ns(mriage, 3)+genotyping_array
Fraction acceleration <= 4 milli-gravities	LAmin_indexed	90095	45551	103691	17040	-2.96499	0.557636	1.06786e-07	5.31706		dependent	LAmin_indexed ~ value+mri_serial_number+sex+PC1+PC2+PC3+PC4+PC5+ns(mriage, 3)+genotyping_array
Fraction acceleration <= 35 milli-gravities	LASV	90114	45551	103691	17615	-5.74208	1.08216	1.13326e-07	5.30614		dependent	LASV ~ value+mri_serial_number+sex+PC1+PC2+PC3+PC4+PC5+ns(mriage, 3)+genotyping_array
Ankle spacing width	LAmax_indexed	3143	45551	279140	20939	0.0888651	0.0167518	1.13942e-07	5.3048		dependent	LAmax_indexed ~ value+mri_serial_number+sex+PC1+PC2+PC3+PC4+PC5+ns(mriage, 3)+genotyping_array
Average acceleration 08:00 - 08:59	LASV	90035	45551	103691	17615	0.0142816	0.00269318	1.15368e-07	5.30288		dependent	LASV ~ value+mri_serial_number+sex+PC1+PC2+PC3+PC4+PC5+ns(mriage, 3)+genotyping_array
Fraction acceleration <= 1700 milli-gravities	LAmax	90155	45551	103691	17615	-1640.97	310.237	1.24176e-07	5.28942		dependent	LAmax ~ value+mri_serial_number+sex+PC1+PC2+PC3+PC4+PC5+ns(mriage, 3)+genotyping_array
Volume of Li-Hep plasma held by UKB	LAmin	30374	45551	487140	39085	0.000634638	0.000119983	1.23384e-07	5.28939		dependent	LAmin ~ value+mri_serial_number+sex+PC1+PC2+PC3+PC4+PC5+ns(mriage, 3)+genotyping_array
Fraction acceleration <= 50 milli-gravities	LASV	90117	45551	103691	17615	-6.64418	1.2562	1.24367e-07	5.28913		dependent	LASV ~ value+mri_serial_number+sex+PC1+PC2+PC3+PC4+PC5+ns(mriage, 3)+genotyping_array
Systolic blood pressure, manual reading	LAmin	93	45551	33107	2633	0.0779276	0.0147519	1.37874e-07	5.28256		dependent	LAmin ~ value+mri_serial_number+sex+PC1+PC2+PC3+PC4+PC5+ns(mriage, 3)+genotyping_array
Immature reticulocyte fraction	LASV_lvindexed	30280	45551	469867	37153	0.0261648	0.00495549	1.29935e-07	5.27996		dependent	LASV_lvindexed ~ value+mri_serial_number+sex+PC1+PC2+PC3+PC4+PC5+ns(mriage, 3)+genotyping_array
Average acceleration 15:00 - 15:59	LAmin_indexed	90042	45551	103691	17040	0.0124032	0.00235022	1.32605e-07	5.27744		dependent	LAmin_indexed ~ value+mri_serial_number+sex+PC1+PC2+PC3+PC4+PC5+ns(mriage, 3)+genotyping_array
Gamma glutamyltransferase	LASV_indexed	30730	45551	469368	36476	-0.00418622	0.000794195	1.3643e-07	5.27103		dependent	LASV_indexed ~ value+mri_serial_number+sex+PC1+PC2+PC3+PC4+PC5+ns(mriage, 3)+genotyping_array
Creatinine (enzymatic) in urine	LAmin_lvindexed	30510	45551	484327	38064	4.04545e-07	7.67771e-08	1.37849e-07	5.26909		dependent	LAmin_lvindexed ~ value+mri_serial_number+sex+PC1+PC2+PC3+PC4+PC5+ns(mriage, 3)+genotyping_array
Fraction acceleration <= 1500 milli-gravities	LAmin	90153	45551	103691	17615	-792.077	150.55	1.44768e-07	5.26123		dependent	LAmin ~ value+mri_serial_number+sex+PC1+PC2+PC3+PC4+PC5+ns(mriage, 3)+genotyping_array
Fraction acceleration <= 30 milli-gravities	LASV	90113	45551	103691	17615	-5.41125	1.02894	1.465e-07	5.25904		dependent	LASV ~ value+mri_serial_number+sex+PC1+PC2+PC3+PC4+PC5+ns(mriage, 3)+genotyping_array
Non-cancer illness year/age first occurred	LAmin_indexed	87	45551	375048	26507	-0.000233998	4.45676e-05	1.52926e-07	5.25042		dependent	LAmin_indexed ~ value+mri_serial_number+sex+PC1+PC2+PC3+PC4+PC5+ns(mriage, 3)+genotyping_array
Volume of EDTA2 plasma held by UKB	LASV	30344	45551	479575	38605	0.000514445	9.81705e-05	1.61134e-07	5.24033		dependent	LASV ~ value+mri_serial_number+sex+PC1+PC2+PC3+PC4+PC5+ns(mriage, 3)+genotyping_array
Average acceleration 14:00 - 14:59	LAmin_indexed	90041	45551	103691	17040	0.0117193	0.00223995	1.69726e-07	5.23194		dependent	LAmin_indexed ~ value+mri_serial_number+sex+PC1+PC2+PC3+PC4+PC5+ns(mriage, 3)+genotyping_array
IGF-1	LAmin_indexed	30770	45551	467066	36314	-0.0338904	0.00648603	1.74979e-07	5.22515		dependent	LAmin_indexed ~ value+mri_serial_number+sex+PC1+PC2+PC3+PC4+PC5+ns(mriage, 3)+genotyping_array
Year of birth	LAmax_lvindexed	34	45551	502521	39059	0.00209447	0.000401172	1.78976e-07	5.22089		dependent	LAmax_lvindexed ~ value+mri_serial_number+sex+PC1+PC2+PC3+PC4+PC5+ns(mriage, 3)+genotyping_array
Triglycerides	LAmin	30870	45551	469240	37728	-0.385063	0.0737612	1.79484e-07	5.2204		dependent	LAmin ~ value+mri_serial_number+sex+PC1+PC2+PC3+PC4+PC5+ns(mriage, 3)+genotyping_array
Pack years of smoking	LASV_lvindexed	20161	45551	150950	9862	-0.000211687	4.06008e-05	1.88696e-07	5.21387		dependent	LASV_lvindexed ~ value+mri_serial_number+sex+PC1+PC2+PC3+PC4+PC5+ns(mriage, 3)+genotyping_array
Haemoglobin concentration	LASV_lvindexed	30020	45551	478189	37791	0.00160862	0.000308828	1.91069e-07	5.20879		dependent	LASV_lvindexed ~ value+mri_serial_number+sex+PC1+PC2+PC3+PC4+PC5+ns(mriage, 3)+genotyping_array
Wednesday average acceleration	LAmax	90021	45551	103691	17615	0.0575359	0.0110508	1.94614e-07	5.20649		dependent	LAmax ~ value+mri_serial_number+sex+PC1+PC2+PC3+PC4+PC5+ns(mriage, 3)+genotyping_array
Neutrophill percentage	LAmin	30200	45551	477306	38361	-0.0430304	0.00829255	2.12447e-07	5.18905		dependent	LAmin ~ value+mri_serial_number+sex+PC1+PC2+PC3+PC4+PC5+ns(mriage, 3)+genotyping_array
No-wear time bias adjusted acceleration median	LAmin_indexed	90089	45551	103691	17040	0.0839315	0.0161795	2.1555e-07	5.18753		dependent	LAmin_indexed ~ value+mri_serial_number+sex+PC1+PC2+PC3+PC4+PC5+ns(mriage, 3)+genotyping_array
High light scatter reticulocyte count	LAEF	30300	45551	469868	37770	-22.8941	4.42199	2.2623e-07	5.17733		dependent	LAEF ~ value+mri_serial_number+sex+PC1+PC2+PC3+PC4+PC5+ns(mriage, 3)+genotyping_array
Leg fat percentage (right)	LAmin_indexed	23111	45551	492354	37959	-0.033685	0.00650873	2.28629e-07	5.17536		dependent	LAmin_indexed ~ value+mri_serial_number+sex+PC1+PC2+PC3+PC4+PC5+ns(mriage, 3)+genotyping_array
Average acceleration 07:00 - 07:59	LASV	90034	45551	103691	17615	0.0148573	0.00287156	2.317e-07	5.17396		dependent	LASV ~ value+mri_serial_number+sex+PC1+PC2+PC3+PC4+PC5+ns(mriage, 3)+genotyping_array
Pulse wave reflection index	LAmax	4195	45551	170754	13193	0.0356856	0.00690152	2.36665e-07	5.17068		dependent	LAmax ~ value+mri_serial_number+sex+PC1+PC2+PC3+PC4+PC5+ns(mriage, 3)+genotyping_array
Red blood cell (erythrocyte) distribution width	LAmax_indexed	30070	45551	478187	37140	0.26249	0.050807	2.39872e-07	5.1664		dependent	LAmax_indexed ~ value+mri_serial_number+sex+PC1+PC2+PC3+PC4+PC5+ns(mriage, 3)+genotyping_array
Aspartate aminotransferase	LAmin_lvindexed	30650	45551	467822	37001	0.00021241	4.112e-05	2.40905e-07	5.1656		dependent	LAmin_lvindexed ~ value+mri_serial_number+sex+PC1+PC2+PC3+PC4+PC5+ns(mriage, 3)+genotyping_array
Volume of serum held by UKB	LAmin	30384	45551	485276	38933	0.000618759	0.000119817	2.42665e-07	5.16419		dependent	LAmin ~ value+mri_serial_number+sex+PC1+PC2+PC3+PC4+PC5+ns(mriage, 3)+genotyping_array
Potassium in urine	LASV_indexed	30520	45551	483305	37340	-0.00389683	0.000754698	2.43714e-07	5.16342		dependent	LASV_indexed ~ value+mri_serial_number+sex+PC1+PC2+PC3+PC4+PC5+ns(mriage, 3)+genotyping_array
Hand grip strength (right)	LAmax_indexed	47	45551	499193	38286	0.0320795	0.00621566	2.46766e-07	5.16107		dependent	LAmax_indexed ~ value+mri_serial_number+sex+PC1+PC2+PC3+PC4+PC5+ns(mriage, 3)+genotyping_array
Non-cancer illness year/age first occurred	LASV	87	45551	375048	27398	-0.000321843	6.24479e-05	2.57062e-07	5.15378		dependent	LASV ~ value+mri_serial_number+sex+PC1+PC2+PC3+PC4+PC5+ns(mriage, 3)+genotyping_array
Time spent driving	LAmax_lvindexed	1090	45551	501395	39045	0.00047781	9.27175e-05	2.57049e-07	5.1534		dependent	LAmax_lvindexed ~ value+mri_serial_number+sex+PC1+PC2+PC3+PC4+PC5+ns(mriage, 3)+genotyping_array
Volume of EDTA1 plasma held by UKB	LAmax_indexed	30314	45551	485691	37724	0.000482539	9.37107e-05	2.62855e-07	5.14924		dependent	LAmax_indexed ~ value+mri_serial_number+sex+PC1+PC2+PC3+PC4+PC5+ns(mriage, 3)+genotyping_array
Average weekly red wine intake	LAmin_lvindexed	1568	45551	346507	29842	0.000431495	8.38411e-05	2.66961e-07	5.14658		dependent	LAmin_lvindexed ~ value+mri_serial_number+sex+PC1+PC2+PC3+PC4+PC5+ns(mriage, 3)+genotyping_array
C-reactive protein	LASV	30710	45551	468594	37675	0.0714452	0.0139284	2.92036e-07	5.12945		dependent	LASV ~ value+mri_serial_number+sex+PC1+PC2+PC3+PC4+PC5+ns(mriage, 3)+genotyping_array
3mm strong meridian (left)	LAmin	5135	45551	109977	8716	-0.456971	0.0892254	3.09561e-07	5.12153		dependent	LAmin ~ value+mri_serial_number+sex+PC1+PC2+PC3+PC4+PC5+ns(mriage, 3)+genotyping_array
Volume of EDTA2 plasma held by UKB	LAmax	30344	45551	479575	38605	0.000958991	0.000187506	3.16164e-07	5.11445		dependent	LAmax ~ value+mri_serial_number+sex+PC1+PC2+PC3+PC4+PC5+ns(mriage, 3)+genotyping_array
Fraction acceleration <= 125 milli-gravities	LAmax_lvindexed	90128	45551	103691	17323	0.146981	0.0287398	3.18457e-07	5.11419		dependent	LAmax_lvindexed ~ value+mri_serial_number+sex+PC1+PC2+PC3+PC4+PC5+ns(mriage, 3)+genotyping_array
Food weight	LAmax_indexed	100001	45551	70747	5817	0.00066511	0.000130278	3.40801e-07	5.1053		dependent	LAmax_indexed ~ value+mri_serial_number+sex+PC1+PC2+PC3+PC4+PC5+ns(mriage, 3)+genotyping_array
Average acceleration 14:00 - 14:59	LASV	90041	45551	103691	17615	0.0165601	0.00324894	3.48516e-07	5.09707		dependent	LASV ~ value+mri_serial_number+sex+PC1+PC2+PC3+PC4+PC5+ns(mriage, 3)+genotyping_array
Vitamin C	LASV_indexed	100015	45551	70747	5817	0.00256557	0.000503711	3.62914e-07	5.09335		dependent	LASV_indexed ~ value+mri_serial_number+sex+PC1+PC2+PC3+PC4+PC5+ns(mriage, 3)+genotyping_array
GP clinical event records	LASV_indexed	42040	45551	230105	18130	-0.000512617	0.000100812	3.71578e-07	5.08485		dependent	LASV_indexed ~ value+mri_serial_number+sex+PC1+PC2+PC3+PC4+PC5+ns(mriage, 3)+genotyping_array
3mm weak meridian (right)	LASV	5099	45551	109929	8735	-0.354183	0.0696938	3.81244e-07	5.08199		dependent	LASV ~ value+mri_serial_number+sex+PC1+PC2+PC3+PC4+PC5+ns(mriage, 3)+genotyping_array
Platelet count	LASV_lvindexed	30080	45551	478186	37792	2.67495e-05	5.26951e-06	3.86736e-07	5.07627		dependent	LASV_lvindexed ~ value+mri_serial_number+sex+PC1+PC2+PC3+PC4+PC5+ns(mriage, 3)+genotyping_array
Water intake	LAmin_lvindexed	1528	45551	501624	39050	0.000507264	9.9935e-05	3.87362e-07	5.07594		dependent	LAmin_lvindexed ~ value+mri_serial_number+sex+PC1+PC2+PC3+PC4+PC5+ns(mriage, 3)+genotyping_array
Vitamin C	LASV	100015	45551	70747	6006	0.00498636	0.000983125	4.05615e-07	5.07195		dependent	LASV ~ value+mri_serial_number+sex+PC1+PC2+PC3+PC4+PC5+ns(mriage, 3)+genotyping_array
Average acceleration 19:00 - 19:59	LASV	90046	45551	103691	17615	0.0169383	0.00334551	4.16895e-07	5.06299		dependent	LASV ~ value+mri_serial_number+sex+PC1+PC2+PC3+PC4+PC5+ns(mriage, 3)+genotyping_array
Total protein	LAmin	30860	45551	429627	34398	-0.0923036	0.0182448	4.23266e-07	5.05916		dependent	LAmin ~ value+mri_serial_number+sex+PC1+PC2+PC3+PC4+PC5+ns(mriage, 3)+genotyping_array
Pulse wave reflection index	LAmax_indexed	4195	45551	170754	12773	0.0170149	0.0033676	4.42009e-07	5.05254		dependent	LAmax_indexed ~ value+mri_serial_number+sex+PC1+PC2+PC3+PC4+PC5+ns(mriage, 3)+genotyping_array
6mm strong meridian (right)	LAmin	5133	45551	96090	7762	-0.489434	0.0968864	4.48082e-07	5.05162		dependent	LAmin ~ value+mri_serial_number+sex+PC1+PC2+PC3+PC4+PC5+ns(mriage, 3)+genotyping_array
Fraction acceleration <= 150 milli-gravities	LAmax_lvindexed	90129	45551	103691	17323	0.187578	0.0371441	4.46271e-07	5.05001		dependent	LAmax_lvindexed ~ value+mri_serial_number+sex+PC1+PC2+PC3+PC4+PC5+ns(mriage, 3)+genotyping_array
Spells in hospital	LAmin_lvindexed	41235	45551	330461	24203	0.000758251	0.000150452	4.69374e-07	5.0398		dependent	LAmin_lvindexed ~ value+mri_serial_number+sex+PC1+PC2+PC3+PC4+PC5+ns(mriage, 3)+genotyping_array
Time spent driving	LAmin_lvindexed	1090	45551	501395	39045	0.000374191	7.42583e-05	4.69944e-07	5.03905		dependent	LAmin_lvindexed ~ value+mri_serial_number+sex+PC1+PC2+PC3+PC4+PC5+ns(mriage, 3)+genotyping_array
Fraction acceleration <= 10 milli-gravities	LASV	90101	45551	103691	17615	-4.2069	0.835545	4.82769e-07	5.03492		dependent	LASV ~ value+mri_serial_number+sex+PC1+PC2+PC3+PC4+PC5+ns(mriage, 3)+genotyping_array
Average acceleration 08:00 - 08:59	LAmax	90035	45551	103691	17615	0.025872	0.00514705	5.04214e-07	5.02658		dependent	LAmax ~ value+mri_serial_number+sex+PC1+PC2+PC3+PC4+PC5+ns(mriage, 3)+genotyping_array
Neutrophill count	LAmin	30140	45551	477300	38360	-0.266794	0.0531187	5.12028e-07	5.02261		dependent	LAmin ~ value+mri_serial_number+sex+PC1+PC2+PC3+PC4+PC5+ns(mriage, 3)+genotyping_array
Volume of EDTA2 plasma held by UKB	LAmax_indexed	30344	45551	479575	37316	0.000462497	9.23703e-05	5.55408e-07	5.00699		dependent	LAmax_indexed ~ value+mri_serial_number+sex+PC1+PC2+PC3+PC4+PC5+ns(mriage, 3)+genotyping_array
Age when attended assessment centre	LAEF	21003	45551	502521	39711	-0.142111	0.0284135	5.71172e-07	5.00154		dependent	LAEF ~ value+mri_serial_number+sex+PC1+PC2+PC3+PC4+PC5+ns(mriage, 3)+genotyping_array
Time spend outdoors in summer	LAmin	1050	45551	497933	39542	0.0953182	0.0190637	5.75829e-07	4.99997		dependent	LAmin ~ value+mri_serial_number+sex+PC1+PC2+PC3+PC4+PC5+ns(mriage, 3)+genotyping_array
Folate	LAmax	100014	45551	70747	6006	0.00911461	0.00182502	6.07367e-07	4.99425		dependent	LAmax ~ value+mri_serial_number+sex+PC1+PC2+PC3+PC4+PC5+ns(mriage, 3)+genotyping_array
Potassium in urine	LAEF	30520	45551	483305	38616	-0.00627835	0.00125927	6.20039e-07	4.9857		dependent	LAEF ~ value+mri_serial_number+sex+PC1+PC2+PC3+PC4+PC5+ns(mriage, 3)+genotyping_array
Average acceleration 10:00 - 10:59	LASV	90037	45551	103691	17615	0.0139581	0.00280302	6.42902e-07	4.97969		dependent	LASV ~ value+mri_serial_number+sex+PC1+PC2+PC3+PC4+PC5+ns(mriage, 3)+genotyping_array
Waist circumference	LAmin_indexed	48	45551	500361	38375	0.0155349	0.00312408	6.63411e-07	4.97261		dependent	LAmin_indexed ~ value+mri_serial_number+sex+PC1+PC2+PC3+PC4+PC5+ns(mriage, 3)+genotyping_array
Year of birth	LAmax	22200	45551	121280	21972	0.487477	0.0980766	6.73264e-07	4.97038		dependent	LAmax ~ value+mri_serial_number+sex+PC1+PC2+PC3+PC4+PC5+ns(mriage, 3)+genotyping_array
Water intake	LAmax_lvindexed	1528	45551	501624	39050	0.000619952	0.000124778	6.77858e-07	4.96842		dependent	LAmax_lvindexed ~ value+mri_serial_number+sex+PC1+PC2+PC3+PC4+PC5+ns(mriage, 3)+genotyping_array
Immature reticulocyte fraction	LASV	30280	45551	469867	37771	4.19248	0.844225	6.86197e-07	4.96607		dependent	LASV ~ value+mri_serial_number+sex+PC1+PC2+PC3+PC4+PC5+ns(mriage, 3)+genotyping_array
3mm weak meridian (left)	LASV	5096	45551	109977	8716	-0.348178	0.0701558	7.07553e-07	4.96293		dependent	LASV ~ value+mri_serial_number+sex+PC1+PC2+PC3+PC4+PC5+ns(mriage, 3)+genotyping_array
Heel quantitative ultrasound index (QUI), direct entry (left)	LASV	4104	45551	164219	12786	0.0204465	0.00412267	7.15706e-07	4.95954		dependent	LASV ~ value+mri_serial_number+sex+PC1+PC2+PC3+PC4+PC5+ns(mriage, 3)+genotyping_array
Heel bone mineral density (BMD) T-score, automated (left)	LASV	4106	45551	164219	12786	0.362159	0.0730255	7.16395e-07	4.95935		dependent	LASV ~ value+mri_serial_number+sex+PC1+PC2+PC3+PC4+PC5+ns(mriage, 3)+genotyping_array
Potassium in urine	LAmin_lvindexed	30520	45551	483305	37981	6.00589e-05	1.21385e-05	7.53795e-07	4.94779		dependent	LAmin_lvindexed ~ value+mri_serial_number+sex+PC1+PC2+PC3+PC4+PC5+ns(mriage, 3)+genotyping_array
Maximum heart rate during fitness test	LAmin_lvindexed	6033	45551	77934	6219	-0.000277682	5.61693e-05	7.86814e-07	4.94367		dependent	LAmin_lvindexed ~ value+mri_serial_number+sex+PC1+PC2+PC3+PC4+PC5+ns(mriage, 3)+genotyping_array
Cooked vegetable intake	LAmin_indexed	1289	45551	501628	38386	0.068386	0.0138465	7.89069e-07	4.93887		dependent	LAmin_indexed ~ value+mri_serial_number+sex+PC1+PC2+PC3+PC4+PC5+ns(mriage, 3)+genotyping_array
Heel bone mineral density (BMD) (left)	LASV	4105	45551	164117	12782	3.2313	0.654304	7.97125e-07	4.93852		dependent	LASV ~ value+mri_serial_number+sex+PC1+PC2+PC3+PC4+PC5+ns(mriage, 3)+genotyping_array
Volume of EDTA2 plasma held by UKB	LASV_indexed	30344	45551	479575	37316	0.0002478	5.0194e-05	7.97349e-07	4.93685		dependent	LASV_indexed ~ value+mri_serial_number+sex+PC1+PC2+PC3+PC4+PC5+ns(mriage, 3)+genotyping_array
Number of days/week of moderate physical activity 10+ minutes	LASV	884	45551	501643	39702	0.102474	0.0207782	8.17982e-07	4.93181		dependent	LASV ~ value+mri_serial_number+sex+PC1+PC2+PC3+PC4+PC5+ns(mriage, 3)+genotyping_array
Age at first live birth	LASV_lvindexed	2754	45551	184985	13309	-0.00055888	0.000113331	8.2635e-07	4.93138		dependent	LASV_lvindexed ~ value+mri_serial_number+PC1+PC2+PC3+PC4+PC5+ns(mriage, 3)+genotyping_array
Platelet distribution width	LAmax	30110	45551	478181	38421	0.918005	0.186335	8.40071e-07	4.92663		dependent	LAmax ~ value+mri_serial_number+sex+PC1+PC2+PC3+PC4+PC5+ns(mriage, 3)+genotyping_array
Maximum readings exceeding +/-8 gravities after calibration in a 5 second epoch	LAmax_indexed	90186	45551	103691	17040	0.0192461	0.00390703	8.47057e-07	4.92603		dependent	LAmax_indexed ~ value+mri_serial_number+sex+PC1+PC2+PC3+PC4+PC5+ns(mriage, 3)+genotyping_array
Red blood cell (erythrocyte) count	LAEF	30010	45551	478189	38420	0.620562	0.126034	8.52444e-07	4.92377		dependent	LAEF ~ value+mri_serial_number+sex+PC1+PC2+PC3+PC4+PC5+ns(mriage, 3)+genotyping_array
Fraction acceleration <= 11 milli-gravities	LASV	90102	45551	103691	17615	-4.15868	0.845883	8.89563e-07	4.91637		dependent	LASV ~ value+mri_serial_number+sex+PC1+PC2+PC3+PC4+PC5+ns(mriage, 3)+genotyping_array
Vitamin C	LAmax_indexed	100015	45551	70747	5817	0.00449891	0.000915173	9.08011e-07	4.91591		dependent	LAmax_indexed ~ value+mri_serial_number+sex+PC1+PC2+PC3+PC4+PC5+ns(mriage, 3)+genotyping_array
Albumin	LASV_indexed	30600	45551	430090	33305	0.0530356	0.0107895	8.89765e-07	4.9155		dependent	LASV_indexed ~ value+mri_serial_number+sex+PC1+PC2+PC3+PC4+PC5+ns(mriage, 3)+genotyping_array
Ankle spacing width (left)	LAmin_indexed	4100	45551	164219	12369	0.0738994	0.0150513	9.23202e-07	4.90983		dependent	LAmin_indexed ~ value+mri_serial_number+sex+PC1+PC2+PC3+PC4+PC5+ns(mriage, 3)+genotyping_array
Average acceleration 16:00 - 16:59	LASV	90043	45551	103691	17615	0.0165833	0.00337798	9.22592e-07	4.90922		dependent	LASV ~ value+mri_serial_number+sex+PC1+PC2+PC3+PC4+PC5+ns(mriage, 3)+genotyping_array
Fraction acceleration <= 12 milli-gravities	LASV	90103	45551	103691	17615	-4.1895	0.853578	9.27549e-07	4.90817		dependent	LASV ~ value+mri_serial_number+sex+PC1+PC2+PC3+PC4+PC5+ns(mriage, 3)+genotyping_array
Average acceleration 05:00 - 05:59	LASV_indexed	90032	45551	103691	17040	0.0178902	0.00364601	9.344e-07	4.90678		dependent	LASV_indexed ~ value+mri_serial_number+sex+PC1+PC2+PC3+PC4+PC5+ns(mriage, 3)+genotyping_array
Neutrophill percentage	LASV	30200	45551	477306	38361	-0.0296302	0.00603867	9.29789e-07	4.90675		dependent	LASV ~ value+mri_serial_number+sex+PC1+PC2+PC3+PC4+PC5+ns(mriage, 3)+genotyping_array
Hip circumference	LASV_indexed	49	45551	500302	38375	-0.0151257	0.00308359	9.36955e-07	4.90524		dependent	LASV_indexed ~ value+mri_serial_number+sex+PC1+PC2+PC3+PC4+PC5+ns(mriage, 3)+genotyping_array
Interpolated Age of participant when non-cancer illness first diagnosed	LAmin_lvindexed	20009	45551	375045	26941	0.000152432	3.1098e-05	9.55796e-07	4.90167		dependent	LAmin_lvindexed ~ value+mri_serial_number+sex+PC1+PC2+PC3+PC4+PC5+ns(mriage, 3)+genotyping_array
3mm strong meridian (right)	LAmin	5132	45551	109929	8735	-0.441154	0.0900009	9.67425e-07	4.90166		dependent	LAmin ~ value+mri_serial_number+sex+PC1+PC2+PC3+PC4+PC5+ns(mriage, 3)+genotyping_array
Average acceleration 05:00 - 05:59	LAmax_indexed	90032	45551	103691	17040	0.0328638	0.00671221	9.86426e-07	4.89612		dependent	LAmax_indexed ~ value+mri_serial_number+sex+PC1+PC2+PC3+PC4+PC5+ns(mriage, 3)+genotyping_array
Average acceleration 09:00 - 09:59	LASV	90036	45551	103691	17615	0.0130569	0.00266809	9.98239e-07	4.89372		dependent	LASV ~ value+mri_serial_number+sex+PC1+PC2+PC3+PC4+PC5+ns(mriage, 3)+genotyping_array
Average acceleration 17:00 - 17:59	LAmax	90044	45551	103691	17615	0.0316041	0.00645912	1.00219e-06	4.89294		dependent	LAmax ~ value+mri_serial_number+sex+PC1+PC2+PC3+PC4+PC5+ns(mriage, 3)+genotyping_array
Monday average acceleration	LAmax	90019	45551	103691	17615	0.0598418	0.0122566	1.05716e-06	4.88241		dependent	LAmax ~ value+mri_serial_number+sex+PC1+PC2+PC3+PC4+PC5+ns(mriage, 3)+genotyping_array
Mean corpuscular volume	LAmin_indexed	30040	45551	478187	37140	0.0393371	0.00807448	1.11052e-06	4.87178		dependent	LAmin_indexed ~ value+mri_serial_number+sex+PC1+PC2+PC3+PC4+PC5+ns(mriage, 3)+genotyping_array
Maximum readings exceeding +/-8 gravities before calibration in a 5 second epoch	LAmax_indexed	90184	45551	103691	17040	0.0192066	0.00395219	1.18596e-06	4.85972		dependent	LAmax_indexed ~ value+mri_serial_number+sex+PC1+PC2+PC3+PC4+PC5+ns(mriage, 3)+genotyping_array
Fraction acceleration <= 1700 milli-gravities	LASV	90155	45551	103691	17615	-788.703	162.364	1.19835e-06	4.85761		dependent	LASV ~ value+mri_serial_number+sex+PC1+PC2+PC3+PC4+PC5+ns(mriage, 3)+genotyping_array
Pack years adult smoking as proportion of life span exposed to smoking	LASV_lvindexed	20162	45551	150950	9862	-0.00832551	0.00171532	1.23095e-06	4.85361		dependent	LASV_lvindexed ~ value+mri_serial_number+sex+PC1+PC2+PC3+PC4+PC5+ns(mriage, 3)+genotyping_array
Fraction acceleration <= 100 milli-gravities	LAmax_lvindexed	90127	45551	103691	17323	0.107164	0.0221143	1.27126e-06	4.84591		dependent	LAmax_lvindexed ~ value+mri_serial_number+sex+PC1+PC2+PC3+PC4+PC5+ns(mriage, 3)+genotyping_array
Platelet distribution width	LAmin	30110	45551	478181	38421	0.645733	0.133512	1.32657e-06	4.8365		dependent	LAmin ~ value+mri_serial_number+sex+PC1+PC2+PC3+PC4+PC5+ns(mriage, 3)+genotyping_array
6mm weak meridian (right)	LAmin	5098	45551	96090	7762	-0.478115	0.0989143	1.36648e-06	4.83363		dependent	LAmin ~ value+mri_serial_number+sex+PC1+PC2+PC3+PC4+PC5+ns(mriage, 3)+genotyping_array
Readings exceeding +/-8 gravities before calibration	LASV	90183	45551	103691	17615	0.000348553	7.21111e-05	1.35243e-06	4.83356		dependent	LASV ~ value+mri_serial_number+sex+PC1+PC2+PC3+PC4+PC5+ns(mriage, 3)+genotyping_array
Average weekly beer plus cider intake	LAmax_indexed	1588	45551	346506	29363	0.0632747	0.013115	1.40981e-06	4.82461		dependent	LAmax_indexed ~ value+mri_serial_number+sex+PC1+PC2+PC3+PC4+PC5+ns(mriage, 3)+genotyping_array
Hand grip strength (right)	LAmin_indexed	47	45551	499193	38286	0.0218146	0.00452275	1.41742e-06	4.8233		dependent	LAmin_indexed ~ value+mri_serial_number+sex+PC1+PC2+PC3+PC4+PC5+ns(mriage, 3)+genotyping_array
Maximum workload during fitness test	LASV	6032	45551	77950	6306	0.0236096	0.00489871	1.47251e-06	4.81956		dependent	LASV ~ value+mri_serial_number+sex+PC1+PC2+PC3+PC4+PC5+ns(mriage, 3)+genotyping_array
Heel bone mineral density (BMD) (right)	LAmin	4124	45551	164111	12781	4.29939	0.892394	1.46803e-06	4.81782		dependent	LAmin ~ value+mri_serial_number+sex+PC1+PC2+PC3+PC4+PC5+ns(mriage, 3)+genotyping_array
Testosterone	LAmin_indexed	30850	45551	425232	33478	0.0660165	0.0137088	1.47372e-06	4.81564		dependent	LAmin_indexed ~ value+mri_serial_number+sex+PC1+PC2+PC3+PC4+PC5+ns(mriage, 3)+genotyping_array
Systolic blood pressure, manual reading	LAmin_indexed	93	45551	33107	2512	0.0358646	0.00745047	1.56976e-06	4.81374		dependent	LAmin_indexed ~ value+mri_serial_number+sex+PC1+PC2+PC3+PC4+PC5+ns(mriage, 3)+genotyping_array
Volume of EDTA1 plasma held by UKB	LASV_indexed	30314	45551	485691	37724	0.000244327	5.08135e-05	1.52797e-06	4.80831		dependent	LASV_indexed ~ value+mri_serial_number+sex+PC1+PC2+PC3+PC4+PC5+ns(mriage, 3)+genotyping_array
Interpolated Age of participant when operation took place	LAmin_lvindexed	20011	45551	391283	28856	0.000131953	2.74484e-05	1.53756e-06	4.8073		dependent	LAmin_lvindexed ~ value+mri_serial_number+sex+PC1+PC2+PC3+PC4+PC5+ns(mriage, 3)+genotyping_array
Fraction acceleration <= 95 milli-gravities	LAmax_lvindexed	90126	45551	103691	17323	0.100379	0.0208903	1.56012e-06	4.80505		dependent	LAmax_lvindexed ~ value+mri_serial_number+sex+PC1+PC2+PC3+PC4+PC5+ns(mriage, 3)+genotyping_array
Position of the pulse wave peak	LASV_lvindexed	4198	45551	170754	12989	0.000446529	9.29704e-05	1.58125e-06	4.80291		dependent	LASV_lvindexed ~ value+mri_serial_number+sex+PC1+PC2+PC3+PC4+PC5+ns(mriage, 3)+genotyping_array
Fraction acceleration <= 9 milli-gravities	LASV	90100	45551	103691	17615	-3.96977	0.827061	1.60084e-06	4.79986		dependent	LASV ~ value+mri_serial_number+sex+PC1+PC2+PC3+PC4+PC5+ns(mriage, 3)+genotyping_array
Heel bone mineral density (BMD) T-score, automated (right)	LAmin	4125	45551	164227	12788	0.476372	0.0993325	1.63915e-06	4.79573		dependent	LAmin ~ value+mri_serial_number+sex+PC1+PC2+PC3+PC4+PC5+ns(mriage, 3)+genotyping_array
Heel quantitative ultrasound index (QUI), direct entry (right)	LAmin	4123	45551	164227	12788	0.0268925	0.00560785	1.64092e-06	4.79551		dependent	LAmin ~ value+mri_serial_number+sex+PC1+PC2+PC3+PC4+PC5+ns(mriage, 3)+genotyping_array
Time spent using computer	LAmin_indexed	1080	45551	497866	38226	-0.0314854	0.00657023	1.65642e-06	4.79213		dependent	LAmin_indexed ~ value+mri_serial_number+sex+PC1+PC2+PC3+PC4+PC5+ns(mriage, 3)+genotyping_array
Neutrophill percentage	LAmin_indexed	30200	45551	477306	37085	-0.0198722	0.00416581	1.84652e-06	4.7703		dependent	LAmin_indexed ~ value+mri_serial_number+sex+PC1+PC2+PC3+PC4+PC5+ns(mriage, 3)+genotyping_array
Lymphocyte percentage	LASV	30180	45551	477306	38361	0.0331586	0.00695774	1.88867e-06	4.76572		dependent	LASV ~ value+mri_serial_number+sex+PC1+PC2+PC3+PC4+PC5+ns(mriage, 3)+genotyping_array
Spells in hospital	LASV_indexed	41235	45551	330461	23792	-0.0421582	0.00887951	2.06834e-06	4.7478		dependent	LASV_indexed ~ value+mri_serial_number+sex+PC1+PC2+PC3+PC4+PC5+ns(mriage, 3)+genotyping_array
Average acceleration 22:00 - 22:59	LASV_indexed	90049	45551	103691	17040	0.0156266	0.0032959	2.14151e-06	4.74122		dependent	LASV_indexed ~ value+mri_serial_number+sex+PC1+PC2+PC3+PC4+PC5+ns(mriage, 3)+genotyping_array
Fraction acceleration <= 90 milli-gravities	LAmax_lvindexed	90125	45551	103691	17323	0.0936019	0.019758	2.18181e-06	4.73741		dependent	LAmax_lvindexed ~ value+mri_serial_number+sex+PC1+PC2+PC3+PC4+PC5+ns(mriage, 3)+genotyping_array
Readings exceeding +/-8 gravities after calibration	LASV	90185	45551	103691	17615	0.000337105	7.11634e-05	2.18543e-06	4.73705		dependent	LASV ~ value+mri_serial_number+sex+PC1+PC2+PC3+PC4+PC5+ns(mriage, 3)+genotyping_array
Age of stopping smoking	LAEF	22507	45551	44011	7601	-0.040812	0.00862822	2.28511e-06	4.73006		dependent	LAEF ~ value+mri_serial_number+sex+PC1+PC2+PC3+PC4+PC5+ns(mriage, 3)+genotyping_array
Sunday average acceleration	LAmin	90025	45551	103691	17615	0.0374234	0.00791459	2.28038e-06	4.72841		dependent	LAmin ~ value+mri_serial_number+sex+PC1+PC2+PC3+PC4+PC5+ns(mriage, 3)+genotyping_array
Leg fat percentage (left)	LAEF	23115	45551	492322	39255	-0.0401755	0.0085002	2.29303e-06	4.72642		dependent	LAEF ~ value+mri_serial_number+sex+PC1+PC2+PC3+PC4+PC5+ns(mriage, 3)+genotyping_array
Urea	LAmin_indexed	30670	45551	469297	36467	0.137105	0.0290085	2.29433e-06	4.72636		dependent	LAmin_indexed ~ value+mri_serial_number+sex+PC1+PC2+PC3+PC4+PC5+ns(mriage, 3)+genotyping_array
Time spent watching television (TV)	LAmax_lvindexed	1070	45551	501638	39050	0.000692309	0.000146609	2.3417e-06	4.72215		dependent	LAmax_lvindexed ~ value+mri_serial_number+sex+PC1+PC2+PC3+PC4+PC5+ns(mriage, 3)+genotyping_array
Fraction acceleration <= 7 milli-gravities	LASV	90098	45551	103691	17615	-3.78484	0.803844	2.5154e-06	4.70843		dependent	LASV ~ value+mri_serial_number+sex+PC1+PC2+PC3+PC4+PC5+ns(mriage, 3)+genotyping_array
Platelet crit	LAmax_indexed	30090	45551	478182	37141	-4.99997	1.06205	2.51255e-06	4.70784		dependent	LAmax_indexed ~ value+mri_serial_number+sex+PC1+PC2+PC3+PC4+PC5+ns(mriage, 3)+genotyping_array
Fraction acceleration <= 25 milli-gravities	LASV	90112	45551	103691	17615	-4.62077	0.982058	2.55556e-06	4.70519		dependent	LASV ~ value+mri_serial_number+sex+PC1+PC2+PC3+PC4+PC5+ns(mriage, 3)+genotyping_array
Fraction acceleration <= 13 milli-gravities	LASV	90104	45551	103691	17615	-4.05364	0.861789	2.57364e-06	4.70375		dependent	LASV ~ value+mri_serial_number+sex+PC1+PC2+PC3+PC4+PC5+ns(mriage, 3)+genotyping_array
Year of birth	LAmax_indexed	22200	45551	121280	21231	0.227079	0.0482866	2.58304e-06	4.70274		dependent	LAmax_indexed ~ value+mri_serial_number+sex+PC1+PC2+PC3+PC4+PC5+ns(mriage, 3)+genotyping_array
Fraction acceleration <= 8 milli-gravities	LASV	90099	45551	103691	17615	-3.84413	0.817483	2.5908e-06	4.70239		dependent	LASV ~ value+mri_serial_number+sex+PC1+PC2+PC3+PC4+PC5+ns(mriage, 3)+genotyping_array
3mm weak meridian (left)	LAmin	5096	45551	109977	8716	-0.442287	0.0940937	2.63519e-06	4.7005		dependent	LAmin ~ value+mri_serial_number+sex+PC1+PC2+PC3+PC4+PC5+ns(mriage, 3)+genotyping_array
Fraction acceleration <= 250 milli-gravities	LAmin	90133	45551	103691	17615	-54.1911	11.5408	2.67834e-06	4.6956		dependent	LAmin ~ value+mri_serial_number+sex+PC1+PC2+PC3+PC4+PC5+ns(mriage, 3)+genotyping_array
Fraction acceleration <= 125 milli-gravities	LAmin_lvindexed	90128	45551	103691	17323	0.108058	0.0230182	2.69359e-06	4.69446		dependent	LAmin_lvindexed ~ value+mri_serial_number+sex+PC1+PC2+PC3+PC4+PC5+ns(mriage, 3)+genotyping_array
Average weekly red wine intake	LASV_indexed	1568	45551	346507	29363	0.0242109	0.00517112	2.85431e-06	4.68195		dependent	LASV_indexed ~ value+mri_serial_number+sex+PC1+PC2+PC3+PC4+PC5+ns(mriage, 3)+genotyping_array
Interpolated Age of participant when operation took place	LAmax	20011	45551	391283	29321	0.0296057	0.0063256	2.87737e-06	4.6803		dependent	LAmax ~ value+mri_serial_number+sex+PC1+PC2+PC3+PC4+PC5+ns(mriage, 3)+genotyping_array
Number of operations, self-reported	LAmax	136	45551	501659	39710	0.322506	0.068974	2.93824e-06	4.67576		dependent	LAmax ~ value+mri_serial_number+sex+PC1+PC2+PC3+PC4+PC5+ns(mriage, 3)+genotyping_array
Urea	LAEF	30670	45551	469297	37726	-0.168706	0.0360912	2.95788e-06	4.67443		dependent	LAEF ~ value+mri_serial_number+sex+PC1+PC2+PC3+PC4+PC5+ns(mriage, 3)+genotyping_array
Fraction acceleration <= 14 milli-gravities	LASV	90105	45551	103691	17615	-4.07522	0.872526	3.02548e-06	4.6706		dependent	LASV ~ value+mri_serial_number+sex+PC1+PC2+PC3+PC4+PC5+ns(mriage, 3)+genotyping_array
Readings exceeding +/-8 gravities after calibration	LAmin	90185	45551	103691	17615	0.000453711	9.73748e-05	3.19401e-06	4.65943		dependent	LAmin ~ value+mri_serial_number+sex+PC1+PC2+PC3+PC4+PC5+ns(mriage, 3)+genotyping_array
Fraction acceleration <= 1800 milli-gravities	LAmax	90156	45551	103691	17615	-1751.45	375.955	3.2059e-06	4.65867		dependent	LAmax ~ value+mri_serial_number+sex+PC1+PC2+PC3+PC4+PC5+ns(mriage, 3)+genotyping_array
Fraction acceleration <= 1800 milli-gravities	LAmin_indexed	90156	45551	103691	17040	-623.407	133.867	3.23398e-06	4.65692		dependent	LAmin_indexed ~ value+mri_serial_number+sex+PC1+PC2+PC3+PC4+PC5+ns(mriage, 3)+genotyping_array
Red blood cell (erythrocyte) distribution width	LAEF	30070	45551	478187	38420	-0.212526	0.0456522	3.24542e-06	4.65533		dependent	LAEF ~ value+mri_serial_number+sex+PC1+PC2+PC3+PC4+PC5+ns(mriage, 3)+genotyping_array
Gamma glutamyltransferase	LAmin	30730	45551	469368	37734	0.00990892	0.00213409	3.44261e-06	4.64317		dependent	LAmin ~ value+mri_serial_number+sex+PC1+PC2+PC3+PC4+PC5+ns(mriage, 3)+genotyping_array
Average acceleration 22:00 - 22:59	LAmax_indexed	90049	45551	103691	17040	0.0281392	0.00606782	3.55346e-06	4.63746		dependent	LAmax_indexed ~ value+mri_serial_number+sex+PC1+PC2+PC3+PC4+PC5+ns(mriage, 3)+genotyping_array
Fraction acceleration <= 85 milli-gravities	LAmax_lvindexed	90124	45551	103691	17323	0.0868312	0.0187611	3.71442e-06	4.62825		dependent	LAmax_lvindexed ~ value+mri_serial_number+sex+PC1+PC2+PC3+PC4+PC5+ns(mriage, 3)+genotyping_array
Non-cancer illness year/age first occurred	LAmax_indexed	87	45551	375048	26507	-0.000278172	6.01273e-05	3.73859e-06	4.62639		dependent	LAmax_indexed ~ value+mri_serial_number+sex+PC1+PC2+PC3+PC4+PC5+ns(mriage, 3)+genotyping_array
Readings exceeding +/-8 gravities before calibration	LAmin	90183	45551	103691	17615	0.000456369	9.8675e-05	3.77319e-06	4.62497		dependent	LAmin ~ value+mri_serial_number+sex+PC1+PC2+PC3+PC4+PC5+ns(mriage, 3)+genotyping_array
6mm weak meridian (left)	LAmin	5097	45551	95326	7629	-0.452986	0.0981628	4.00212e-06	4.61465		dependent	LAmin ~ value+mri_serial_number+sex+PC1+PC2+PC3+PC4+PC5+ns(mriage, 3)+genotyping_array
Hand grip strength (left)	LAEF	46	45551	499126	39602	-0.0263748	0.00571819	3.99213e-06	4.61244		dependent	LAEF ~ value+mri_serial_number+sex+PC1+PC2+PC3+PC4+PC5+ns(mriage, 3)+genotyping_array
Maximum workload during fitness test	LAmax	6032	45551	77950	6306	0.0430458	0.0093416	4.14647e-06	4.60797		dependent	LAmax ~ value+mri_serial_number+sex+PC1+PC2+PC3+PC4+PC5+ns(mriage, 3)+genotyping_array
Intra-ocular pressure, Goldmann-correlated (right)	LASV_lvindexed	5255	45551	112281	8741	0.000718179	0.000155862	4.12741e-06	4.60779		dependent	LASV_lvindexed ~ value+mri_serial_number+sex+PC1+PC2+PC3+PC4+PC5+ns(mriage, 3)+genotyping_array
No-wear time bias adjusted acceleration maximum	LAmin_indexed	90091	45551	103691	17040	0.000300595	6.5274e-05	4.15197e-06	4.60513		dependent	LAmin_indexed ~ value+mri_serial_number+sex+PC1+PC2+PC3+PC4+PC5+ns(mriage, 3)+genotyping_array
Fraction acceleration <= 175 milli-gravities	LAmax	90130	45551	103691	17615	-40.232	8.74341	4.22571e-06	4.60141		dependent	LAmax ~ value+mri_serial_number+sex+PC1+PC2+PC3+PC4+PC5+ns(mriage, 3)+genotyping_array
Number of symbol digit matches attempted	LASV	20195	45551	118475	20474	0.0741376	0.0161146	4.23692e-06	4.60065		dependent	LASV ~ value+mri_serial_number+sex+PC1+PC2+PC3+PC4+PC5+ns(mriage, 3)+genotyping_array
Number of days/week walked 10+ minutes	LAmax	864	45551	501647	39702	0.210375	0.0458456	4.47227e-06	4.58877		dependent	LAmax ~ value+mri_serial_number+sex+PC1+PC2+PC3+PC4+PC5+ns(mriage, 3)+genotyping_array
Father's age at death	LAmin	1807	45551	378078	28296	-0.024905	0.00542769	4.48332e-06	4.58851		dependent	LAmin ~ value+mri_serial_number+sex+PC1+PC2+PC3+PC4+PC5+ns(mriage, 3)+genotyping_array
Immature reticulocyte fraction	LAmax_indexed	30280	45551	469867	36517	-3.66383	0.799025	4.54671e-06	4.58538		dependent	LAmax_indexed ~ value+mri_serial_number+sex+PC1+PC2+PC3+PC4+PC5+ns(mriage, 3)+genotyping_array
Pulse wave Arterial Stiffness index	LASV_indexed	21021	45551	169800	12757	-0.0691645	0.0150894	4.61275e-06	4.58365		dependent	LASV_indexed ~ value+mri_serial_number+sex+PC1+PC2+PC3+PC4+PC5+ns(mriage, 3)+genotyping_array
3mm weak meridian (right)	LAmin	5099	45551	109929	8735	-0.430732	0.0939807	4.64295e-06	4.58319		dependent	LAmin ~ value+mri_serial_number+sex+PC1+PC2+PC3+PC4+PC5+ns(mriage, 3)+genotyping_array
Testosterone	LASV	30850	45551	425232	34639	-0.0916204	0.0199957	4.6215e-06	4.582		dependent	LASV ~ value+mri_serial_number+sex+PC1+PC2+PC3+PC4+PC5+ns(mriage, 3)+genotyping_array
Duration of walks	LAmax_indexed	874	45551	477890	37240	0.00317472	0.00069455	4.87176e-06	4.57091		dependent	LAmax_indexed ~ value+mri_serial_number+sex+PC1+PC2+PC3+PC4+PC5+ns(mriage, 3)+genotyping_array
Urea	LAmin_lvindexed	30670	45551	469297	37110	0.00159162	0.000348309	4.90305e-06	4.56957		dependent	LAmin_lvindexed ~ value+mri_serial_number+sex+PC1+PC2+PC3+PC4+PC5+ns(mriage, 3)+genotyping_array
Fraction acceleration <= 15 milli-gravities	LASV	90106	45551	103691	17615	-4.02545	0.881358	4.97324e-06	4.56733		dependent	LASV ~ value+mri_serial_number+sex+PC1+PC2+PC3+PC4+PC5+ns(mriage, 3)+genotyping_array
Aspartate aminotransferase	LAmin	30650	45551	467822	37610	0.0310605	0.00680701	5.05829e-06	4.56302		dependent	LAmin ~ value+mri_serial_number+sex+PC1+PC2+PC3+PC4+PC5+ns(mriage, 3)+genotyping_array
Eosinophill count	LASV_indexed	30150	45551	477300	37084	-0.843194	0.184802	5.06654e-06	4.56268		dependent	LASV_indexed ~ value+mri_serial_number+sex+PC1+PC2+PC3+PC4+PC5+ns(mriage, 3)+genotyping_array
Age at first live birth	LAmax_lvindexed	2754	45551	184985	13309	-0.000874023	0.000191587	5.1117e-06	4.56202		dependent	LAmax_lvindexed ~ value+mri_serial_number+PC1+PC2+PC3+PC4+PC5+ns(mriage, 3)+genotyping_array
Average weekly beer plus cider intake	LASV	1588	45551	346506	30370	0.0627788	0.0137752	5.20006e-06	4.55737		dependent	LASV ~ value+mri_serial_number+sex+PC1+PC2+PC3+PC4+PC5+ns(mriage, 3)+genotyping_array
Interpolated Age of participant when operation took place	LAmin_indexed	20011	45551	391283	28371	0.0103501	0.00227139	5.21736e-06	4.55673		dependent	LAmin_indexed ~ value+mri_serial_number+sex+PC1+PC2+PC3+PC4+PC5+ns(mriage, 3)+genotyping_array
Fraction acceleration <= 3 milli-gravities	LAmin_indexed	90094	45551	103691	17040	-2.63982	0.57945	5.25669e-06	4.55573		dependent	LAmin_indexed ~ value+mri_serial_number+sex+PC1+PC2+PC3+PC4+PC5+ns(mriage, 3)+genotyping_array
Fraction acceleration <= 175 milli-gravities	LAmax_lvindexed	90130	45551	103691	17323	0.215653	0.0474115	5.43849e-06	4.54854		dependent	LAmax_lvindexed ~ value+mri_serial_number+sex+PC1+PC2+PC3+PC4+PC5+ns(mriage, 3)+genotyping_array
Alcohol	LAmax	100022	45551	70747	6006	0.0445561	0.00981975	5.80648e-06	4.5374		dependent	LAmax ~ value+mri_serial_number+sex+PC1+PC2+PC3+PC4+PC5+ns(mriage, 3)+genotyping_array
Alanine aminotransferase	LAmin_indexed	30620	45551	469427	36491	-0.0119535	0.00263469	5.72535e-06	4.53696		dependent	LAmin_indexed ~ value+mri_serial_number+sex+PC1+PC2+PC3+PC4+PC5+ns(mriage, 3)+genotyping_array
Temperature standard deviation	LAmin_indexed	90193	45551	103691	17040	0.459069	0.101233	5.80586e-06	4.53477		dependent	LAmin_indexed ~ value+mri_serial_number+sex+PC1+PC2+PC3+PC4+PC5+ns(mriage, 3)+genotyping_array
Vitamin C	LAmax	100015	45551	70747	6006	0.00845791	0.00186518	5.88293e-06	4.53463		dependent	LAmax ~ value+mri_serial_number+sex+PC1+PC2+PC3+PC4+PC5+ns(mriage, 3)+genotyping_array
Number of days/week of moderate physical activity 10+ minutes	LASV_lvindexed	884	45551	501643	39050	-0.000550462	0.000121538	5.94012e-06	4.52913		dependent	LASV_lvindexed ~ value+mri_serial_number+sex+PC1+PC2+PC3+PC4+PC5+ns(mriage, 3)+genotyping_array
Number in household	LASV_indexed	709	45551	500264	38371	0.100283	0.0221513	5.99589e-06	4.52717		dependent	LASV_indexed ~ value+mri_serial_number+sex+PC1+PC2+PC3+PC4+PC5+ns(mriage, 3)+genotyping_array
Volume of EDTA1 plasma held by UKB	LAmax	30314	45551	485691	39018	0.000857532	0.000189539	6.07728e-06	4.52431		dependent	LAmax ~ value+mri_serial_number+sex+PC1+PC2+PC3+PC4+PC5+ns(mriage, 3)+genotyping_array
Fraction acceleration <= 150 milli-gravities	LAmin_lvindexed	90129	45551	103691	17323	0.134394	0.0297501	6.30112e-06	4.51742		dependent	LAmin_lvindexed ~ value+mri_serial_number+sex+PC1+PC2+PC3+PC4+PC5+ns(mriage, 3)+genotyping_array
Position of pulse wave notch	LAmin_lvindexed	4199	45551	170754	12989	-0.000497586	0.000110191	6.36777e-06	4.51566		dependent	LAmin_lvindexed ~ value+mri_serial_number+sex+PC1+PC2+PC3+PC4+PC5+ns(mriage, 3)+genotyping_array
Calcium	LAmax_indexed	30680	45551	429955	33298	-2.43116	0.538402	6.33797e-06	4.51551		dependent	LAmax_indexed ~ value+mri_serial_number+sex+PC1+PC2+PC3+PC4+PC5+ns(mriage, 3)+genotyping_array
Cooked vegetable intake	LASV_indexed	1289	45551	501628	38386	0.0465832	0.0103182	6.36052e-06	4.51467		dependent	LASV_indexed ~ value+mri_serial_number+sex+PC1+PC2+PC3+PC4+PC5+ns(mriage, 3)+genotyping_array
Ankle spacing width	LASV_lvindexed	3143	45551	279140	21290	0.000471804	0.0001047	6.63422e-06	4.50623		dependent	LASV_lvindexed ~ value+mri_serial_number+sex+PC1+PC2+PC3+PC4+PC5+ns(mriage, 3)+genotyping_array
Aspartate aminotransferase	LAmax	30650	45551	467822	37610	0.0428789	0.009516	6.62657e-06	4.50598		dependent	LAmax ~ value+mri_serial_number+sex+PC1+PC2+PC3+PC4+PC5+ns(mriage, 3)+genotyping_array
Fraction acceleration <= 19 milli-gravities	LASV	90110	45551	103691	17615	-4.14848	0.920736	6.66072e-06	4.50561		dependent	LASV ~ value+mri_serial_number+sex+PC1+PC2+PC3+PC4+PC5+ns(mriage, 3)+genotyping_array
Fraction acceleration <= 100 milli-gravities	LAmin_lvindexed	90127	45551	103691	17323	0.0797671	0.0177112	6.71966e-06	4.50376		dependent	LAmin_lvindexed ~ value+mri_serial_number+sex+PC1+PC2+PC3+PC4+PC5+ns(mriage, 3)+genotyping_array
Lymphocyte percentage	LAmax_indexed	30180	45551	477306	37085	0.0297123	0.00660081	6.77398e-06	4.50131		dependent	LAmax_indexed ~ value+mri_serial_number+sex+PC1+PC2+PC3+PC4+PC5+ns(mriage, 3)+genotyping_array
Fraction acceleration <= 95 milli-gravities	LAmin_lvindexed	90126	45551	103691	17323	0.0751146	0.0167308	7.18149e-06	4.48961		dependent	LAmin_lvindexed ~ value+mri_serial_number+sex+PC1+PC2+PC3+PC4+PC5+ns(mriage, 3)+genotyping_array
Father's age at death	LAmin_lvindexed	1807	45551	378078	27840	-0.000147943	3.29795e-05	7.29008e-06	4.48589		dependent	LAmin_lvindexed ~ value+mri_serial_number+sex+PC1+PC2+PC3+PC4+PC5+ns(mriage, 3)+genotyping_array
Mean sphered cell volume	LASV	30270	45551	469869	37771	-0.0452533	0.0100923	7.34887e-06	4.48395		dependent	LASV ~ value+mri_serial_number+sex+PC1+PC2+PC3+PC4+PC5+ns(mriage, 3)+genotyping_array
Fraction acceleration <= 20 milli-gravities	LASV	90111	45551	103691	17615	-4.17132	0.930664	7.43822e-06	4.48209		dependent	LASV ~ value+mri_serial_number+sex+PC1+PC2+PC3+PC4+PC5+ns(mriage, 3)+genotyping_array
Folate	LASV	100014	45551	70747	6006	0.00431482	0.000962756	7.54175e-06	4.48173		dependent	LASV ~ value+mri_serial_number+sex+PC1+PC2+PC3+PC4+PC5+ns(mriage, 3)+genotyping_array
Pulse rate	LASV_lvindexed	4194	45551	170754	12989	0.000203697	4.54697e-05	7.53411e-06	4.47983		dependent	LASV_lvindexed ~ value+mri_serial_number+sex+PC1+PC2+PC3+PC4+PC5+ns(mriage, 3)+genotyping_array
Fraction acceleration <= 1600 milli-gravities	LAmin	90154	45551	103691	17615	-825.615	184.421	7.62527e-06	4.47678		dependent	LAmin ~ value+mri_serial_number+sex+PC1+PC2+PC3+PC4+PC5+ns(mriage, 3)+genotyping_array
Mean reticulocyte volume	LAmax_indexed	30260	45551	469867	36517	0.0287184	0.00642071	7.74414e-06	4.47278		dependent	LAmax_indexed ~ value+mri_serial_number+sex+PC1+PC2+PC3+PC4+PC5+ns(mriage, 3)+genotyping_array
Reticulocyte count	LASV	30250	45551	469868	37770	6.6876	1.49665	7.90433e-06	4.46838		dependent	LASV ~ value+mri_serial_number+sex+PC1+PC2+PC3+PC4+PC5+ns(mriage, 3)+genotyping_array
Townsend deprivation index at recruitment	LASV_indexed	189	45551	501898	38361	-0.0417074	0.00934231	8.05386e-06	4.46436		dependent	LASV_indexed ~ value+mri_serial_number+sex+PC1+PC2+PC3+PC4+PC5+ns(mriage, 3)+genotyping_array
C-reactive protein	LAmax_indexed	30710	45551	468594	36418	-0.0592492	0.0132887	8.27405e-06	4.45861		dependent	LAmax_indexed ~ value+mri_serial_number+sex+PC1+PC2+PC3+PC4+PC5+ns(mriage, 3)+genotyping_array
Fraction acceleration <= 16 milli-gravities	LASV	90107	45551	103691	17615	-3.98157	0.894272	8.54742e-06	4.45231		dependent	LASV ~ value+mri_serial_number+sex+PC1+PC2+PC3+PC4+PC5+ns(mriage, 3)+genotyping_array
Systolic blood pressure, manual reading	LAmin_lvindexed	93	45551	33107	2592	0.000384049	8.63265e-05	9.00176e-06	4.4488		dependent	LAmin_lvindexed ~ value+mri_serial_number+sex+PC1+PC2+PC3+PC4+PC5+ns(mriage, 3)+genotyping_array
Fraction acceleration <= 90 milli-gravities	LAmin_lvindexed	90125	45551	103691	17323	0.0703271	0.0158239	8.86952e-06	4.44438		dependent	LAmin_lvindexed ~ value+mri_serial_number+sex+PC1+PC2+PC3+PC4+PC5+ns(mriage, 3)+genotyping_array
Creatinine (enzymatic) in urine	LAmax_lvindexed	30510	45551	484327	38064	4.2608e-07	9.58794e-08	8.8588e-06	4.44391		dependent	LAmax_lvindexed ~ value+mri_serial_number+sex+PC1+PC2+PC3+PC4+PC5+ns(mriage, 3)+genotyping_array
Calibration coefficients - mean temperature	LAmax	90170	45551	103691	17615	-0.364103	0.0819622	8.95354e-06	4.44232		dependent	LAmax ~ value+mri_serial_number+sex+PC1+PC2+PC3+PC4+PC5+ns(mriage, 3)+genotyping_array
Number of symbol digit matches made correctly	LASV	20159	45551	118475	20474	0.064998	0.0146414	9.07068e-06	4.43934		dependent	LASV ~ value+mri_serial_number+sex+PC1+PC2+PC3+PC4+PC5+ns(mriage, 3)+genotyping_array
Pulse wave peak to peak time	LASV_indexed	4196	45551	170658	12768	0.00284488	0.000641185	9.20213e-06	4.43692		dependent	LASV_indexed ~ value+mri_serial_number+sex+PC1+PC2+PC3+PC4+PC5+ns(mriage, 3)+genotyping_array
ECG, heart rate	LAmin_lvindexed	5983	45551	74986	5976	-0.000335791	7.57435e-05	9.44801e-06	4.43327		dependent	LAmin_lvindexed ~ value+mri_serial_number+sex+PC1+PC2+PC3+PC4+PC5+ns(mriage, 3)+genotyping_array
Number of days/week walked 10+ minutes	LASV	864	45551	501647	39702	0.106126	0.0239426	9.33798e-06	4.43254		dependent	LASV ~ value+mri_serial_number+sex+PC1+PC2+PC3+PC4+PC5+ns(mriage, 3)+genotyping_array
Corneal resistance factor (right)	LAmin_indexed	5257	45551	112281	8646	-0.129002	0.0291702	9.88047e-06	4.4224		dependent	LAmin_indexed ~ value+mri_serial_number+sex+PC1+PC2+PC3+PC4+PC5+ns(mriage, 3)+genotyping_array
Position of the shoulder on the pulse waveform	LASV_lvindexed	4200	45551	170754	12989	0.000402556	9.10811e-05	9.96168e-06	4.41975		dependent	LASV_lvindexed ~ value+mri_serial_number+sex+PC1+PC2+PC3+PC4+PC5+ns(mriage, 3)+genotyping_array
Age at last live birth	LASV_lvindexed	2764	45551	184985	13309	-0.000467285	0.00010577	1.00443e-05	4.41792		dependent	LASV_lvindexed ~ value+mri_serial_number+PC1+PC2+PC3+PC4+PC5+ns(mriage, 3)+genotyping_array
Heel bone mineral density (BMD) (right)	LASV	4124	45551	164111	12781	2.91445	0.660967	1.04519e-05	4.40937		dependent	LASV ~ value+mri_serial_number+sex+PC1+PC2+PC3+PC4+PC5+ns(mriage, 3)+genotyping_array
Fraction acceleration <= 17 milli-gravities	LASV	90108	45551	103691	17615	-3.97918	0.902573	1.04604e-05	4.40871		dependent	LASV ~ value+mri_serial_number+sex+PC1+PC2+PC3+PC4+PC5+ns(mriage, 3)+genotyping_array
Folate	LAmax_indexed	100014	45551	70747	5817	0.00396829	0.000900272	1.0627e-05	4.40788		dependent	LAmax_indexed ~ value+mri_serial_number+sex+PC1+PC2+PC3+PC4+PC5+ns(mriage, 3)+genotyping_array
Fraction acceleration <= 5 milli-gravities	LASV	90096	45551	103691	17615	-3.49416	0.793989	1.08505e-05	4.40076		dependent	LASV ~ value+mri_serial_number+sex+PC1+PC2+PC3+PC4+PC5+ns(mriage, 3)+genotyping_array
Fraction acceleration <= 6 milli-gravities	LASV	90097	45551	103691	17615	-3.5006	0.795664	1.09087e-05	4.3996		dependent	LASV ~ value+mri_serial_number+sex+PC1+PC2+PC3+PC4+PC5+ns(mriage, 3)+genotyping_array
Fraction acceleration <= 18 milli-gravities	LASV	90109	45551	103691	17615	-4.00493	0.91122	1.11353e-05	4.39513		dependent	LASV ~ value+mri_serial_number+sex+PC1+PC2+PC3+PC4+PC5+ns(mriage, 3)+genotyping_array
Phosphate	LASV	30810	45551	429274	34390	-1.49868	0.340993	1.11079e-05	4.39505		dependent	LASV ~ value+mri_serial_number+sex+PC1+PC2+PC3+PC4+PC5+ns(mriage, 3)+genotyping_array
Leg fat percentage (right)	LAEF	23111	45551	492354	39261	-0.0354934	0.00808141	1.12613e-05	4.39199		dependent	LAEF ~ value+mri_serial_number+sex+PC1+PC2+PC3+PC4+PC5+ns(mriage, 3)+genotyping_array
6mm strong meridian (left)	LAmax_indexed	5134	45551	95326	7441	-0.295369	0.0673649	1.17795e-05	4.38461		dependent	LAmax_indexed ~ value+mri_serial_number+sex+PC1+PC2+PC3+PC4+PC5+ns(mriage, 3)+genotyping_array
Red blood cell (erythrocyte) distribution width	LASV	30070	45551	478187	38420	0.234113	0.0534256	1.17887e-05	4.38204		dependent	LASV ~ value+mri_serial_number+sex+PC1+PC2+PC3+PC4+PC5+ns(mriage, 3)+genotyping_array
Glycated haemoglobin (HbA1c)	LAmin_indexed	30750	45551	466530	36344	-0.0298602	0.00681558	1.18373e-05	4.38117		dependent	LAmin_indexed ~ value+mri_serial_number+sex+PC1+PC2+PC3+PC4+PC5+ns(mriage, 3)+genotyping_array
Phosphate	LASV_lvindexed	30810	45551	429274	33829	-0.00874224	0.00200161	1.25988e-05	4.36761		dependent	LASV_lvindexed ~ value+mri_serial_number+sex+PC1+PC2+PC3+PC4+PC5+ns(mriage, 3)+genotyping_array
Triglycerides	LASV	30870	45551	469240	37728	-0.235452	0.0539959	1.30072e-05	4.36056		dependent	LASV ~ value+mri_serial_number+sex+PC1+PC2+PC3+PC4+PC5+ns(mriage, 3)+genotyping_array
Interpolated Age of participant when operation took place	LAEF	20011	45551	391283	29321	-0.0123388	0.002831	1.31435e-05	4.35845		dependent	LAEF ~ value+mri_serial_number+sex+PC1+PC2+PC3+PC4+PC5+ns(mriage, 3)+genotyping_array
Volume of EDTA1 plasma held by UKB	LASV	30314	45551	485691	39018	0.00043143	9.90712e-05	1.33558e-05	4.35475		dependent	LASV ~ value+mri_serial_number+sex+PC1+PC2+PC3+PC4+PC5+ns(mriage, 3)+genotyping_array
Fraction acceleration <= 85 milli-gravities	LAmin_lvindexed	90124	45551	103691	17323	0.0654194	0.0150254	1.34486e-05	4.35393		dependent	LAmin_lvindexed ~ value+mri_serial_number+sex+PC1+PC2+PC3+PC4+PC5+ns(mriage, 3)+genotyping_array
Alanine aminotransferase	LAmax	30620	45551	469427	37751	0.0320209	0.00735635	1.34748e-05	4.35282		dependent	LAmax ~ value+mri_serial_number+sex+PC1+PC2+PC3+PC4+PC5+ns(mriage, 3)+genotyping_array
Number of cigarettes currently smoked daily (current cigarette smokers)	LASV_indexed	3456	45551	36484	1371	-0.0722862	0.0166107	1.45159e-05	4.35179		dependent	LASV_indexed ~ value+mri_serial_number+sex+PC1+PC2+PC3+PC4+PC5+ns(mriage, 3)+genotyping_array
Heel bone mineral density (BMD) (left)	LAmin	4105	45551	164117	12782	3.83384	0.88241	1.40516e-05	4.34474		dependent	LAmin ~ value+mri_serial_number+sex+PC1+PC2+PC3+PC4+PC5+ns(mriage, 3)+genotyping_array
Mean corpuscular volume	LASV_lvindexed	30040	45551	478187	37791	-0.000298515	6.87073e-05	1.39807e-05	4.34473		dependent	LASV_lvindexed ~ value+mri_serial_number+sex+PC1+PC2+PC3+PC4+PC5+ns(mriage, 3)+genotyping_array
Average acceleration 15:00 - 15:59	LASV	90042	45551	103691	17615	0.0148106	0.00341264	1.43339e-05	4.33991		dependent	LASV ~ value+mri_serial_number+sex+PC1+PC2+PC3+PC4+PC5+ns(mriage, 3)+genotyping_array
Ankle spacing width (left)	LASV_indexed	4100	45551	164219	12369	-0.0495694	0.0114304	1.45834e-05	4.33663		dependent	LASV_indexed ~ value+mri_serial_number+sex+PC1+PC2+PC3+PC4+PC5+ns(mriage, 3)+genotyping_array
Creatinine	LAmin_indexed	30700	45551	469375	36477	-0.013493	0.00311408	1.47546e-05	4.33291		dependent	LAmin_indexed ~ value+mri_serial_number+sex+PC1+PC2+PC3+PC4+PC5+ns(mriage, 3)+genotyping_array
Calibration - number of static points	LASV_indexed	90171	45551	103691	17040	-2.1765e-05	5.02466e-06	1.48853e-05	4.33164		dependent	LASV_indexed ~ value+mri_serial_number+sex+PC1+PC2+PC3+PC4+PC5+ns(mriage, 3)+genotyping_array
Fraction acceleration <= 1800 milli-gravities	LASV	90156	45551	103691	17615	-850.142	196.751	1.56239e-05	4.32091		dependent	LASV ~ value+mri_serial_number+sex+PC1+PC2+PC3+PC4+PC5+ns(mriage, 3)+genotyping_array
Gamma glutamyltransferase	LAmax	30730	45551	469368	37734	0.0128374	0.00298407	1.69705e-05	4.30198		dependent	LAmax ~ value+mri_serial_number+sex+PC1+PC2+PC3+PC4+PC5+ns(mriage, 3)+genotyping_array
Number of children fathered	LAmax	2405	45551	226943	19135	0.549394	0.128001	1.77842e-05	4.29212		dependent	LAmax ~ value+mri_serial_number+sex+PC1+PC2+PC3+PC4+PC5+ns(mriage, 3)+genotyping_array
Average weekly spirits intake	LAmax	1598	45551	346506	30370	0.128828	0.0300162	1.77651e-05	4.29196		dependent	LAmax ~ value+mri_serial_number+sex+PC1+PC2+PC3+PC4+PC5+ns(mriage, 3)+genotyping_array
Spells in hospital	LAmin_indexed	41235	45551	330461	23792	0.0533972	0.0124503	1.80322e-05	4.28883		dependent	LAmin_indexed ~ value+mri_serial_number+sex+PC1+PC2+PC3+PC4+PC5+ns(mriage, 3)+genotyping_array
Heel quantitative ultrasound index (QUI), direct entry (right)	LASV	4123	45551	164227	12788	0.0177648	0.00415645	1.9337e-05	4.27402		dependent	LASV ~ value+mri_serial_number+sex+PC1+PC2+PC3+PC4+PC5+ns(mriage, 3)+genotyping_array
Heel bone mineral density (BMD) T-score, automated (right)	LASV	4125	45551	164227	12788	0.314641	0.0736238	1.93712e-05	4.27363		dependent	LASV ~ value+mri_serial_number+sex+PC1+PC2+PC3+PC4+PC5+ns(mriage, 3)+genotyping_array
Pulse wave peak to peak time	LAmax_indexed	4196	45551	170658	12768	0.00502705	0.0011775	1.97528e-05	4.26927		dependent	LAmax_indexed ~ value+mri_serial_number+sex+PC1+PC2+PC3+PC4+PC5+ns(mriage, 3)+genotyping_array
Fraction acceleration <= 2000 milli-gravities	LAmax_indexed	90158	45551	103691	17040	-1250.93	293.039	1.97574e-05	4.26882		dependent	LAmax_indexed ~ value+mri_serial_number+sex+PC1+PC2+PC3+PC4+PC5+ns(mriage, 3)+genotyping_array
Average acceleration 07:00 - 07:59	LAmax	90034	45551	103691	17615	0.0233963	0.00548884	2.03189e-05	4.26252		dependent	LAmax ~ value+mri_serial_number+sex+PC1+PC2+PC3+PC4+PC5+ns(mriage, 3)+genotyping_array
Average acceleration 18:00 - 18:59	LAmin	90045	45551	103691	17615	0.0191092	0.0044855	2.05298e-05	4.26021		dependent	LAmin ~ value+mri_serial_number+sex+PC1+PC2+PC3+PC4+PC5+ns(mriage, 3)+genotyping_array
Birth weight	LAmax_lvindexed	20022	45551	277000	23279	-0.00436274	0.00102425	2.05734e-05	4.25945		dependent	LAmax_lvindexed ~ value+mri_serial_number+sex+PC1+PC2+PC3+PC4+PC5+ns(mriage, 3)+genotyping_array
C-reactive protein	LASV_lvindexed	30710	45551	468594	37062	0.000348448	8.18594e-05	2.08013e-05	4.25666		dependent	LASV_lvindexed ~ value+mri_serial_number+sex+PC1+PC2+PC3+PC4+PC5+ns(mriage, 3)+genotyping_array
Fraction acceleration <= 80 milli-gravities	LAmax_lvindexed	90123	45551	103691	17323	0.0747696	0.0175887	2.13933e-05	4.251		dependent	LAmax_lvindexed ~ value+mri_serial_number+sex+PC1+PC2+PC3+PC4+PC5+ns(mriage, 3)+genotyping_array
Pulse wave reflection index	LAmin	4195	45551	170754	13193	0.020722	0.00487539	2.1494e-05	4.25031		dependent	LAmin ~ value+mri_serial_number+sex+PC1+PC2+PC3+PC4+PC5+ns(mriage, 3)+genotyping_array
Neutrophill percentage	LAmax_lvindexed	30200	45551	477306	37733	-0.000264757	6.23218e-05	2.1599e-05	4.24822		dependent	LAmax_lvindexed ~ value+mri_serial_number+sex+PC1+PC2+PC3+PC4+PC5+ns(mriage, 3)+genotyping_array
Age at last live birth	LAmax_lvindexed	2764	45551	184985	13309	-0.000758925	0.000178792	2.20326e-05	4.24475		dependent	LAmax_lvindexed ~ value+mri_serial_number+PC1+PC2+PC3+PC4+PC5+ns(mriage, 3)+genotyping_array
Monocyte percentage	LAmax_indexed	30190	45551	477306	37085	0.0776294	0.0183016	2.22401e-05	4.24167		dependent	LAmax_indexed ~ value+mri_serial_number+sex+PC1+PC2+PC3+PC4+PC5+ns(mriage, 3)+genotyping_array
Monocyte percentage	LAmin_indexed	30190	45551	477306	37085	0.056391	0.0133086	2.26897e-05	4.23717		dependent	LAmin_indexed ~ value+mri_serial_number+sex+PC1+PC2+PC3+PC4+PC5+ns(mriage, 3)+genotyping_array
Heel bone mineral density (BMD)	LAmax	3148	45551	279000	21649	4.21555	0.996982	2.36423e-05	4.22831		dependent	LAmax ~ value+mri_serial_number+sex+PC1+PC2+PC3+PC4+PC5+ns(mriage, 3)+genotyping_array
IGF-1	LAmax	30770	45551	467066	37568	-0.0765521	0.0181285	2.4191e-05	4.22275		dependent	LAmax ~ value+mri_serial_number+sex+PC1+PC2+PC3+PC4+PC5+ns(mriage, 3)+genotyping_array
Creatinine	LASV	30700	45551	469375	37736	-0.0191715	0.0045409	2.42764e-05	4.22195		dependent	LASV ~ value+mri_serial_number+sex+PC1+PC2+PC3+PC4+PC5+ns(mriage, 3)+genotyping_array
Vitamin D	LASV_lvindexed	30890	45551	448376	35701	-6.1079e-05	1.44686e-05	2.43307e-05	4.22148		dependent	LASV_lvindexed ~ value+mri_serial_number+sex+PC1+PC2+PC3+PC4+PC5+ns(mriage, 3)+genotyping_array
Pulse wave reflection index	LAmin_indexed	4195	45551	170754	12773	0.0101602	0.0024096	2.49755e-05	4.21657		dependent	LAmin_indexed ~ value+mri_serial_number+sex+PC1+PC2+PC3+PC4+PC5+ns(mriage, 3)+genotyping_array
Average acceleration 10:00 - 10:59	LAmax	90037	45551	103691	17615	0.0225514	0.0053576	2.57502e-05	4.20924		dependent	LAmax ~ value+mri_serial_number+sex+PC1+PC2+PC3+PC4+PC5+ns(mriage, 3)+genotyping_array
Corneal resistance factor (right)	LAmax_indexed	5257	45551	112281	8646	-0.170085	0.0405677	2.78514e-05	4.19261		dependent	LAmax_indexed ~ value+mri_serial_number+sex+PC1+PC2+PC3+PC4+PC5+ns(mriage, 3)+genotyping_array
Spells in hospital	LASV_lvindexed	41235	45551	330461	24203	-0.000429708	0.000102535	2.78898e-05	4.19085		dependent	LASV_lvindexed ~ value+mri_serial_number+sex+PC1+PC2+PC3+PC4+PC5+ns(mriage, 3)+genotyping_array
Fraction acceleration <= 4 milli-gravities	LASV	90095	45551	103691	17615	-3.38525	0.808229	2.82199e-05	4.18848		dependent	LASV ~ value+mri_serial_number+sex+PC1+PC2+PC3+PC4+PC5+ns(mriage, 3)+genotyping_array
Alanine aminotransferase	LASV	30620	45551	469427	37751	0.0161119	0.00384872	2.84162e-05	4.18631		dependent	LASV ~ value+mri_serial_number+sex+PC1+PC2+PC3+PC4+PC5+ns(mriage, 3)+genotyping_array
SHBG	LAmin_lvindexed	30830	45551	425869	33549	-7.27316e-05	1.73899e-05	2.89164e-05	4.18241		dependent	LAmin_lvindexed ~ value+mri_serial_number+sex+PC1+PC2+PC3+PC4+PC5+ns(mriage, 3)+genotyping_array
Food weight	LASV_indexed	100001	45551	70747	5817	0.000300117	7.17689e-05	2.93579e-05	4.18172		dependent	LASV_indexed ~ value+mri_serial_number+sex+PC1+PC2+PC3+PC4+PC5+ns(mriage, 3)+genotyping_array
Fraction acceleration <= 1 milli-gravities	LASV_indexed	90092	45551	103691	17040	-1.97495	0.472954	2.98445e-05	4.17578		dependent	LASV_indexed ~ value+mri_serial_number+sex+PC1+PC2+PC3+PC4+PC5+ns(mriage, 3)+genotyping_array
Fraction acceleration <= 2000 milli-gravities	LASV_indexed	90158	45551	103691	17040	-663.613	159.18	3.07535e-05	4.16894		dependent	LASV_indexed ~ value+mri_serial_number+sex+PC1+PC2+PC3+PC4+PC5+ns(mriage, 3)+genotyping_array
Fraction acceleration <= 1 milli-gravities	LAmax_indexed	90092	45551	103691	17040	-3.61754	0.870698	3.27219e-05	4.15476		dependent	LAmax_indexed ~ value+mri_serial_number+sex+PC1+PC2+PC3+PC4+PC5+ns(mriage, 3)+genotyping_array
Mean sphered cell volume	LAEF	30270	45551	469869	37771	-0.0358723	0.00863461	3.2674e-05	4.15448		dependent	LAEF ~ value+mri_serial_number+sex+PC1+PC2+PC3+PC4+PC5+ns(mriage, 3)+genotyping_array
Heel bone mineral density (BMD) T-score, automated (left)	LAmin	4106	45551	164219	12786	0.408264	0.0985504	3.45463e-05	4.14269		dependent	LAmin ~ value+mri_serial_number+sex+PC1+PC2+PC3+PC4+PC5+ns(mriage, 3)+genotyping_array
Heel quantitative ultrasound index (QUI), direct entry (left)	LAmin	4104	45551	164219	12786	0.0230475	0.00556368	3.45756e-05	4.1425		dependent	LAmin ~ value+mri_serial_number+sex+PC1+PC2+PC3+PC4+PC5+ns(mriage, 3)+genotyping_array
Speed of sound through heel (left)	LAmax	4103	45551	164219	12786	0.0199687	0.00482185	3.47562e-05	4.1413		dependent	LAmax ~ value+mri_serial_number+sex+PC1+PC2+PC3+PC4+PC5+ns(mriage, 3)+genotyping_array
Direct bilirubin	LAmin_lvindexed	30660	45551	398634	32184	0.00226659	0.000547439	3.47668e-05	4.14034		dependent	LAmin_lvindexed ~ value+mri_serial_number+sex+PC1+PC2+PC3+PC4+PC5+ns(mriage, 3)+genotyping_array
Heel Broadband ultrasound attenuation (BUA), manual entry	LAmax	3085	45551	42739	4385	0.0531538	0.0128421	3.5537e-05	4.13902		dependent	LAmax ~ value+mri_serial_number+sex+PC1+PC2+PC3+PC4+PC5+ns(mriage, 3)+genotyping_array
Average acceleration 05:00 - 05:59	LASV	90032	45551	103691	17615	0.0294983	0.00712695	3.50469e-05	4.13898		dependent	LASV ~ value+mri_serial_number+sex+PC1+PC2+PC3+PC4+PC5+ns(mriage, 3)+genotyping_array
Average weekly spirits intake	LASV	1598	45551	346506	30370	0.0642913	0.0155443	3.54359e-05	4.136		dependent	LASV ~ value+mri_serial_number+sex+PC1+PC2+PC3+PC4+PC5+ns(mriage, 3)+genotyping_array
Average acceleration 19:00 - 19:59	LAmin	90046	45551	103691	17615	0.018933	0.00457876	3.56676e-05	4.13495		dependent	LAmin ~ value+mri_serial_number+sex+PC1+PC2+PC3+PC4+PC5+ns(mriage, 3)+genotyping_array
Age stopped smoking	LAmin_lvindexed	2897	45551	120976	8854	0.000366115	8.8559e-05	3.59574e-05	4.13414		dependent	LAmin_lvindexed ~ value+mri_serial_number+sex+PC1+PC2+PC3+PC4+PC5+ns(mriage, 3)+genotyping_array
Intra-ocular pressure, Goldmann-correlated (right)	LAEF	5255	45551	112281	8872	0.0922917	0.0223354	3.62807e-05	4.13208		dependent	LAEF ~ value+mri_serial_number+sex+PC1+PC2+PC3+PC4+PC5+ns(mriage, 3)+genotyping_array
Red blood cell (erythrocyte) distribution width	LAmin_lvindexed	30070	45551	478187	37791	0.00182036	0.000441011	3.67204e-05	4.12769		dependent	LAmin_lvindexed ~ value+mri_serial_number+sex+PC1+PC2+PC3+PC4+PC5+ns(mriage, 3)+genotyping_array
Pulse wave reflection index	LASV	4195	45551	170754	13193	0.0149636	0.00362853	3.74843e-05	4.12387		dependent	LASV ~ value+mri_serial_number+sex+PC1+PC2+PC3+PC4+PC5+ns(mriage, 3)+genotyping_array
Interpolated Age of participant when non-cancer illness first diagnosed	LASV	20009	45551	375045	27398	0.014874	0.00361081	3.8116e-05	4.11929		dependent	LASV ~ value+mri_serial_number+sex+PC1+PC2+PC3+PC4+PC5+ns(mriage, 3)+genotyping_array
Fraction acceleration <= 10 milli-gravities	LAmax	90101	45551	103691	17615	-6.55589	1.5971	4.06354e-05	4.10488		dependent	LAmax ~ value+mri_serial_number+sex+PC1+PC2+PC3+PC4+PC5+ns(mriage, 3)+genotyping_array
Saturday average acceleration	LAmin	90024	45551	103691	17615	0.0333374	0.00813159	4.15461e-05	4.09975		dependent	LAmin ~ value+mri_serial_number+sex+PC1+PC2+PC3+PC4+PC5+ns(mriage, 3)+genotyping_array
Heel bone mineral density (BMD)	LAmin	3148	45551	279000	21649	2.94631	0.71915	4.20193e-05	4.09693		dependent	LAmin ~ value+mri_serial_number+sex+PC1+PC2+PC3+PC4+PC5+ns(mriage, 3)+genotyping_array
Fraction acceleration <= 80 milli-gravities	LAmin_lvindexed	90123	45551	103691	17323	0.0576984	0.0140859	4.21953e-05	4.09617		dependent	LAmin_lvindexed ~ value+mri_serial_number+sex+PC1+PC2+PC3+PC4+PC5+ns(mriage, 3)+genotyping_array
No-wear time bias adjusted acceleration median	LASV	90089	45551	103691	17615	0.0964913	0.023582	4.30059e-05	4.09174		dependent	LASV ~ value+mri_serial_number+sex+PC1+PC2+PC3+PC4+PC5+ns(mriage, 3)+genotyping_array
Fraction acceleration <= 11 milli-gravities	LAmax	90102	45551	103691	17615	-6.60005	1.61681	4.48208e-05	4.08214		dependent	LAmax ~ value+mri_serial_number+sex+PC1+PC2+PC3+PC4+PC5+ns(mriage, 3)+genotyping_array
Fraction acceleration <= 75 milli-gravities	LAmax_lvindexed	90122	45551	103691	17323	0.0682611	0.0167223	4.48423e-05	4.08204		dependent	LAmax_lvindexed ~ value+mri_serial_number+sex+PC1+PC2+PC3+PC4+PC5+ns(mriage, 3)+genotyping_array
Age stopped smoking	LASV	2897	45551	120976	9004	-0.0414366	0.0101568	4.54824e-05	4.07971		dependent	LASV ~ value+mri_serial_number+sex+PC1+PC2+PC3+PC4+PC5+ns(mriage, 3)+genotyping_array
Testosterone	LASV_indexed	30850	45551	425232	33478	0.0414453	0.0101929	4.79161e-05	4.0661		dependent	LASV_indexed ~ value+mri_serial_number+sex+PC1+PC2+PC3+PC4+PC5+ns(mriage, 3)+genotyping_array
HDL cholesterol	LAEF	30760	45551	429894	34430	0.534064	0.13161	4.96187e-05	4.05793		dependent	LAEF ~ value+mri_serial_number+sex+PC1+PC2+PC3+PC4+PC5+ns(mriage, 3)+genotyping_array
Speed of sound through heel (right)	LAmax	4122	45551	164227	12788	0.0195551	0.00482258	5.04507e-05	4.05491		dependent	LAmax ~ value+mri_serial_number+sex+PC1+PC2+PC3+PC4+PC5+ns(mriage, 3)+genotyping_array
Fraction acceleration <= 5 milli-gravities	LAmax	90096	45551	103691	17615	-6.13584	1.51743	5.28676e-05	4.04357		dependent	LAmax ~ value+mri_serial_number+sex+PC1+PC2+PC3+PC4+PC5+ns(mriage, 3)+genotyping_array
Creatinine (enzymatic) in urine	LAEF	30510	45551	484327	38700	-3.2118e-05	7.9468e-06	5.31851e-05	4.04162		dependent	LAEF ~ value+mri_serial_number+sex+PC1+PC2+PC3+PC4+PC5+ns(mriage, 3)+genotyping_array
Fraction acceleration <= 12 milli-gravities	LAmax	90103	45551	103691	17615	-6.59024	1.63153	5.38406e-05	4.03929		dependent	LAmax ~ value+mri_serial_number+sex+PC1+PC2+PC3+PC4+PC5+ns(mriage, 3)+genotyping_array
Calibration - number of static points	LAmax_indexed	90171	45551	103691	17040	-3.72242e-05	9.25093e-06	5.75051e-05	4.02384		dependent	LAmax_indexed ~ value+mri_serial_number+sex+PC1+PC2+PC3+PC4+PC5+ns(mriage, 3)+genotyping_array
Heel quantitative ultrasound index (QUI), direct entry	LAmax	3147	45551	279140	21658	0.0252286	0.00627825	5.8789e-05	4.01842		dependent	LAmax ~ value+mri_serial_number+sex+PC1+PC2+PC3+PC4+PC5+ns(mriage, 3)+genotyping_array
Heel bone mineral density (BMD) T-score, automated	LAmax	78	45551	279140	21658	0.446859	0.111208	5.88318e-05	4.01824		dependent	LAmax ~ value+mri_serial_number+sex+PC1+PC2+PC3+PC4+PC5+ns(mriage, 3)+genotyping_array
Lymphocyte count	LAmin_indexed	30120	45551	477300	37084	-0.170191	0.0423895	5.95775e-05	4.01494		dependent	LAmin_indexed ~ value+mri_serial_number+sex+PC1+PC2+PC3+PC4+PC5+ns(mriage, 3)+genotyping_array
Intra-ocular pressure, corneal-compensated (right)	LASV_lvindexed	5254	45551	112281	8741	0.000550692	0.000137257	6.06782e-05	4.01212		dependent	LASV_lvindexed ~ value+mri_serial_number+sex+PC1+PC2+PC3+PC4+PC5+ns(mriage, 3)+genotyping_array
Corneal resistance factor (right)	LAmin	5257	45551	112281	8872	-0.235042	0.0585893	6.07845e-05	4.01168		dependent	LAmin ~ value+mri_serial_number+sex+PC1+PC2+PC3+PC4+PC5+ns(mriage, 3)+genotyping_array
Lymphocyte percentage	LAmin	30180	45551	477306	38361	0.0382977	0.00955584	6.14064e-05	4.00779		dependent	LAmin ~ value+mri_serial_number+sex+PC1+PC2+PC3+PC4+PC5+ns(mriage, 3)+genotyping_array
Fraction acceleration <= 7 milli-gravities	LAmax	90098	45551	103691	17615	-6.15173	1.5364	6.25393e-05	4.00399		dependent	LAmax ~ value+mri_serial_number+sex+PC1+PC2+PC3+PC4+PC5+ns(mriage, 3)+genotyping_array
Direct bilirubin	LASV_lvindexed	30660	45551	398634	32184	-0.00153456	0.000383423	6.28778e-05	4.00227		dependent	LASV_lvindexed ~ value+mri_serial_number+sex+PC1+PC2+PC3+PC4+PC5+ns(mriage, 3)+genotyping_array
Fraction acceleration <= 1900 milli-gravities	LAmin_indexed	90157	45551	103691	17040	-669.45	167.303	6.32286e-05	4.00142		dependent	LAmin_indexed ~ value+mri_serial_number+sex+PC1+PC2+PC3+PC4+PC5+ns(mriage, 3)+genotyping_array
Lymphocyte percentage	LAmax_lvindexed	30180	45551	477306	37733	0.000287103	7.17928e-05	6.37171e-05	3.99905		dependent	LAmax_lvindexed ~ value+mri_serial_number+sex+PC1+PC2+PC3+PC4+PC5+ns(mriage, 3)+genotyping_array
Average acceleration 13:00 - 13:59	LAmax	90040	45551	103691	17615	0.025856	0.00648203	6.66545e-05	3.98888		dependent	LAmax ~ value+mri_serial_number+sex+PC1+PC2+PC3+PC4+PC5+ns(mriage, 3)+genotyping_array
Calibration coefficients - mean temperature	LAmin	90170	45551	103691	17615	-0.234021	0.0586928	6.71242e-05	3.98721		dependent	LAmin ~ value+mri_serial_number+sex+PC1+PC2+PC3+PC4+PC5+ns(mriage, 3)+genotyping_array
Fraction acceleration <= 1900 milli-gravities	LAmax	90157	45551	103691	17615	-1869.88	469.645	6.87651e-05	3.98147		dependent	LAmax ~ value+mri_serial_number+sex+PC1+PC2+PC3+PC4+PC5+ns(mriage, 3)+genotyping_array
Fraction acceleration <= 9 milli-gravities	LAmax	90100	45551	103691	17615	-6.29093	1.58082	6.93294e-05	3.97953		dependent	LAmax ~ value+mri_serial_number+sex+PC1+PC2+PC3+PC4+PC5+ns(mriage, 3)+genotyping_array
Total bilirubin	LASV	30840	45551	467586	37590	0.0441744	0.0111059	6.97524e-05	3.97757		dependent	LASV ~ value+mri_serial_number+sex+PC1+PC2+PC3+PC4+PC5+ns(mriage, 3)+genotyping_array
Position of the shoulder on the pulse waveform	LAmax	4200	45551	170754	13193	-0.118682	0.0298874	7.19585e-05	3.97098		dependent	LAmax ~ value+mri_serial_number+sex+PC1+PC2+PC3+PC4+PC5+ns(mriage, 3)+genotyping_array
Number of operations, self-reported	LASV_indexed	136	45551	501659	38394	-0.0731105	0.0184217	7.23912e-05	3.96872		dependent	LASV_indexed ~ value+mri_serial_number+sex+PC1+PC2+PC3+PC4+PC5+ns(mriage, 3)+genotyping_array
Average acceleration 05:00 - 05:59	LAmax	90032	45551	103691	17615	0.0539603	0.01362	7.46714e-05	3.96183		dependent	LAmax ~ value+mri_serial_number+sex+PC1+PC2+PC3+PC4+PC5+ns(mriage, 3)+genotyping_array
Leg fat percentage (left)	LAmin_indexed	23115	45551	492322	37953	-0.02711	0.00684345	7.46296e-05	3.96146		dependent	LAmin_indexed ~ value+mri_serial_number+sex+PC1+PC2+PC3+PC4+PC5+ns(mriage, 3)+genotyping_array
Fraction acceleration <= 70 milli-gravities	LAmax_lvindexed	90121	45551	103691	17323	0.0629252	0.0159222	7.77952e-05	3.95204		dependent	LAmax_lvindexed ~ value+mri_serial_number+sex+PC1+PC2+PC3+PC4+PC5+ns(mriage, 3)+genotyping_array
Fraction acceleration <= 200 milli-gravities	LAmax_lvindexed	90131	45551	103691	17323	0.234744	0.0594701	7.93612e-05	3.94727		dependent	LAmax_lvindexed ~ value+mri_serial_number+sex+PC1+PC2+PC3+PC4+PC5+ns(mriage, 3)+genotyping_array
Fraction acceleration <= 40 milli-gravities	LAmax	90115	45551	103691	17615	-8.56475	2.17034	7.96857e-05	3.94627		dependent	LAmax ~ value+mri_serial_number+sex+PC1+PC2+PC3+PC4+PC5+ns(mriage, 3)+genotyping_array
Neutrophill percentage	LASV_indexed	30200	45551	477306	37085	-0.0122352	0.00310256	8.04143e-05	3.9436		dependent	LASV_indexed ~ value+mri_serial_number+sex+PC1+PC2+PC3+PC4+PC5+ns(mriage, 3)+genotyping_array
Whole body fat-free mass	LASV_lvindexed	23101	45551	492345	38622	-0.000192718	4.88976e-05	8.1197e-05	3.94126		dependent	LASV_lvindexed ~ value+mri_serial_number+sex+PC1+PC2+PC3+PC4+PC5+ns(mriage, 3)+genotyping_array
Father's age at death	LAEF	1807	45551	378078	28296	0.0130126	0.00330198	8.13857e-05	3.94086		dependent	LAEF ~ value+mri_serial_number+sex+PC1+PC2+PC3+PC4+PC5+ns(mriage, 3)+genotyping_array
Age when periods started (menarche)	LAmax	2714	45551	272919	20482	-0.158904	0.040325	8.15515e-05	3.94059		dependent	LAmax ~ value+mri_serial_number+sex+PC1+PC2+PC3+PC4+PC5+ns(mriage, 3)+genotyping_array
Haemoglobin concentration	LAEF	30020	45551	478189	38420	0.177553	0.0450735	8.18998e-05	3.9392		dependent	LAEF ~ value+mri_serial_number+sex+PC1+PC2+PC3+PC4+PC5+ns(mriage, 3)+genotyping_array
Temperature average	LAmax	90192	45551	103691	17615	-0.361179	0.0917058	8.23235e-05	3.93846		dependent	LAmax ~ value+mri_serial_number+sex+PC1+PC2+PC3+PC4+PC5+ns(mriage, 3)+genotyping_array
Father's age at death	LAmin_indexed	1807	45551	378078	27335	-0.0107592	0.00273249	8.25329e-05	3.93752		dependent	LAmin_indexed ~ value+mri_serial_number+sex+PC1+PC2+PC3+PC4+PC5+ns(mriage, 3)+genotyping_array
Glycated haemoglobin (HbA1c)	LAEF	30750	45551	466530	37596	-0.0334295	0.00849091	8.2625e-05	3.93709		dependent	LAEF ~ value+mri_serial_number+sex+PC1+PC2+PC3+PC4+PC5+ns(mriage, 3)+genotyping_array
Number of cigarettes previously smoked daily	LAmin	2887	45551	115478	8598	0.0664121	0.0168698	8.32492e-05	3.93674		dependent	LAmin ~ value+mri_serial_number+sex+PC1+PC2+PC3+PC4+PC5+ns(mriage, 3)+genotyping_array
Food weight	LAmin_indexed	100001	45551	70747	5817	0.000364993	9.28089e-05	8.49636e-05	3.93274		dependent	LAmin_indexed ~ value+mri_serial_number+sex+PC1+PC2+PC3+PC4+PC5+ns(mriage, 3)+genotyping_array
Food weight	LAmax_lvindexed	100001	45551	70747	5922	5.45177e-06	1.38659e-06	8.52813e-05	3.93179		dependent	LAmax_lvindexed ~ value+mri_serial_number+sex+PC1+PC2+PC3+PC4+PC5+ns(mriage, 3)+genotyping_array
Heel quantitative ultrasound index (QUI), direct entry	LAmin	3147	45551	279140	21658	0.0178052	0.00452872	8.46392e-05	3.93162		dependent	LAmin ~ value+mri_serial_number+sex+PC1+PC2+PC3+PC4+PC5+ns(mriage, 3)+genotyping_array
Heel bone mineral density (BMD) T-score, automated	LAmin	78	45551	279140	21658	0.315361	0.0802178	8.47466e-05	3.93131		dependent	LAmin ~ value+mri_serial_number+sex+PC1+PC2+PC3+PC4+PC5+ns(mriage, 3)+genotyping_array
Temperature average	LAmin	90192	45551	103691	17615	-0.257943	0.0656631	8.58816e-05	3.92828		dependent	LAmin ~ value+mri_serial_number+sex+PC1+PC2+PC3+PC4+PC5+ns(mriage, 3)+genotyping_array
Overall acceleration average	LAmin	90012	45551	103691	17615	0.0427374	0.0109191	9.11251e-05	3.91399		dependent	LAmin ~ value+mri_serial_number+sex+PC1+PC2+PC3+PC4+PC5+ns(mriage, 3)+genotyping_array
Fraction acceleration <= 8 milli-gravities	LAmax	90099	45551	103691	17615	-6.11306	1.5625	9.17415e-05	3.91236		dependent	LAmax ~ value+mri_serial_number+sex+PC1+PC2+PC3+PC4+PC5+ns(mriage, 3)+genotyping_array
Age at menopause (last menstrual period)	LASV	3581	45551	165357	11210	0.0259216	0.00662929	9.27756e-05	3.91017		dependent	LASV ~ value+mri_serial_number+PC1+PC2+PC3+PC4+PC5+ns(mriage, 3)+genotyping_array
Fraction acceleration <= 30 milli-gravities	LAmax	90113	45551	103691	17615	-7.66939	1.96699	9.69265e-05	3.89906		dependent	LAmax ~ value+mri_serial_number+sex+PC1+PC2+PC3+PC4+PC5+ns(mriage, 3)+genotyping_array
Number in household	LASV	709	45551	500264	39686	0.165576	0.042512	9.84363e-05	3.89481		dependent	LASV ~ value+mri_serial_number+sex+PC1+PC2+PC3+PC4+PC5+ns(mriage, 3)+genotyping_array
Heel Broadband ultrasound attenuation (BUA), manual entry	LASV	3085	45551	42739	4385	0.025896	0.0066532	0.000100793	3.89226		dependent	LASV ~ value+mri_serial_number+sex+PC1+PC2+PC3+PC4+PC5+ns(mriage, 3)+genotyping_array
Non-cancer illness year/age first occurred	LASV_lvindexed	87	45551	375048	26941	-1.43065e-06	3.68026e-07	0.000101587	3.88735		dependent	LASV_lvindexed ~ value+mri_serial_number+sex+PC1+PC2+PC3+PC4+PC5+ns(mriage, 3)+genotyping_array
Calcium	LASV_lvindexed	30680	45551	429955	33879	0.0129928	0.00334421	0.000102454	3.88517		dependent	LASV_lvindexed ~ value+mri_serial_number+sex+PC1+PC2+PC3+PC4+PC5+ns(mriage, 3)+genotyping_array
Fraction acceleration <= 35 milli-gravities	LAmax	90114	45551	103691	17615	-8.02385	2.06876	0.000105446	3.87859		dependent	LAmax ~ value+mri_serial_number+sex+PC1+PC2+PC3+PC4+PC5+ns(mriage, 3)+genotyping_array
Eosinophill count	LAmax_indexed	30150	45551	477300	37084	-1.32322	0.341284	0.00010585	3.8772		dependent	LAmax_indexed ~ value+mri_serial_number+sex+PC1+PC2+PC3+PC4+PC5+ns(mriage, 3)+genotyping_array
Fraction acceleration <= 6 milli-gravities	LAmax	90097	45551	103691	17615	-5.89443	1.52069	0.000106505	3.87616		dependent	LAmax ~ value+mri_serial_number+sex+PC1+PC2+PC3+PC4+PC5+ns(mriage, 3)+genotyping_array
Mother's age	LAmax	1845	45551	199340	18342	-0.0700566	0.0181283	0.000111705	3.86449		dependent	LAmax ~ value+mri_serial_number+sex+PC1+PC2+PC3+PC4+PC5+ns(mriage, 3)+genotyping_array
Magnesium	LAmax	100017	45551	70747	6006	0.00729459	0.00188782	0.000112713	3.86402		dependent	LAmax ~ value+mri_serial_number+sex+PC1+PC2+PC3+PC4+PC5+ns(mriage, 3)+genotyping_array
No-wear time bias adjusted average acceleration	LAmin	90087	45551	103691	17615	0.0417023	0.010793	0.000112017	3.86384		dependent	LAmin ~ value+mri_serial_number+sex+PC1+PC2+PC3+PC4+PC5+ns(mriage, 3)+genotyping_array
Father's age at death	LAmax	1807	45551	378078	28296	-0.0284144	0.00735638	0.00011246	3.86255		dependent	LAmax ~ value+mri_serial_number+sex+PC1+PC2+PC3+PC4+PC5+ns(mriage, 3)+genotyping_array
Mean reticulocyte volume	LAEF	30260	45551	469867	37771	-0.0224608	0.00581627	0.000112782	3.86171		dependent	LAEF ~ value+mri_serial_number+sex+PC1+PC2+PC3+PC4+PC5+ns(mriage, 3)+genotyping_array
Folate	LASV_indexed	100014	45551	70747	5817	0.00191405	0.000495777	0.000114291	3.8607		dependent	LASV_indexed ~ value+mri_serial_number+sex+PC1+PC2+PC3+PC4+PC5+ns(mriage, 3)+genotyping_array
Whole body water mass	LASV_lvindexed	23102	45551	492388	38623	-0.000255847	6.63408e-05	0.000115184	3.85655		dependent	LASV_lvindexed ~ value+mri_serial_number+sex+PC1+PC2+PC3+PC4+PC5+ns(mriage, 3)+genotyping_array
Fraction acceleration <= 65 milli-gravities	LAmax_lvindexed	90120	45551	103691	17323	0.0584175	0.0151658	0.000117619	3.85192		dependent	LAmax_lvindexed ~ value+mri_serial_number+sex+PC1+PC2+PC3+PC4+PC5+ns(mriage, 3)+genotyping_array
Corneal hysteresis (right)	LAmax_indexed	5256	45551	112281	8646	-0.160129	0.0415806	0.000118458	3.85106		dependent	LAmax_indexed ~ value+mri_serial_number+sex+PC1+PC2+PC3+PC4+PC5+ns(mriage, 3)+genotyping_array
Neuroticism score	LAmin_indexed	20127	45551	401588	32316	-0.0447206	0.0116162	0.000118422	3.84984		dependent	LAmin_indexed ~ value+mri_serial_number+sex+PC1+PC2+PC3+PC4+PC5+ns(mriage, 3)+genotyping_array
Fraction acceleration <= 175 milli-gravities	LAmin_lvindexed	90130	45551	103691	17323	0.146162	0.0379745	0.000119055	3.84894		dependent	LAmin_lvindexed ~ value+mri_serial_number+sex+PC1+PC2+PC3+PC4+PC5+ns(mriage, 3)+genotyping_array
Diastolic blood pressure, manual reading	LAmax	94	45551	33107	2633	0.136451	0.0354716	0.000122539	3.84678		dependent	LAmax ~ value+mri_serial_number+sex+PC1+PC2+PC3+PC4+PC5+ns(mriage, 3)+genotyping_array
Average acceleration 21:00 - 21:59	LAmin_indexed	90048	45551	103691	17040	0.0159955	0.00415869	0.000120366	3.84627		dependent	LAmin_indexed ~ value+mri_serial_number+sex+PC1+PC2+PC3+PC4+PC5+ns(mriage, 3)+genotyping_array
6mm strong meridian (right)	LAmax_indexed	5133	45551	96090	7576	-0.260607	0.0677637	0.000121139	3.84582		dependent	LAmax_indexed ~ value+mri_serial_number+sex+PC1+PC2+PC3+PC4+PC5+ns(mriage, 3)+genotyping_array
Fraction acceleration <= 150 milli-gravities	LAmax	90129	45551	103691	17615	-26.3547	6.85475	0.000121111	3.84473		dependent	LAmax ~ value+mri_serial_number+sex+PC1+PC2+PC3+PC4+PC5+ns(mriage, 3)+genotyping_array
Fraction acceleration <= 4 milli-gravities	LAmax	90095	45551	103691	17615	-5.9372	1.54464	0.000121592	3.84376		dependent	LAmax ~ value+mri_serial_number+sex+PC1+PC2+PC3+PC4+PC5+ns(mriage, 3)+genotyping_array
Water intake	LAEF	1528	45551	501624	39702	-0.0397326	0.010343	0.000122472	3.84151		dependent	LAEF ~ value+mri_serial_number+sex+PC1+PC2+PC3+PC4+PC5+ns(mriage, 3)+genotyping_array
Speed of sound through heel (right)	LAmax_indexed	4122	45551	164227	12371	0.00915238	0.00238636	0.000126041	3.83529		dependent	LAmax_indexed ~ value+mri_serial_number+sex+PC1+PC2+PC3+PC4+PC5+ns(mriage, 3)+genotyping_array
Fraction acceleration <= 1700 milli-gravities	LAmin	90155	45551	103691	17615	-852.272	222.219	0.00012586	3.83528		dependent	LAmin ~ value+mri_serial_number+sex+PC1+PC2+PC3+PC4+PC5+ns(mriage, 3)+genotyping_array
Pulse rate (during blood-pressure measurement)	LAEF	95	45551	33107	2633	0.0562003	0.0146559	0.000128706	3.83466		dependent	LAEF ~ value+mri_serial_number+sex+PC1+PC2+PC3+PC4+PC5+ns(mriage, 3)+genotyping_array
Father's age at death	LAmax_lvindexed	1807	45551	378078	27840	-0.000154004	4.01748e-05	0.00012669	3.83335		dependent	LAmax_lvindexed ~ value+mri_serial_number+sex+PC1+PC2+PC3+PC4+PC5+ns(mriage, 3)+genotyping_array
Friday average acceleration	LAmax_lvindexed	90023	45551	103691	17323	-0.000257914	6.72867e-05	0.000127003	3.83307		dependent	LAmax_lvindexed ~ value+mri_serial_number+sex+PC1+PC2+PC3+PC4+PC5+ns(mriage, 3)+genotyping_array
Alcohol	LASV	100022	45551	70747	6006	0.0198419	0.00518069	0.000129466	3.82997		dependent	LASV ~ value+mri_serial_number+sex+PC1+PC2+PC3+PC4+PC5+ns(mriage, 3)+genotyping_array
Neutrophill percentage	LAmin_lvindexed	30200	45551	477306	37733	-0.000190921	4.98498e-05	0.000128392	3.82992		dependent	LAmin_lvindexed ~ value+mri_serial_number+sex+PC1+PC2+PC3+PC4+PC5+ns(mriage, 3)+genotyping_array
Year job started	LAmax_indexed	22602	45551	120303	21092	0.0632931	0.0165371	0.000129909	3.82734		dependent	LAmax_indexed ~ value+mri_serial_number+sex+PC1+PC2+PC3+PC4+PC5+ns(mriage, 3)+genotyping_array
Fraction acceleration <= 13 milli-gravities	LAmax	90104	45551	103691	17615	-6.30358	1.64721	0.000130262	3.82681		dependent	LAmax ~ value+mri_serial_number+sex+PC1+PC2+PC3+PC4+PC5+ns(mriage, 3)+genotyping_array
Average weekly spirits intake	LAmax_lvindexed	1598	45551	346506	29842	0.000610794	0.000159691	0.000131117	3.82485		dependent	LAmax_lvindexed ~ value+mri_serial_number+sex+PC1+PC2+PC3+PC4+PC5+ns(mriage, 3)+genotyping_array
Mean corpuscular volume	LAmax_indexed	30040	45551	478187	37140	0.0424674	0.011106	0.000131615	3.82382		dependent	LAmax_indexed ~ value+mri_serial_number+sex+PC1+PC2+PC3+PC4+PC5+ns(mriage, 3)+genotyping_array
Platelet crit	LAmax	30090	45551	478182	38421	-8.20782	2.14651	0.000131618	3.8238		dependent	LAmax ~ value+mri_serial_number+sex+PC1+PC2+PC3+PC4+PC5+ns(mriage, 3)+genotyping_array
Place of birth in UK - east co-ordinate	LAmin	130	45551	452264	36819	3.12163e-06	8.17454e-07	0.000134363	3.81872		dependent	LAmin ~ value+mri_serial_number+sex+PC1+PC2+PC3+PC4+PC5+ns(mriage, 3)+genotyping_array
Number of cigarettes currently smoked daily (current cigarette smokers)	LAmax_indexed	3456	45551	36484	1371	-0.114332	0.0299407	0.000140263	3.81861		dependent	LAmax_indexed ~ value+mri_serial_number+sex+PC1+PC2+PC3+PC4+PC5+ns(mriage, 3)+genotyping_array
White blood cell (leukocyte) count	LAmin	30000	45551	478184	38420	-0.149092	0.0391499	0.000140178	3.80824		dependent	LAmin ~ value+mri_serial_number+sex+PC1+PC2+PC3+PC4+PC5+ns(mriage, 3)+genotyping_array
Calibration coefficients - y temp	LASV_lvindexed	90168	45551	103691	17323	1.32853	0.350129	0.000148499	3.79441		dependent	LASV_lvindexed ~ value+mri_serial_number+sex+PC1+PC2+PC3+PC4+PC5+ns(mriage, 3)+genotyping_array
No-wear time bias adjusted acceleration median	LAmax	90089	45551	103691	17615	0.170935	0.0450678	0.000149437	3.79283		dependent	LAmax ~ value+mri_serial_number+sex+PC1+PC2+PC3+PC4+PC5+ns(mriage, 3)+genotyping_array
Fraction acceleration <= 14 milli-gravities	LAmax	90105	45551	103691	17615	-6.31831	1.66774	0.000152031	3.78855		dependent	LAmax ~ value+mri_serial_number+sex+PC1+PC2+PC3+PC4+PC5+ns(mriage, 3)+genotyping_array
Fraction acceleration <= 75 milli-gravities	LAmin_lvindexed	90122	45551	103691	17323	0.0505749	0.0133925	0.000159664	3.77637		dependent	LAmin_lvindexed ~ value+mri_serial_number+sex+PC1+PC2+PC3+PC4+PC5+ns(mriage, 3)+genotyping_array
Cereal intake	LASV_indexed	1458	45551	501507	38383	0.0240462	0.00637138	0.000160835	3.77409		dependent	LASV_indexed ~ value+mri_serial_number+sex+PC1+PC2+PC3+PC4+PC5+ns(mriage, 3)+genotyping_array
Fraction acceleration <= 225 milli-gravities	LAmin	90132	45551	103691	17615	-36.2526	9.64577	0.000171562	3.75839		dependent	LAmin ~ value+mri_serial_number+sex+PC1+PC2+PC3+PC4+PC5+ns(mriage, 3)+genotyping_array
6mm strong meridian (left)	LAmin_indexed	5134	45551	95326	7441	-0.179505	0.0478267	0.000175894	3.75324		dependent	LAmin_indexed ~ value+mri_serial_number+sex+PC1+PC2+PC3+PC4+PC5+ns(mriage, 3)+genotyping_array
Speed of sound through heel (left)	LAmax_indexed	4103	45551	164219	12369	0.00894271	0.00238413	0.000176981	3.75094		dependent	LAmax_indexed ~ value+mri_serial_number+sex+PC1+PC2+PC3+PC4+PC5+ns(mriage, 3)+genotyping_array
Number of cigarettes previously smoked daily	LAEF	2887	45551	115478	8598	-0.0381146	0.0101687	0.000179258	3.74823		dependent	LAEF ~ value+mri_serial_number+sex+PC1+PC2+PC3+PC4+PC5+ns(mriage, 3)+genotyping_array
Duration of walks	LASV_indexed	874	45551	477890	37240	0.00140896	0.000376004	0.00017909	3.7472		dependent	LASV_indexed ~ value+mri_serial_number+sex+PC1+PC2+PC3+PC4+PC5+ns(mriage, 3)+genotyping_array
Fraction acceleration <= 1900 milli-gravities	LASV	90157	45551	103691	17615	-920.829	245.774	0.000179781	3.74665		dependent	LASV ~ value+mri_serial_number+sex+PC1+PC2+PC3+PC4+PC5+ns(mriage, 3)+genotyping_array
Lymphocyte percentage	LASV_indexed	30180	45551	477306	37085	0.0133679	0.00357483	0.000184696	3.73946		dependent	LASV_indexed ~ value+mri_serial_number+sex+PC1+PC2+PC3+PC4+PC5+ns(mriage, 3)+genotyping_array
Lymphocyte count	LAmax_lvindexed	30120	45551	477300	37732	0.00234273	0.000626516	0.000184805	3.7393		dependent	LAmax_lvindexed ~ value+mri_serial_number+sex+PC1+PC2+PC3+PC4+PC5+ns(mriage, 3)+genotyping_array
Weight, manual entry	LAmax_lvindexed	3160	45551	7354	398	0.00126152	0.000337449	0.000213363	3.73841		dependent	LAmax_lvindexed ~ value+mri_serial_number+sex+PC1+PC2+PC3+PC4+PC5+ns(mriage, 3)+genotyping_array
Pulse wave reflection index	LASV_indexed	4195	45551	170754	12773	0.0068547	0.00183461	0.00018754	3.73633		dependent	LASV_indexed ~ value+mri_serial_number+sex+PC1+PC2+PC3+PC4+PC5+ns(mriage, 3)+genotyping_array
Albumin	LASV_lvindexed	30600	45551	430090	33888	0.000459429	0.000123283	0.000194383	3.72662		dependent	LASV_lvindexed ~ value+mri_serial_number+sex+PC1+PC2+PC3+PC4+PC5+ns(mriage, 3)+genotyping_array
Mean corpuscular haemoglobin	LAmin_indexed	30050	45551	478186	37138	0.0727206	0.0195202	0.000195294	3.7254		dependent	LAmin_indexed ~ value+mri_serial_number+sex+PC1+PC2+PC3+PC4+PC5+ns(mriage, 3)+genotyping_array
Number of symbol digit matches attempted	LAEF	20195	45551	118475	20474	0.0519002	0.0139464	0.000198636	3.72142		dependent	LAEF ~ value+mri_serial_number+sex+PC1+PC2+PC3+PC4+PC5+ns(mriage, 3)+genotyping_array
Age of stopping smoking	LASV	22507	45551	44011	7601	-0.0380988	0.0102504	0.000203212	3.7168		dependent	LASV ~ value+mri_serial_number+sex+PC1+PC2+PC3+PC4+PC5+ns(mriage, 3)+genotyping_array
Ankle spacing width (right)	LASV_indexed	4119	45551	164227	12371	-0.0426799	0.011493	0.000205269	3.71355		dependent	LASV_indexed ~ value+mri_serial_number+sex+PC1+PC2+PC3+PC4+PC5+ns(mriage, 3)+genotyping_array
Apolipoprotein B	LAmin_lvindexed	30640	45551	467232	36959	-0.00672632	0.0018114	0.000204851	3.71333		dependent	LAmin_lvindexed ~ value+mri_serial_number+sex+PC1+PC2+PC3+PC4+PC5+ns(mriage, 3)+genotyping_array
Standing height	LAmin_lvindexed	50	45551	499982	39032	0.000241701	6.51081e-05	0.000205671	3.7123		dependent	LAmin_lvindexed ~ value+mri_serial_number+sex+PC1+PC2+PC3+PC4+PC5+ns(mriage, 3)+genotyping_array
Folate	LAmin	100014	45551	70747	6006	0.0047998	0.00129463	0.000211244	3.70745		dependent	LAmin ~ value+mri_serial_number+sex+PC1+PC2+PC3+PC4+PC5+ns(mriage, 3)+genotyping_array
Body mass index (BMI)	LASV_indexed	23104	45551	492385	37963	-0.0223084	0.0060229	0.000212592	3.70392		dependent	LASV_indexed ~ value+mri_serial_number+sex+PC1+PC2+PC3+PC4+PC5+ns(mriage, 3)+genotyping_array
3mm strong meridian (left)	LAmax_indexed	5135	45551	109977	8507	-0.229814	0.0620516	0.000213911	3.7036		dependent	LAmax_indexed ~ value+mri_serial_number+sex+PC1+PC2+PC3+PC4+PC5+ns(mriage, 3)+genotyping_array
Number of cigarettes previously smoked daily	LASV_indexed	2887	45551	115478	8288	-0.022336	0.0060319	0.000214474	3.70297		dependent	LASV_indexed ~ value+mri_serial_number+sex+PC1+PC2+PC3+PC4+PC5+ns(mriage, 3)+genotyping_array
Phosphate	LAmin_indexed	30810	45551	429274	33247	0.866661	0.234199	0.000215496	3.70053		dependent	LAmin_indexed ~ value+mri_serial_number+sex+PC1+PC2+PC3+PC4+PC5+ns(mriage, 3)+genotyping_array
Direct bilirubin	LASV	30660	45551	398634	32736	0.244069	0.0660361	0.000219391	3.69599		dependent	LASV ~ value+mri_serial_number+sex+PC1+PC2+PC3+PC4+PC5+ns(mriage, 3)+genotyping_array
Hand grip strength (right)	LAmax_lvindexed	47	45551	499193	38950	-0.000250855	6.80186e-05	0.000226297	3.68804		dependent	LAmax_lvindexed ~ value+mri_serial_number+sex+PC1+PC2+PC3+PC4+PC5+ns(mriage, 3)+genotyping_array
Fraction acceleration <= 70 milli-gravities	LAmin_lvindexed	90121	45551	103691	17323	0.0469182	0.0127516	0.000234488	3.6794		dependent	LAmin_lvindexed ~ value+mri_serial_number+sex+PC1+PC2+PC3+PC4+PC5+ns(mriage, 3)+genotyping_array
Fraction acceleration <= 15 milli-gravities	LAmax	90106	45551	103691	17615	-6.19509	1.68461	0.000236272	3.67746		dependent	LAmax ~ value+mri_serial_number+sex+PC1+PC2+PC3+PC4+PC5+ns(mriage, 3)+genotyping_array
Average acceleration 11:00 - 11:59	LAmax	90038	45551	103691	17615	0.0208532	0.00567079	0.000236421	3.6773		dependent	LAmax ~ value+mri_serial_number+sex+PC1+PC2+PC3+PC4+PC5+ns(mriage, 3)+genotyping_array
Fresh fruit intake	LAmax_lvindexed	1309	45551	501628	39050	0.000706206	0.00019205	0.000236127	3.6772		dependent	LAmax_lvindexed ~ value+mri_serial_number+sex+PC1+PC2+PC3+PC4+PC5+ns(mriage, 3)+genotyping_array
Englyst dietary fibre	LAmax_indexed	100009	45551	70747	5817	0.0554157	0.0150739	0.000238813	3.67626		dependent	LAmax_indexed ~ value+mri_serial_number+sex+PC1+PC2+PC3+PC4+PC5+ns(mriage, 3)+genotyping_array
Temperature average	LAmax_indexed	90192	45551	103691	17040	-0.167187	0.0455873	0.00024578	3.6674		dependent	LAmax_indexed ~ value+mri_serial_number+sex+PC1+PC2+PC3+PC4+PC5+ns(mriage, 3)+genotyping_array
Average weekly champagne plus white wine intake	LAmax	1578	45551	346506	30370	0.0908114	0.0248135	0.000252878	3.65976		dependent	LAmax ~ value+mri_serial_number+sex+PC1+PC2+PC3+PC4+PC5+ns(mriage, 3)+genotyping_array
Friday average acceleration	LAmax	90023	45551	103691	17615	0.045382	0.0124048	0.000254516	3.65842		dependent	LAmax ~ value+mri_serial_number+sex+PC1+PC2+PC3+PC4+PC5+ns(mriage, 3)+genotyping_array
Townsend deprivation index at recruitment	LAmax_indexed	189	45551	501898	38361	-0.0630189	0.0172387	0.00025686	3.65566		dependent	LAmax_indexed ~ value+mri_serial_number+sex+PC1+PC2+PC3+PC4+PC5+ns(mriage, 3)+genotyping_array
Time spent outdoors in winter	LAmax_lvindexed	1060	45551	497933	38893	0.000379438	0.000103853	0.000258933	3.6536		dependent	LAmax_lvindexed ~ value+mri_serial_number+sex+PC1+PC2+PC3+PC4+PC5+ns(mriage, 3)+genotyping_array
Birth weight	LAmin_indexed	20022	45551	277000	22881	0.242233	0.0663885	0.000264138	3.64872		dependent	LAmin_indexed ~ value+mri_serial_number+sex+PC1+PC2+PC3+PC4+PC5+ns(mriage, 3)+genotyping_array
Glucose	LASV_indexed	30740	45551	429590	33251	-0.101096	0.0277097	0.000264303	3.64838		dependent	LASV_indexed ~ value+mri_serial_number+sex+PC1+PC2+PC3+PC4+PC5+ns(mriage, 3)+genotyping_array
Glycated haemoglobin (HbA1c)	LAmin_lvindexed	30750	45551	466530	36977	0.000300092	8.2338e-05	0.000268134	3.64464		dependent	LAmin_lvindexed ~ value+mri_serial_number+sex+PC1+PC2+PC3+PC4+PC5+ns(mriage, 3)+genotyping_array
Fraction acceleration <= 20 milli-gravities	LAmax	90111	45551	103691	17615	-6.47943	1.77883	0.000270755	3.64252		dependent	LAmax ~ value+mri_serial_number+sex+PC1+PC2+PC3+PC4+PC5+ns(mriage, 3)+genotyping_array
Age when attended assessment centre	LAmax_lvindexed	21003	45551	502521	39059	-0.00124964	0.0003432	0.000271775	3.64115		dependent	LAmax_lvindexed ~ value+mri_serial_number+sex+PC1+PC2+PC3+PC4+PC5+ns(mriage, 3)+genotyping_array
Number of symbol digit matches made correctly	LAEF	20159	45551	118475	20474	0.0461168	0.0126711	0.000273812	3.63953		dependent	LAEF ~ value+mri_serial_number+sex+PC1+PC2+PC3+PC4+PC5+ns(mriage, 3)+genotyping_array
Fraction acceleration <= 25 milli-gravities	LAmax	90112	45551	103691	17615	-6.83031	1.87717	0.000274893	3.63861		dependent	LAmax ~ value+mri_serial_number+sex+PC1+PC2+PC3+PC4+PC5+ns(mriage, 3)+genotyping_array
Fraction acceleration <= 19 milli-gravities	LAmax	90110	45551	103691	17615	-6.40048	1.75987	0.000276713	3.63691		dependent	LAmax ~ value+mri_serial_number+sex+PC1+PC2+PC3+PC4+PC5+ns(mriage, 3)+genotyping_array
Creatinine (enzymatic) in urine	LASV	30510	45551	484327	38700	3.37887e-05	9.29521e-06	0.000278268	3.63507		dependent	LASV ~ value+mri_serial_number+sex+PC1+PC2+PC3+PC4+PC5+ns(mriage, 3)+genotyping_array
Speed of sound through heel (left)	LASV	4103	45551	164219	12786	0.00919581	0.0025326	0.000283464	3.63097		dependent	LASV ~ value+mri_serial_number+sex+PC1+PC2+PC3+PC4+PC5+ns(mriage, 3)+genotyping_array
Fraction acceleration <= 65 milli-gravities	LAmin_lvindexed	90120	45551	103691	17323	0.0440774	0.0121457	0.000285277	3.62906		dependent	LAmin_lvindexed ~ value+mri_serial_number+sex+PC1+PC2+PC3+PC4+PC5+ns(mriage, 3)+genotyping_array
Age of stopping smoking	LAmax_indexed	22507	45551	44011	7314	-0.0346637	0.00955186	0.000286464	3.629		dependent	LAmax_indexed ~ value+mri_serial_number+sex+PC1+PC2+PC3+PC4+PC5+ns(mriage, 3)+genotyping_array
Monocyte percentage	LAmin	30190	45551	477306	38361	0.095706	0.026402	0.000289394	3.62495		dependent	LAmin ~ value+mri_serial_number+sex+PC1+PC2+PC3+PC4+PC5+ns(mriage, 3)+genotyping_array
Number in household	LAmax_indexed	709	45551	500264	38371	0.148046	0.0408734	0.000292652	3.62205		dependent	LAmax_indexed ~ value+mri_serial_number+sex+PC1+PC2+PC3+PC4+PC5+ns(mriage, 3)+genotyping_array
Fraction acceleration <= 16 milli-gravities	LAmax	90107	45551	103691	17615	-6.18938	1.70926	0.000294206	3.62107		dependent	LAmax ~ value+mri_serial_number+sex+PC1+PC2+PC3+PC4+PC5+ns(mriage, 3)+genotyping_array
Corneal resistance factor (right)	LAEF	5257	45551	112281	8872	0.130518	0.0360868	0.000299949	3.61678		dependent	LAEF ~ value+mri_serial_number+sex+PC1+PC2+PC3+PC4+PC5+ns(mriage, 3)+genotyping_array
Fraction acceleration <= 60 milli-gravities	LAmax_lvindexed	90119	45551	103691	17323	0.0522912	0.0144645	0.000301045	3.61513		dependent	LAmax_lvindexed ~ value+mri_serial_number+sex+PC1+PC2+PC3+PC4+PC5+ns(mriage, 3)+genotyping_array
Reticulocyte percentage	LAEF	30240	45551	469868	37771	-0.212285	0.0587611	0.000303436	3.61269		dependent	LAEF ~ value+mri_serial_number+sex+PC1+PC2+PC3+PC4+PC5+ns(mriage, 3)+genotyping_array
Fraction acceleration <= 3 milli-gravities	LASV	90094	45551	103691	17615	-3.03397	0.839987	0.000304781	3.61192		dependent	LASV ~ value+mri_serial_number+sex+PC1+PC2+PC3+PC4+PC5+ns(mriage, 3)+genotyping_array
Duration to complete alphanumeric path (trail #2)	LASV	20157	45551	104036	18208	-0.0116272	0.00322246	0.000309177	3.60818		dependent	LASV ~ value+mri_serial_number+sex+PC1+PC2+PC3+PC4+PC5+ns(mriage, 3)+genotyping_array
Fraction acceleration <= 17 milli-gravities	LAmax	90108	45551	103691	17615	-6.22362	1.72512	0.000309841	3.60765		dependent	LAmax ~ value+mri_serial_number+sex+PC1+PC2+PC3+PC4+PC5+ns(mriage, 3)+genotyping_array
Neuroticism score	LAmin	20127	45551	401588	33432	-0.0839671	0.0232794	0.000310299	3.60692		dependent	LAmin ~ value+mri_serial_number+sex+PC1+PC2+PC3+PC4+PC5+ns(mriage, 3)+genotyping_array
Reticulocyte percentage	LAmax_indexed	30240	45551	469868	36517	-0.232218	0.0645279	0.000320196	3.59873		dependent	LAmax_indexed ~ value+mri_serial_number+sex+PC1+PC2+PC3+PC4+PC5+ns(mriage, 3)+genotyping_array
Average acceleration 14:00 - 14:59	LAmin_lvindexed	90041	45551	103691	17323	-9.7111e-05	2.69931e-05	0.000322037	3.59762		dependent	LAmin_lvindexed ~ value+mri_serial_number+sex+PC1+PC2+PC3+PC4+PC5+ns(mriage, 3)+genotyping_array
Speed of sound through heel (right)	LAmin	4122	45551	164227	12788	0.0122882	0.00341632	0.000323226	3.59692		dependent	LAmin ~ value+mri_serial_number+sex+PC1+PC2+PC3+PC4+PC5+ns(mriage, 3)+genotyping_array
Mean corpuscular haemoglobin	LASV	30050	45551	478186	38418	-0.102001	0.0283627	0.000323156	3.59632		dependent	LASV ~ value+mri_serial_number+sex+PC1+PC2+PC3+PC4+PC5+ns(mriage, 3)+genotyping_array
Age stopped smoking	LAmax_indexed	2897	45551	120976	8678	-0.0347557	0.0096861	0.000334796	3.58821		dependent	LAmax_indexed ~ value+mri_serial_number+sex+PC1+PC2+PC3+PC4+PC5+ns(mriage, 3)+genotyping_array
Cylindrical power (left)	LAmax_indexed	5086	45551	113882	8722	-0.483861	0.135254	0.000348866	3.57744		dependent	LAmax_indexed ~ value+mri_serial_number+sex+PC1+PC2+PC3+PC4+PC5+ns(mriage, 3)+genotyping_array
Pulse rate	LAmax_lvindexed	4194	45551	170754	12989	-0.000281459	7.87476e-05	0.000352591	3.57419		dependent	LAmax_lvindexed ~ value+mri_serial_number+sex+PC1+PC2+PC3+PC4+PC5+ns(mriage, 3)+genotyping_array
3mm strong meridian (right)	LAmax_indexed	5132	45551	109929	8527	-0.222817	0.0623938	0.000357395	3.57114		dependent	LAmax_indexed ~ value+mri_serial_number+sex+PC1+PC2+PC3+PC4+PC5+ns(mriage, 3)+genotyping_array
Cylindrical power (left)	LAmax	5086	45551	113882	8949	-0.984772	0.27594	0.00036052	3.56879		dependent	LAmax ~ value+mri_serial_number+sex+PC1+PC2+PC3+PC4+PC5+ns(mriage, 3)+genotyping_array
Average acceleration 11:00 - 11:59	LAmin_lvindexed	90038	45551	103691	17323	-8.82806e-05	2.47447e-05	0.000361152	3.56766		dependent	LAmin_lvindexed ~ value+mri_serial_number+sex+PC1+PC2+PC3+PC4+PC5+ns(mriage, 3)+genotyping_array
Coffee intake	LASV	1498	45551	501624	39702	0.0455785	0.0127763	0.000360923	3.56743		dependent	LASV ~ value+mri_serial_number+sex+PC1+PC2+PC3+PC4+PC5+ns(mriage, 3)+genotyping_array
Food weight	LAmin_lvindexed	100001	45551	70747	5922	3.92886e-06	1.10267e-06	0.000369461	3.56305		dependent	LAmin_lvindexed ~ value+mri_serial_number+sex+PC1+PC2+PC3+PC4+PC5+ns(mriage, 3)+genotyping_array
Position of the shoulder on the pulse waveform	LAmax_lvindexed	4200	45551	170754	12989	0.000561571	0.000157738	0.000371958	3.56016		dependent	LAmax_lvindexed ~ value+mri_serial_number+sex+PC1+PC2+PC3+PC4+PC5+ns(mriage, 3)+genotyping_array
Haematocrit percentage	LASV_lvindexed	30030	45551	478189	37791	0.00037263	0.000104792	0.00037714	3.55591		dependent	LASV_lvindexed ~ value+mri_serial_number+sex+PC1+PC2+PC3+PC4+PC5+ns(mriage, 3)+genotyping_array
Pulse wave Arterial Stiffness index	LAmax_indexed	21021	45551	169800	12757	-0.098443	0.0277056	0.000381979	3.55318		dependent	LAmax_indexed ~ value+mri_serial_number+sex+PC1+PC2+PC3+PC4+PC5+ns(mriage, 3)+genotyping_array
Average acceleration 20:00 - 20:59	LAmax	90047	45551	103691	17615	0.0299194	0.00842547	0.000384671	3.55107		dependent	LAmax ~ value+mri_serial_number+sex+PC1+PC2+PC3+PC4+PC5+ns(mriage, 3)+genotyping_array
Alcohol	LAmin	100022	45551	70747	6006	0.0247142	0.00696408	0.000389949	3.5488		dependent	LAmin ~ value+mri_serial_number+sex+PC1+PC2+PC3+PC4+PC5+ns(mriage, 3)+genotyping_array
Body mass index (BMI)	LASV_indexed	21001	45551	499416	38348	-0.0212279	0.00598565	0.000390898	3.54647		dependent	LASV_indexed ~ value+mri_serial_number+sex+PC1+PC2+PC3+PC4+PC5+ns(mriage, 3)+genotyping_array
Average weekly red wine intake	LAEF	1568	45551	346507	30370	-0.030595	0.00862763	0.000391463	3.54617		dependent	LAEF ~ value+mri_serial_number+sex+PC1+PC2+PC3+PC4+PC5+ns(mriage, 3)+genotyping_array
Lymphocyte count	LASV_lvindexed	30120	45551	477300	37732	0.00125801	0.000355327	0.000399966	3.54042		dependent	LASV_lvindexed ~ value+mri_serial_number+sex+PC1+PC2+PC3+PC4+PC5+ns(mriage, 3)+genotyping_array
Fraction acceleration <= 18 milli-gravities	LAmax	90109	45551	103691	17615	-6.16345	1.74166	0.000402946	3.53883		dependent	LAmax ~ value+mri_serial_number+sex+PC1+PC2+PC3+PC4+PC5+ns(mriage, 3)+genotyping_array
Number of trend entries	LAmax	6038	45551	77951	6306	0.0415835	0.0117926	0.000424519	3.52623		dependent	LAmax ~ value+mri_serial_number+sex+PC1+PC2+PC3+PC4+PC5+ns(mriage, 3)+genotyping_array
Temperature average	LAmin_indexed	90192	45551	103691	17040	-0.116838	0.0331346	0.000422724	3.52617		dependent	LAmin_indexed ~ value+mri_serial_number+sex+PC1+PC2+PC3+PC4+PC5+ns(mriage, 3)+genotyping_array
Average monthly beer plus cider intake	LAmin	4429	45551	40831	2579	0.389369	0.110428	0.000429292	3.526		dependent	LAmin ~ value+mri_serial_number+sex+PC1+PC2+PC3+PC4+PC5+ns(mriage, 3)+genotyping_array
Heel bone mineral density (BMD) T-score, automated (right)	LAmax_indexed	4125	45551	164227	12371	0.244583	0.0693902	0.000425406	3.52476		dependent	LAmax_indexed ~ value+mri_serial_number+sex+PC1+PC2+PC3+PC4+PC5+ns(mriage, 3)+genotyping_array
Heel quantitative ultrasound index (QUI), direct entry (right)	LAmax_indexed	4123	45551	164227	12371	0.0138076	0.00391744	0.00042558	3.52465		dependent	LAmax_indexed ~ value+mri_serial_number+sex+PC1+PC2+PC3+PC4+PC5+ns(mriage, 3)+genotyping_array
Corneal hysteresis (right)	LAmax	5256	45551	112281	8872	-0.298354	0.0847115	0.000430465	3.522		dependent	LAmax ~ value+mri_serial_number+sex+PC1+PC2+PC3+PC4+PC5+ns(mriage, 3)+genotyping_array
Corneal hysteresis (right)	LAmin_indexed	5256	45551	112281	8646	-0.105307	0.0299061	0.000431741	3.52125		dependent	LAmin_indexed ~ value+mri_serial_number+sex+PC1+PC2+PC3+PC4+PC5+ns(mriage, 3)+genotyping_array
Potassium in urine	LAmax_lvindexed	30520	45551	483305	37981	5.3351e-05	1.51624e-05	0.000434292	3.51863		dependent	LAmax_lvindexed ~ value+mri_serial_number+sex+PC1+PC2+PC3+PC4+PC5+ns(mriage, 3)+genotyping_array
Monocyte percentage	LAmax	30190	45551	477306	38361	0.129476	0.0368424	0.000441378	3.51433		dependent	LAmax ~ value+mri_serial_number+sex+PC1+PC2+PC3+PC4+PC5+ns(mriage, 3)+genotyping_array
Fraction acceleration <= 45 milli-gravities	LAmax	90116	45551	103691	17615	-8.02843	2.28768	0.000450201	3.50942		dependent	LAmax ~ value+mri_serial_number+sex+PC1+PC2+PC3+PC4+PC5+ns(mriage, 3)+genotyping_array
Mother's age	LASV	1845	45551	199340	18342	-0.0353327	0.010081	0.00045792	3.50487		dependent	LASV ~ value+mri_serial_number+sex+PC1+PC2+PC3+PC4+PC5+ns(mriage, 3)+genotyping_array
Total protein	LAmax_indexed	30860	45551	429627	33255	-0.0440623	0.0125843	0.000463494	3.50136		dependent	LAmax_indexed ~ value+mri_serial_number+sex+PC1+PC2+PC3+PC4+PC5+ns(mriage, 3)+genotyping_array
Maximum workload during fitness test	LAmax_indexed	6032	45551	77950	6168	0.0158119	0.00451779	0.00046869	3.49992		dependent	LAmax_indexed ~ value+mri_serial_number+sex+PC1+PC2+PC3+PC4+PC5+ns(mriage, 3)+genotyping_array
Exposure to tobacco smoke outside home	LAEF	1279	45551	462786	38131	-0.0868221	0.0248275	0.000471035	3.49701		dependent	LAEF ~ value+mri_serial_number+sex+PC1+PC2+PC3+PC4+PC5+ns(mriage, 3)+genotyping_array
6mm asymmetry index (right)	LAmax	5158	45551	53065	4379	0.0948902	0.0271382	0.000476004	3.49655		dependent	LAmax ~ value+mri_serial_number+sex+PC1+PC2+PC3+PC4+PC5+ns(mriage, 3)+genotyping_array
Volume of EDTA1 plasma held by UKB	LAmin_indexed	30314	45551	485691	37724	0.000238212	6.81564e-05	0.000474467	3.49508		dependent	LAmin_indexed ~ value+mri_serial_number+sex+PC1+PC2+PC3+PC4+PC5+ns(mriage, 3)+genotyping_array
Duration of walks	LAmin_indexed	874	45551	477890	37240	0.00176576	0.000505479	0.000477744	3.49324		dependent	LAmin_indexed ~ value+mri_serial_number+sex+PC1+PC2+PC3+PC4+PC5+ns(mriage, 3)+genotyping_array
Interpolated Age of participant when non-cancer illness first diagnosed	LAmin_indexed	20009	45551	375045	26507	0.0090182	0.00258176	0.000478333	3.49304		dependent	LAmin_indexed ~ value+mri_serial_number+sex+PC1+PC2+PC3+PC4+PC5+ns(mriage, 3)+genotyping_array
Cereal intake	LAmax_indexed	1458	45551	501507	38383	0.0410594	0.0117558	0.000478732	3.49268		dependent	LAmax_indexed ~ value+mri_serial_number+sex+PC1+PC2+PC3+PC4+PC5+ns(mriage, 3)+genotyping_array
Fraction acceleration <= 125 milli-gravities	LAmax	90128	45551	103691	17615	-18.5223	5.30543	0.000482042	3.4912		dependent	LAmax ~ value+mri_serial_number+sex+PC1+PC2+PC3+PC4+PC5+ns(mriage, 3)+genotyping_array
Mean platelet (thrombocyte) volume	LASV_indexed	30100	45551	478181	37141	0.0822139	0.023589	0.000492227	3.48526		dependent	LASV_indexed ~ value+mri_serial_number+sex+PC1+PC2+PC3+PC4+PC5+ns(mriage, 3)+genotyping_array
Waist circumference	LAmax_indexed	48	45551	500361	38375	-0.014966	0.00429523	0.0004939	3.48434		dependent	LAmax_indexed ~ value+mri_serial_number+sex+PC1+PC2+PC3+PC4+PC5+ns(mriage, 3)+genotyping_array
Time spent watching television (TV)	LAEF	1070	45551	501638	39702	0.0422747	0.0121349	0.000495015	3.48373		dependent	LAEF ~ value+mri_serial_number+sex+PC1+PC2+PC3+PC4+PC5+ns(mriage, 3)+genotyping_array
LDL direct	LASV_indexed	30780	45551	468732	36417	-0.108207	0.0310624	0.000495423	3.48353		dependent	LASV_indexed ~ value+mri_serial_number+sex+PC1+PC2+PC3+PC4+PC5+ns(mriage, 3)+genotyping_array
Corneal resistance factor (right)	LAmax	5257	45551	112281	8872	-0.287642	0.0826613	0.000504257	3.47977		dependent	LAmax ~ value+mri_serial_number+sex+PC1+PC2+PC3+PC4+PC5+ns(mriage, 3)+genotyping_array
Fresh fruit intake	LAmin_lvindexed	1309	45551	501628	39050	0.000535176	0.000153818	0.000503292	3.47929		dependent	LAmin_lvindexed ~ value+mri_serial_number+sex+PC1+PC2+PC3+PC4+PC5+ns(mriage, 3)+genotyping_array
Mean corpuscular volume	LAEF	30040	45551	478187	38420	-0.0348856	0.0100332	0.000507554	3.47703		dependent	LAEF ~ value+mri_serial_number+sex+PC1+PC2+PC3+PC4+PC5+ns(mriage, 3)+genotyping_array
Year of birth	LAmax_lvindexed	22200	45551	121280	21624	0.00184275	0.000530578	0.000515496	3.4731		dependent	LAmax_lvindexed ~ value+mri_serial_number+sex+PC1+PC2+PC3+PC4+PC5+ns(mriage, 3)+genotyping_array
Number of children fathered	LASV	2405	45551	226943	19135	0.221368	0.0639272	0.000535713	3.46282		dependent	LASV ~ value+mri_serial_number+sex+PC1+PC2+PC3+PC4+PC5+ns(mriage, 3)+genotyping_array
Fraction acceleration <= 2 milli-gravities	LAmin_indexed	90093	45551	103691	17040	-2.12549	0.613869	0.00053659	3.46245		dependent	LAmin_indexed ~ value+mri_serial_number+sex+PC1+PC2+PC3+PC4+PC5+ns(mriage, 3)+genotyping_array
Magnesium	LAmin	100017	45551	70747	6006	0.00462987	0.00133827	0.000544762	3.45959		dependent	LAmin ~ value+mri_serial_number+sex+PC1+PC2+PC3+PC4+PC5+ns(mriage, 3)+genotyping_array
Heel bone mineral density (BMD) (right)	LAmax_indexed	4124	45551	164111	12364	2.15577	0.623539	0.000547428	3.45731		dependent	LAmax_indexed ~ value+mri_serial_number+sex+PC1+PC2+PC3+PC4+PC5+ns(mriage, 3)+genotyping_array
6mm asymmetry index (right)	LAmin	5158	45551	53065	4379	0.065062	0.0188336	0.000556425	3.45457		dependent	LAmin ~ value+mri_serial_number+sex+PC1+PC2+PC3+PC4+PC5+ns(mriage, 3)+genotyping_array
Fraction acceleration <= 60 milli-gravities	LAmin_lvindexed	90119	45551	103691	17323	0.0400148	0.0115839	0.000552927	3.45436		dependent	LAmin_lvindexed ~ value+mri_serial_number+sex+PC1+PC2+PC3+PC4+PC5+ns(mriage, 3)+genotyping_array
Number of children fathered	LAmin	2405	45551	226943	19135	0.328026	0.0950907	0.000562604	3.44961		dependent	LAmin ~ value+mri_serial_number+sex+PC1+PC2+PC3+PC4+PC5+ns(mriage, 3)+genotyping_array
Maximum workload during fitness test	LASV_indexed	6032	45551	77950	6168	0.00845791	0.00245379	0.000570902	3.44688		dependent	LASV_indexed ~ value+mri_serial_number+sex+PC1+PC2+PC3+PC4+PC5+ns(mriage, 3)+genotyping_array
Average acceleration 06:00 - 06:59	LAmin	90033	45551	103691	17615	0.0191854	0.00557032	0.000574059	3.44421		dependent	LAmin ~ value+mri_serial_number+sex+PC1+PC2+PC3+PC4+PC5+ns(mriage, 3)+genotyping_array
Number of measurements made	LAmin	3137	45551	453714	37042	0.520761	0.151311	0.000578797	3.44166		dependent	LAmin ~ value+mri_serial_number+sex+PC1+PC2+PC3+PC4+PC5+ns(mriage, 3)+genotyping_array
Heel Broadband ultrasound attenuation, direct entry	LAmin_lvindexed	3144	45551	279123	21290	0.000109557	3.18481e-05	0.000582854	3.43999		dependent	LAmin_lvindexed ~ value+mri_serial_number+sex+PC1+PC2+PC3+PC4+PC5+ns(mriage, 3)+genotyping_array
Triglycerides	LAmin_lvindexed	30870	45551	469240	37112	0.00153108	0.00044521	0.00058451	3.439		dependent	LAmin_lvindexed ~ value+mri_serial_number+sex+PC1+PC2+PC3+PC4+PC5+ns(mriage, 3)+genotyping_array
Friday average acceleration	LAmin_lvindexed	90023	45551	103691	17323	-0.000185186	5.3889e-05	0.000590813	3.43643		dependent	LAmin_lvindexed ~ value+mri_serial_number+sex+PC1+PC2+PC3+PC4+PC5+ns(mriage, 3)+genotyping_array
Fraction acceleration <= 225 milli-gravities	LAmax_lvindexed	90132	45551	103691	17323	0.251085	0.073117	0.000596089	3.43402		dependent	LAmax_lvindexed ~ value+mri_serial_number+sex+PC1+PC2+PC3+PC4+PC5+ns(mriage, 3)+genotyping_array
Number of days/week of vigorous physical activity 10+ minutes	LAmin_lvindexed	904	45551	501643	39050	0.0007373	0.00021487	0.000601142	3.43138		dependent	LAmin_lvindexed ~ value+mri_serial_number+sex+PC1+PC2+PC3+PC4+PC5+ns(mriage, 3)+genotyping_array
Glucose	LAmax_indexed	30740	45551	429590	33251	-0.175302	0.051094	0.000602163	3.43097		dependent	LAmax_indexed ~ value+mri_serial_number+sex+PC1+PC2+PC3+PC4+PC5+ns(mriage, 3)+genotyping_array
Hand grip strength (left)	LASV_indexed	46	45551	499126	38289	0.0117599	0.00343015	0.000607798	3.4284		dependent	LASV_indexed ~ value+mri_serial_number+sex+PC1+PC2+PC3+PC4+PC5+ns(mriage, 3)+genotyping_array
Average acceleration 09:00 - 09:59	LAmax	90036	45551	103691	17615	0.0174409	0.00510045	0.00062885	3.41947		dependent	LAmax ~ value+mri_serial_number+sex+PC1+PC2+PC3+PC4+PC5+ns(mriage, 3)+genotyping_array
Total bilirubin	LAEF	30840	45551	467586	37590	-0.0324083	0.00948385	0.000633346	3.41721		dependent	LAEF ~ value+mri_serial_number+sex+PC1+PC2+PC3+PC4+PC5+ns(mriage, 3)+genotyping_array
Fraction acceleration <= 50 milli-gravities	LAmax	90117	45551	103691	17615	-8.20702	2.40168	0.000634118	3.4172		dependent	LAmax ~ value+mri_serial_number+sex+PC1+PC2+PC3+PC4+PC5+ns(mriage, 3)+genotyping_array
Englyst dietary fibre	LASV_indexed	100009	45551	70747	5817	0.0283271	0.00829927	0.000646423	3.41321		dependent	LASV_indexed ~ value+mri_serial_number+sex+PC1+PC2+PC3+PC4+PC5+ns(mriage, 3)+genotyping_array
Place of birth in UK - east co-ordinate	LAmax	130	45551	452264	36819	3.88365e-06	1.13993e-06	0.000657743	3.4069		dependent	LAmax ~ value+mri_serial_number+sex+PC1+PC2+PC3+PC4+PC5+ns(mriage, 3)+genotyping_array
6mm strong meridian (right)	LAmin_indexed	5133	45551	96090	7576	-0.165029	0.0484426	0.000660993	3.40669		dependent	LAmin_indexed ~ value+mri_serial_number+sex+PC1+PC2+PC3+PC4+PC5+ns(mriage, 3)+genotyping_array
Mother's age at death	LAmin_indexed	3526	45551	298447	20449	-0.0119083	0.00349598	0.000659806	3.40628		dependent	LAmin_indexed ~ value+mri_serial_number+sex+PC1+PC2+PC3+PC4+PC5+ns(mriage, 3)+genotyping_array
Position of the pulse wave peak	LAmin_lvindexed	4198	45551	170754	12989	0.000432215	0.00012692	0.000662633	3.40542		dependent	LAmin_lvindexed ~ value+mri_serial_number+sex+PC1+PC2+PC3+PC4+PC5+ns(mriage, 3)+genotyping_array
Lymphocyte percentage	LAmin_indexed	30180	45551	477306	37085	0.0163444	0.00480055	0.000663093	3.40469		dependent	LAmin_indexed ~ value+mri_serial_number+sex+PC1+PC2+PC3+PC4+PC5+ns(mriage, 3)+genotyping_array
Potassium in urine	LASV	30520	45551	483305	38616	0.00500963	0.0014736	0.000675558	3.39959		dependent	LASV ~ value+mri_serial_number+sex+PC1+PC2+PC3+PC4+PC5+ns(mriage, 3)+genotyping_array
Childhood sunburn occasions	LASV_lvindexed	1737	45551	497916	38893	-0.000257727	7.61582e-05	0.000714842	3.38409		dependent	LASV_lvindexed ~ value+mri_serial_number+sex+PC1+PC2+PC3+PC4+PC5+ns(mriage, 3)+genotyping_array
Average acceleration 20:00 - 20:59	LASV	90047	45551	103691	17615	0.0149158	0.00440911	0.00071871	3.38294		dependent	LASV ~ value+mri_serial_number+sex+PC1+PC2+PC3+PC4+PC5+ns(mriage, 3)+genotyping_array
Pack years of smoking	LAmin_lvindexed	20161	45551	150950	9862	0.000198186	5.86014e-05	0.000722583	3.38193		dependent	LAmin_lvindexed ~ value+mri_serial_number+sex+PC1+PC2+PC3+PC4+PC5+ns(mriage, 3)+genotyping_array
Testosterone	LAmax	30850	45551	425232	34639	-0.129488	0.0383461	0.000734074	3.37683		dependent	LAmax ~ value+mri_serial_number+sex+PC1+PC2+PC3+PC4+PC5+ns(mriage, 3)+genotyping_array
Potassium	LAmax	100016	45551	70747	6006	0.000527426	0.000156248	0.000741321	3.37557		dependent	LAmax ~ value+mri_serial_number+sex+PC1+PC2+PC3+PC4+PC5+ns(mriage, 3)+genotyping_array
Fraction acceleration <= 100 milli-gravities	LAmax	90127	45551	103691	17615	-13.7775	4.0823	0.00073994	3.37493		dependent	LAmax ~ value+mri_serial_number+sex+PC1+PC2+PC3+PC4+PC5+ns(mriage, 3)+genotyping_array
Interpolated Year when operation took place	LAmin	20010	45551	391283	29321	0.00197972	0.000586873	0.000743596	3.37334		dependent	LAmin ~ value+mri_serial_number+sex+PC1+PC2+PC3+PC4+PC5+ns(mriage, 3)+genotyping_array
Position of the shoulder on the pulse waveform	LAmin	4200	45551	170754	13193	-0.0710033	0.0211098	0.000771724	3.36353		dependent	LAmin ~ value+mri_serial_number+sex+PC1+PC2+PC3+PC4+PC5+ns(mriage, 3)+genotyping_array
Time spent driving	LAmin	1090	45551	501395	39697	0.0414622	0.0123272	0.000770445	3.36346		dependent	LAmin ~ value+mri_serial_number+sex+PC1+PC2+PC3+PC4+PC5+ns(mriage, 3)+genotyping_array
Coffee intake	LAmax	1498	45551	501624	39702	0.0821951	0.0244651	0.000781047	3.35969		dependent	LAmax ~ value+mri_serial_number+sex+PC1+PC2+PC3+PC4+PC5+ns(mriage, 3)+genotyping_array
Diastolic blood pressure, manual reading	LAmin	94	45551	33107	2633	0.0837107	0.0249389	0.000800256	3.35663		dependent	LAmin ~ value+mri_serial_number+sex+PC1+PC2+PC3+PC4+PC5+ns(mriage, 3)+genotyping_array
Monocyte count	LAmax_lvindexed	30130	45551	477300	37732	0.0088658	0.00264312	0.000796472	3.35429		dependent	LAmax_lvindexed ~ value+mri_serial_number+sex+PC1+PC2+PC3+PC4+PC5+ns(mriage, 3)+genotyping_array
Fraction acceleration <= 80 milli-gravities	LAmax	90123	45551	103691	17615	-10.884	3.24785	0.000806466	3.35115		dependent	LAmax ~ value+mri_serial_number+sex+PC1+PC2+PC3+PC4+PC5+ns(mriage, 3)+genotyping_array
Fraction acceleration <= 1800 milli-gravities	LAmin	90156	45551	103691	17615	-901.308	269.271	0.000817972	3.34722		dependent	LAmin ~ value+mri_serial_number+sex+PC1+PC2+PC3+PC4+PC5+ns(mriage, 3)+genotyping_array
Number of cigarettes previously smoked daily	LAmax	2887	45551	115478	8598	0.0758787	0.0226902	0.000828986	3.34412		dependent	LAmax ~ value+mri_serial_number+sex+PC1+PC2+PC3+PC4+PC5+ns(mriage, 3)+genotyping_array
Fraction acceleration <= 55 milli-gravities	LAmax	90118	45551	103691	17615	-8.51498	2.54652	0.00082821	3.34377		dependent	LAmax ~ value+mri_serial_number+sex+PC1+PC2+PC3+PC4+PC5+ns(mriage, 3)+genotyping_array
Place of birth in UK - east co-ordinate	LAmin_indexed	130	45551	452264	35639	1.36801e-06	4.09355e-07	0.000833048	3.34186		dependent	LAmin_indexed ~ value+mri_serial_number+sex+PC1+PC2+PC3+PC4+PC5+ns(mriage, 3)+genotyping_array
Non-cancer illness year/age first occurred	LAEF	87	45551	375048	27398	0.000180277	5.39807e-05	0.000839962	3.33965		dependent	LAEF ~ value+mri_serial_number+sex+PC1+PC2+PC3+PC4+PC5+ns(mriage, 3)+genotyping_array
Number of operations, self-reported	LAmin_lvindexed	136	45551	501659	39058	0.000990665	0.000297756	0.00087834	3.32711		dependent	LAmin_lvindexed ~ value+mri_serial_number+sex+PC1+PC2+PC3+PC4+PC5+ns(mriage, 3)+genotyping_array
Liver inflammation factor (LIF)	LAmax	22401	45551	1095	983	5.75835	1.73162	0.000915914	3.32542		dependent	LAmax ~ value+sex+PC1+PC2+PC3+PC4+PC5+ns(mriage, 3)+genotyping_array
Hand grip strength (right)	LAEF	47	45551	499193	39599	-0.018675	0.00561677	0.000885425	3.32486		dependent	LAEF ~ value+mri_serial_number+sex+PC1+PC2+PC3+PC4+PC5+ns(mriage, 3)+genotyping_array
Salad / raw vegetable intake	LAmax_lvindexed	1299	45551	501628	39050	0.000489689	0.000147478	0.000899642	3.32042		dependent	LAmax_lvindexed ~ value+mri_serial_number+sex+PC1+PC2+PC3+PC4+PC5+ns(mriage, 3)+genotyping_array
Sodium in urine	LASV_lvindexed	30530	45551	483294	38003	2.34847e-05	7.07299e-06	0.000899927	3.32034		dependent	LASV_lvindexed ~ value+mri_serial_number+sex+PC1+PC2+PC3+PC4+PC5+ns(mriage, 3)+genotyping_array
Corneal hysteresis (right)	LAmin	5256	45551	112281	8872	-0.199193	0.0600608	0.000915121	3.31652		dependent	LAmin ~ value+mri_serial_number+sex+PC1+PC2+PC3+PC4+PC5+ns(mriage, 3)+genotyping_array
Fraction acceleration <= 95 milli-gravities	LAmax	90126	45551	103691	17615	-12.7843	3.85674	0.000918985	3.31479		dependent	LAmax ~ value+mri_serial_number+sex+PC1+PC2+PC3+PC4+PC5+ns(mriage, 3)+genotyping_array
Volume of EDTA2 plasma held by UKB	LAmin	30344	45551	479575	38605	0.000444546	0.000134203	0.00092554	3.31249		dependent	LAmin ~ value+mri_serial_number+sex+PC1+PC2+PC3+PC4+PC5+ns(mriage, 3)+genotyping_array
White blood cell (leukocyte) count	LASV_lvindexed	30000	45551	478184	37791	0.000549256	0.000166806	0.000992933	3.29278		dependent	LASV_lvindexed ~ value+mri_serial_number+sex+PC1+PC2+PC3+PC4+PC5+ns(mriage, 3)+genotyping_array
Creatinine	LAEF	30700	45551	469375	37736	-0.0127604	0.00387718	0.000998728	3.29114		dependent	LAEF ~ value+mri_serial_number+sex+PC1+PC2+PC3+PC4+PC5+ns(mriage, 3)+genotyping_array
Mean corpuscular haemoglobin	LAmax_indexed	30050	45551	478186	37138	0.0883344	0.0268465	0.00100157	3.29035		dependent	LAmax_indexed ~ value+mri_serial_number+sex+PC1+PC2+PC3+PC4+PC5+ns(mriage, 3)+genotyping_array
3mm strong meridian (left)	LAmin_indexed	5135	45551	109977	8507	-0.14604	0.0444123	0.00101216	3.28827		dependent	LAmin_indexed ~ value+mri_serial_number+sex+PC1+PC2+PC3+PC4+PC5+ns(mriage, 3)+genotyping_array
Fraction acceleration <= 75 milli-gravities	LAmax	90122	45551	103691	17615	-10.1491	3.08794	0.00101569	3.2867		dependent	LAmax ~ value+mri_serial_number+sex+PC1+PC2+PC3+PC4+PC5+ns(mriage, 3)+genotyping_array
Number of measurements made	LAmax	3137	45551	453714	37042	0.695543	0.211707	0.00101929	3.28541		dependent	LAmax ~ value+mri_serial_number+sex+PC1+PC2+PC3+PC4+PC5+ns(mriage, 3)+genotyping_array
Heel bone mineral density (BMD) (left)	LAmax_indexed	4105	45551	164117	12365	2.02071	0.616259	0.00104464	3.279		dependent	LAmax_indexed ~ value+mri_serial_number+sex+PC1+PC2+PC3+PC4+PC5+ns(mriage, 3)+genotyping_array
Age at first live birth	LASV	2754	45551	184985	13437	-0.0538985	0.0164822	0.00107782	3.2701		dependent	LASV ~ value+mri_serial_number+PC1+PC2+PC3+PC4+PC5+ns(mriage, 3)+genotyping_array
6mm weak meridian (left)	LAmax_indexed	5097	45551	95326	7441	-0.22693	0.0694408	0.00108815	3.26797		dependent	LAmax_indexed ~ value+mri_serial_number+sex+PC1+PC2+PC3+PC4+PC5+ns(mriage, 3)+genotyping_array
Calcium	LAmin_lvindexed	30680	45551	429955	33879	-0.0153735	0.00470533	0.00108707	3.26725		dependent	LAmin_lvindexed ~ value+mri_serial_number+sex+PC1+PC2+PC3+PC4+PC5+ns(mriage, 3)+genotyping_array
Mean corpuscular haemoglobin concentration	LASV_lvindexed	30060	45551	478182	37789	0.0009214	0.000282701	0.00111794	3.25928		dependent	LASV_lvindexed ~ value+mri_serial_number+sex+PC1+PC2+PC3+PC4+PC5+ns(mriage, 3)+genotyping_array
Dried fruit intake	LAmax_indexed	1319	45551	501627	38386	0.0412312	0.0126614	0.00112912	3.25645		dependent	LAmax_indexed ~ value+mri_serial_number+sex+PC1+PC2+PC3+PC4+PC5+ns(mriage, 3)+genotyping_array
Interpolated Age of participant when operation took place	LAmax_lvindexed	20011	45551	391283	28856	0.000111542	3.42614e-05	0.0011328	3.25561		dependent	LAmax_lvindexed ~ value+mri_serial_number+sex+PC1+PC2+PC3+PC4+PC5+ns(mriage, 3)+genotyping_array
Mother's age at death	LAmin_lvindexed	3526	45551	298447	20811	-0.000138176	4.24569e-05	0.00113775	3.2545		dependent	LAmin_lvindexed ~ value+mri_serial_number+sex+PC1+PC2+PC3+PC4+PC5+ns(mriage, 3)+genotyping_array
No-wear time bias adjusted average acceleration	LAmax_lvindexed	90087	45551	103691	17323	-0.000266396	8.18978e-05	0.001145	3.25278		dependent	LAmax_lvindexed ~ value+mri_serial_number+sex+PC1+PC2+PC3+PC4+PC5+ns(mriage, 3)+genotyping_array
Position of the pulse wave peak	LAmax_indexed	4198	45551	170754	12773	-0.0487596	0.0150098	0.0011631	3.24851		dependent	LAmax_indexed ~ value+mri_serial_number+sex+PC1+PC2+PC3+PC4+PC5+ns(mriage, 3)+genotyping_array
Intra-ocular pressure, Goldmann-correlated (left)	LAEF	5263	45551	111949	8859	0.0715701	0.0220323	0.00116485	3.24841		dependent	LAEF ~ value+mri_serial_number+sex+PC1+PC2+PC3+PC4+PC5+ns(mriage, 3)+genotyping_array
6mm asymmetry index (right)	LAmin_indexed	5158	45551	53065	4286	0.0306463	0.00943696	0.00117332	3.24748		dependent	LAmin_indexed ~ value+mri_serial_number+sex+PC1+PC2+PC3+PC4+PC5+ns(mriage, 3)+genotyping_array
C-reactive protein	LAEF	30710	45551	468594	37675	-0.0385784	0.0118927	0.00118014	3.24389		dependent	LAEF ~ value+mri_serial_number+sex+PC1+PC2+PC3+PC4+PC5+ns(mriage, 3)+genotyping_array
Heel Broadband ultrasound attenuation, direct entry	LAmax_lvindexed	3144	45551	279123	21290	0.000128756	3.97135e-05	0.00118823	3.24213		dependent	LAmax_lvindexed ~ value+mri_serial_number+sex+PC1+PC2+PC3+PC4+PC5+ns(mriage, 3)+genotyping_array
Age when periods started (menarche)	LAmin	2714	45551	272919	20482	-0.0868892	0.0268263	0.00120158	3.23896		dependent	LAmin ~ value+mri_serial_number+sex+PC1+PC2+PC3+PC4+PC5+ns(mriage, 3)+genotyping_array
Heel quantitative ultrasound index (QUI), direct entry (left)	LAmax_indexed	4104	45551	164219	12369	0.0125719	0.00388166	0.00120349	3.2388		dependent	LAmax_indexed ~ value+mri_serial_number+sex+PC1+PC2+PC3+PC4+PC5+ns(mriage, 3)+genotyping_array
Heel bone mineral density (BMD) T-score, automated (left)	LAmax_indexed	4106	45551	164219	12369	0.222688	0.0687565	0.00120356	3.23879		dependent	LAmax_indexed ~ value+mri_serial_number+sex+PC1+PC2+PC3+PC4+PC5+ns(mriage, 3)+genotyping_array
Corneal resistance factor (left)	LAmax_indexed	5265	45551	111949	8634	-0.128466	0.0396754	0.00120855	3.23793		dependent	LAmax_indexed ~ value+mri_serial_number+sex+PC1+PC2+PC3+PC4+PC5+ns(mriage, 3)+genotyping_array
Cylindrical power (left)	LASV	5086	45551	113882	8949	-0.468787	0.144934	0.0012231	3.23447		dependent	LASV ~ value+mri_serial_number+sex+PC1+PC2+PC3+PC4+PC5+ns(mriage, 3)+genotyping_array
Interpolated Age of participant when cancer first diagnosed	LAmax_lvindexed	20007	45551	41697	2368	-0.000838398	0.00025923	0.0012368	3.23418		dependent	LAmax_lvindexed ~ value+mri_serial_number+sex+PC1+PC2+PC3+PC4+PC5+ns(mriage, 3)+genotyping_array
Speed of sound through heel (right)	LAmin_indexed	4122	45551	164227	12371	0.00552874	0.00171001	0.00122747	3.23317		dependent	LAmin_indexed ~ value+mri_serial_number+sex+PC1+PC2+PC3+PC4+PC5+ns(mriage, 3)+genotyping_array
Fraction acceleration <= 55 milli-gravities	LAmax_lvindexed	90118	45551	103691	17323	0.0445389	0.013791	0.00124214	3.22956		dependent	LAmax_lvindexed ~ value+mri_serial_number+sex+PC1+PC2+PC3+PC4+PC5+ns(mriage, 3)+genotyping_array
Average acceleration 11:00 - 11:59	LAmax_lvindexed	90038	45551	103691	17323	-9.97922e-05	3.09012e-05	0.00124282	3.2294		dependent	LAmax_lvindexed ~ value+mri_serial_number+sex+PC1+PC2+PC3+PC4+PC5+ns(mriage, 3)+genotyping_array
Fraction acceleration <= 3 milli-gravities	LAmax	90094	45551	103691	17615	-5.18377	1.60532	0.00124402	3.22911		dependent	LAmax ~ value+mri_serial_number+sex+PC1+PC2+PC3+PC4+PC5+ns(mriage, 3)+genotyping_array
Fraction acceleration <= 70 milli-gravities	LAmax	90121	45551	103691	17615	-9.49079	2.94028	0.0012495	3.22786		dependent	LAmax ~ value+mri_serial_number+sex+PC1+PC2+PC3+PC4+PC5+ns(mriage, 3)+genotyping_array
Heel bone mineral density (BMD) T-score, automated (right)	LAmin_indexed	4125	45551	164227	12371	0.160325	0.0497188	0.0012646	3.22464		dependent	LAmin_indexed ~ value+mri_serial_number+sex+PC1+PC2+PC3+PC4+PC5+ns(mriage, 3)+genotyping_array
Fraction acceleration <= 90 milli-gravities	LAmax	90125	45551	103691	17615	-11.763	3.64795	0.00126398	3.22456		dependent	LAmax ~ value+mri_serial_number+sex+PC1+PC2+PC3+PC4+PC5+ns(mriage, 3)+genotyping_array
Heel quantitative ultrasound index (QUI), direct entry (right)	LAmin_indexed	4123	45551	164227	12371	0.00905022	0.00280689	0.00126615	3.22429		dependent	LAmin_indexed ~ value+mri_serial_number+sex+PC1+PC2+PC3+PC4+PC5+ns(mriage, 3)+genotyping_array
Corneal resistance factor (left)	LAmin_indexed	5265	45551	111949	8634	-0.0921173	0.0285796	0.00127244	3.22319		dependent	LAmin_indexed ~ value+mri_serial_number+sex+PC1+PC2+PC3+PC4+PC5+ns(mriage, 3)+genotyping_array
Apolipoprotein B	LAmax_lvindexed	30640	45551	467232	36959	0.00730156	0.00226799	0.00128569	3.2194		dependent	LAmax_lvindexed ~ value+mri_serial_number+sex+PC1+PC2+PC3+PC4+PC5+ns(mriage, 3)+genotyping_array
Interpolated Year when operation took place	LAmin_indexed	20010	45551	391283	28371	0.000939322	0.000291891	0.00129208	3.21805		dependent	LAmin_indexed ~ value+mri_serial_number+sex+PC1+PC2+PC3+PC4+PC5+ns(mriage, 3)+genotyping_array
Time spent driving	LAmax	1090	45551	501395	39697	0.0553614	0.0172077	0.0012953	3.21725		dependent	LAmax ~ value+mri_serial_number+sex+PC1+PC2+PC3+PC4+PC5+ns(mriage, 3)+genotyping_array
Microalbumin in urine	LAmax	30500	45551	152903	9933	0.0100292	0.00312088	0.00131512	3.21358		dependent	LAmax ~ value+mri_serial_number+sex+PC1+PC2+PC3+PC4+PC5+ns(mriage, 3)+genotyping_array
Mean sphered cell volume	LASV_indexed	30270	45551	469869	36517	0.0166196	0.00517339	0.00131689	3.21252		dependent	LASV_indexed ~ value+mri_serial_number+sex+PC1+PC2+PC3+PC4+PC5+ns(mriage, 3)+genotyping_array
Speed of sound through heel (left)	LASV_indexed	4103	45551	164219	12369	0.00416746	0.0012973	0.0013196	3.21242		dependent	LASV_indexed ~ value+mri_serial_number+sex+PC1+PC2+PC3+PC4+PC5+ns(mriage, 3)+genotyping_array
Average acceleration 16:00 - 16:59	LAmax	90043	45551	103691	17615	0.02074	0.0064578	0.00132227	3.21162		dependent	LAmax ~ value+mri_serial_number+sex+PC1+PC2+PC3+PC4+PC5+ns(mriage, 3)+genotyping_array
Average monthly beer plus cider intake	LAmax	4429	45551	40831	2579	0.52117	0.162344	0.00134246	3.21028		dependent	LAmax ~ value+mri_serial_number+sex+PC1+PC2+PC3+PC4+PC5+ns(mriage, 3)+genotyping_array
Intra-ocular pressure, Goldmann-correlated (left)	LASV_lvindexed	5263	45551	111949	8726	0.000490901	0.000152916	0.00133093	3.21027		dependent	LASV_lvindexed ~ value+mri_serial_number+sex+PC1+PC2+PC3+PC4+PC5+ns(mriage, 3)+genotyping_array
Wear duration during Friday	LASV	90057	45551	103691	17615	-0.0402897	0.0125584	0.00133818	3.20818		dependent	LASV ~ value+mri_serial_number+sex+PC1+PC2+PC3+PC4+PC5+ns(mriage, 3)+genotyping_array
Mother's age at death	LAEF	3526	45551	298447	21148	0.0133475	0.00416183	0.00134268	3.20713		dependent	LAEF ~ value+mri_serial_number+sex+PC1+PC2+PC3+PC4+PC5+ns(mriage, 3)+genotyping_array
Fraction acceleration <= 60 milli-gravities	LAmax	90119	45551	103691	17615	-8.56157	2.67108	0.00135169	3.20529		dependent	LAmax ~ value+mri_serial_number+sex+PC1+PC2+PC3+PC4+PC5+ns(mriage, 3)+genotyping_array
Urate	LAmin_indexed	30880	45551	469051	36453	0.00173514	0.000541367	0.0013513	3.2051		dependent	LAmin_indexed ~ value+mri_serial_number+sex+PC1+PC2+PC3+PC4+PC5+ns(mriage, 3)+genotyping_array
Spells in hospital	LAmax	41235	45551	330461	24599	0.10807	0.0337318	0.00135802	3.2038		dependent	LAmax ~ value+mri_serial_number+sex+PC1+PC2+PC3+PC4+PC5+ns(mriage, 3)+genotyping_array
Folate	LAmin_indexed	100014	45551	70747	5817	0.00205424	0.000641266	0.00136542	3.20342		dependent	LAmin_indexed ~ value+mri_serial_number+sex+PC1+PC2+PC3+PC4+PC5+ns(mriage, 3)+genotyping_array
Volume of EDTA2 plasma held by UKB	LAmin_indexed	30344	45551	479575	37316	0.000214697	6.70944e-05	0.00137582	3.19992		dependent	LAmin_indexed ~ value+mri_serial_number+sex+PC1+PC2+PC3+PC4+PC5+ns(mriage, 3)+genotyping_array
Thursday average acceleration	LAmin	90022	45551	103691	17615	0.027667	0.00865097	0.0013856	3.19814		dependent	LAmin ~ value+mri_serial_number+sex+PC1+PC2+PC3+PC4+PC5+ns(mriage, 3)+genotyping_array
6mm weak meridian (right)	LAmax_indexed	5098	45551	96090	7576	-0.220855	0.0690608	0.00138962	3.19799		dependent	LAmax_indexed ~ value+mri_serial_number+sex+PC1+PC2+PC3+PC4+PC5+ns(mriage, 3)+genotyping_array
Lymphocyte percentage	LAmin_lvindexed	30180	45551	477306	37733	0.000183627	5.74273e-05	0.00138711	3.19756		dependent	LAmin_lvindexed ~ value+mri_serial_number+sex+PC1+PC2+PC3+PC4+PC5+ns(mriage, 3)+genotyping_array
Number of self-reported non-cancer illnesses	LAmin_indexed	135	45551	501659	38394	0.066769	0.0208877	0.00139182	3.19657		dependent	LAmin_indexed ~ value+mri_serial_number+sex+PC1+PC2+PC3+PC4+PC5+ns(mriage, 3)+genotyping_array
3mm asymmetry angle (right)	LAEF	5108	45551	105995	8475	0.00224571	0.00070316	0.00140959	3.19374		dependent	LAEF ~ value+mri_serial_number+sex+PC1+PC2+PC3+PC4+PC5+ns(mriage, 3)+genotyping_array
Fraction acceleration <= 55 milli-gravities	LAmin_lvindexed	90118	45551	103691	17323	0.0352583	0.0110442	0.00141315	3.19247		dependent	LAmin_lvindexed ~ value+mri_serial_number+sex+PC1+PC2+PC3+PC4+PC5+ns(mriage, 3)+genotyping_array
Overall acceleration average	LAmax_lvindexed	90012	45551	103691	17323	-0.000263858	8.28799e-05	0.00145703	3.18362		dependent	LAmax_lvindexed ~ value+mri_serial_number+sex+PC1+PC2+PC3+PC4+PC5+ns(mriage, 3)+genotyping_array
Age of stopping smoking	LAmin_lvindexed	22507	45551	44011	7489	0.000266146	8.36473e-05	0.00146979	3.18177		dependent	LAmin_lvindexed ~ value+mri_serial_number+sex+PC1+PC2+PC3+PC4+PC5+ns(mriage, 3)+genotyping_array
Age when periods started (menarche)	LASV	2714	45551	272919	20482	-0.072015	0.0226482	0.00147635	3.17972		dependent	LASV ~ value+mri_serial_number+sex+PC1+PC2+PC3+PC4+PC5+ns(mriage, 3)+genotyping_array
Fraction acceleration <= 85 milli-gravities	LAmax	90124	45551	103691	17615	-10.9935	3.46397	0.00150775	3.17369		dependent	LAmax ~ value+mri_serial_number+sex+PC1+PC2+PC3+PC4+PC5+ns(mriage, 3)+genotyping_array
Number of days/week walked 10+ minutes	LAmin	864	45551	501647	39702	0.104249	0.0328478	0.00150631	3.17369		dependent	LAmin ~ value+mri_serial_number+sex+PC1+PC2+PC3+PC4+PC5+ns(mriage, 3)+genotyping_array
Neutrophill percentage	LAEF	30200	45551	477306	38361	0.0163683	0.00516255	0.00152252	3.17058		dependent	LAEF ~ value+mri_serial_number+sex+PC1+PC2+PC3+PC4+PC5+ns(mriage, 3)+genotyping_array
Interpolated Age of participant when non-cancer illness first diagnosed	LAEF	20009	45551	375045	27398	-0.00989331	0.00312074	0.00152511	3.17018		dependent	LAEF ~ value+mri_serial_number+sex+PC1+PC2+PC3+PC4+PC5+ns(mriage, 3)+genotyping_array
Number of self-reported cancers	LASV_lvindexed	134	45551	501659	39058	-0.00356254	0.00112381	0.0015253	3.17005		dependent	LASV_lvindexed ~ value+mri_serial_number+sex+PC1+PC2+PC3+PC4+PC5+ns(mriage, 3)+genotyping_array
Cystatin C	LASV_lvindexed	30720	45551	469584	37138	0.007875	0.0024842	0.00152542	3.17004		dependent	LASV_lvindexed ~ value+mri_serial_number+sex+PC1+PC2+PC3+PC4+PC5+ns(mriage, 3)+genotyping_array
Heel broadband ultrasound attenuation (right)	LAmax_lvindexed	4120	45551	164215	12588	0.000152662	4.82119e-05	0.0015466	3.16649		dependent	LAmax_lvindexed ~ value+mri_serial_number+sex+PC1+PC2+PC3+PC4+PC5+ns(mriage, 3)+genotyping_array
Lifetime number of depressed periods	LASV_indexed	20442	45551	89038	14728	0.000345023	0.000109012	0.00155403	3.16499		dependent	LASV_indexed ~ value+mri_serial_number+sex+PC1+PC2+PC3+PC4+PC5+ns(mriage, 3)+genotyping_array
Englyst dietary fibre	LAmax	100009	45551	70747	6006	0.0965895	0.0305559	0.00157974	3.16107		dependent	LAmax ~ value+mri_serial_number+sex+PC1+PC2+PC3+PC4+PC5+ns(mriage, 3)+genotyping_array
Average weekly spirits intake	LASV_lvindexed	1598	45551	346506	29842	0.000282966	8.95845e-05	0.00158659	3.15865		dependent	LASV_lvindexed ~ value+mri_serial_number+sex+PC1+PC2+PC3+PC4+PC5+ns(mriage, 3)+genotyping_array
Time spent outdoors in winter	LAmin_lvindexed	1060	45551	497933	38893	0.000262387	8.31868e-05	0.00161069	3.15419		dependent	LAmin_lvindexed ~ value+mri_serial_number+sex+PC1+PC2+PC3+PC4+PC5+ns(mriage, 3)+genotyping_array
Speed of sound through heel (left)	LAmin	4103	45551	164219	12786	0.0107729	0.00341728	0.00162259	3.15249		dependent	LAmin ~ value+mri_serial_number+sex+PC1+PC2+PC3+PC4+PC5+ns(mriage, 3)+genotyping_array
6mm asymmetry index (right)	LAmax_indexed	5158	45551	53065	4286	0.042109	0.0133846	0.00166619	3.14607		dependent	LAmax_indexed ~ value+mri_serial_number+sex+PC1+PC2+PC3+PC4+PC5+ns(mriage, 3)+genotyping_array
[truncated: 4,798 more rows]
