# Supplementary material for: Deep learning of left atrial structure and function provides link to atrial fibrillation risk
Source: Nat Commun. 2024 May 21;15:4304. doi: 10.1038/s41467-024-48229-w (PMC11109224; doi:10.1038/s41467-024-48229-w)
Supplement: Supplementary file 5 — Supplementary Data 2 [file 41467_2024_48229_MOESM5_ESM.xlsx]

## Sheet: SD2 - GWAS Sensitivity - Geneti
SNP	CHR	BP	ALLELE1	ALLELE0	A1FREQ	LocusID	GWASTrait	GeneName	HWE_Exact_P	P_MAIN	P_EUR	P_RANDOMDROP	P_META
rs9265346	6	31294375	G	A	0.329935	1	invnorm_LAmax_poisson	HLA-B	0.68	1.1e-09	3e-09	3.9e-09	1.1e-08
rs6926537	6	79554193	T	A	0.511537	2	invnorm_LAmax_poisson	IRAK1BP1	0.716	9.1e-09	1e-07	1.6e-08	1.7e-07
rs60237682	6	107433645	T	C	0.682576	3	invnorm_LAmax_poisson	BEND3	0.779	3.8e-08	2.7e-08	1.1e-07	1.2e-08
rs1038196	12	66343400	G	C	0.486276	4	invnorm_LAmax_poisson	HMGA2	0.984	1.1e-08	2.7e-07	1.9e-08	2.4e-07
rs62111731	19	46213416	A	G	0.47863	5	invnorm_LAmax_poisson	FBXO46	0.0265	7.1e-10	2.4e-09	1.8e-08	1e-08
rs6715901	2	179650954	G	A	0.50696	1	invnorm_LAmax_poisson_indexed	TTN	0.0229	1.2e-08	2.8e-09	5.5e-08	9.7e-09
rs2634073	4	111665783	T	C	0.166292	2	invnorm_LAmax_poisson_indexed	PITX2	0.00114	2e-08	7.6e-08	2.5e-07	6.1e-07
rs13154066	5	32831670	T	C	0.40204	3	invnorm_LAmax_poisson_indexed	NPR3	1	6.6e-11	7.7e-11	3.4e-10	1.7e-10
rs9264391	6	31229203	G	A	0.89285	4	invnorm_LAmax_poisson_indexed	HLA-C	0.0686	9.3e-11	1.5e-10	7.2e-09	9.9e-10
rs9480737	6	107442277	A	G	0.682486	5	invnorm_LAmax_poisson_indexed	BEND3	0.607	8.8e-10	4.4e-10	1.6e-09	1.2e-09
rs140153691	19	46166806	T	TGC	0.639401	6	invnorm_LAmax_poisson_indexed	GIPR	0.185	4.1e-09	2.5e-07	1.7e-08	9.1e-08
rs133873	22	26156505	T	A	0.774922	7	invnorm_LAmax_poisson_indexed	MYO18B	0.0343	9.6e-10	2.7e-09	4.2e-09	4.2e-09
rs9265346	6	31294375	G	A	0.329935	1	invnorm_LAmin_poisson	HLA-B	0.68	8.3e-09	9.8e-09	2.4e-07	6.2e-08
rs35790661	6	79518638	C	CCA	0.630072	2	invnorm_LAmin_poisson	IRAK1BP1	0.688	4.4e-09	1.9e-08	4.1e-09	8.9e-08
rs9480737	6	107442277	A	G	0.682402	3	invnorm_LAmin_poisson	BEND3	0.607	3.1e-08	5.5e-08	1e-08	6.4e-09
rs780162510	10	92681480	CATA	C	0.490478	4	invnorm_LAmin_poisson	ANKRD1	0.117	2.2e-08	3.2e-07	4.3e-07	2e-06
rs3782089	11	65336819	C	T	0.928001	5	invnorm_LAmin_poisson	SSSCA1	0.044	4.7e-08	6.4e-08	1.2e-07	9.1e-08
rs4966014	15	99248018	C	T	0.300174	6	invnorm_LAmin_poisson	IGF1R	0.962	4.2e-09	3.8e-08	1.3e-08	7.2e-07
19:46315357_AT_A	19	46315357	AT	A	0.475784	7	invnorm_LAmin_poisson	RSPH6A	0.0712	1.2e-11	1.5e-10	6.7e-10	8.3e-10
rs133902	22	26164079	C	T	0.55988	8	invnorm_LAmin_poisson	MYO18B	0.0847	4.3e-09	3e-07	9e-08	7.1e-08
rs56289263	2	3912741	C	T	0.937906	1	invnorm_LAmin_poisson_indexed	DCDC2C	0.209	4.4e-08	7.2e-08	5.3e-08	2.9e-07
rs6715901	2	179650954	G	A	0.50696	2	invnorm_LAmin_poisson_indexed	TTN	0.0229	4.5e-08	1.1e-08	6.6e-08	7.1e-08
rs1533093	4	24289655	C	T	0.861726	3	invnorm_LAmin_poisson_indexed	DHX15	0.702	3.8e-08	1.4e-07	4e-07	7.9e-08
rs2634073	4	111665783	T	C	0.166292	4	invnorm_LAmin_poisson_indexed	PITX2	0.00114	1.2e-08	2.8e-07	4.1e-07	2.8e-07
rs13154066	5	32831670	T	C	0.40204	5	invnorm_LAmin_poisson_indexed	NPR3	1	1.4e-08	9.9e-09	1.6e-07	2.2e-08
rs9265346	6	31294375	G	A	0.329778	6	invnorm_LAmin_poisson_indexed	HLA-B	0.68	1e-08	1.3e-08	3.6e-07	1.8e-07
rs9480737	6	107442277	A	G	0.682486	7	invnorm_LAmin_poisson_indexed	BEND3	0.607	1e-09	1.9e-09	1.5e-10	7.1e-10
rs35216833	8	97223162	C	T	0.455662	8	invnorm_LAmin_poisson_indexed	UQCRB	0.338	1e-08	6.9e-08	2.5e-08	1.7e-07
rs112343361	10	92586289	A	ACT	0.496875	9	invnorm_LAmin_poisson_indexed	HTR7	0.241	1.8e-09	5.9e-09	2.6e-08	1e-07
rs4966014	15	99248018	C	T	0.299943	10	invnorm_LAmin_poisson_indexed	IGF1R	0.962	1.8e-08	1.4e-07	2.3e-08	1.6e-06
rs8078336	17	45097337	G	T	0.965486	11	invnorm_LAmin_poisson_indexed	GOSR2	0.706	2.7e-08	2e-07	3.4e-07	2.5e-06
rs7246377	19	46292259	G	A	0.533505	12	invnorm_LAmin_poisson_indexed	DMWD	0.128	2.8e-11	1.1e-11	1.1e-09	2.4e-11
rs133874	22	26156512	A	G	0.773375	13	invnorm_LAmin_poisson_indexed	MYO18B	0.0532	6.8e-12	2.8e-10	3.1e-11	6.1e-10
rs199610865	6	31225196	T	TA	0.852581	1	invnorm_LASV_poisson	HLA-C	0.335	2.9e-08	1.1e-07	7.8e-08	8.1e-08
rs376439	14	23869029	A	G	0.6064	2	invnorm_LASV_poisson	MYH6	0.122	2.7e-10	1.7e-09	2.2e-08	1.4e-10
rs199610865	6	31225196	T	TA	0.852713	1	invnorm_LASV_poisson_indexed	HLA-C	0.335	4.7e-10	1.3e-09	1.3e-09	4.7e-10
9:136138765_GCGCCCACCACTA_G	9	136138765	GCGCCCACCACTA	G	0.819705	2	invnorm_LASV_poisson_indexed	OBP2B	0.0569	3.2e-09	7.9e-09	2.8e-09	7.3e-09
rs376439	14	23869029	A	G	0.606444	3	invnorm_LASV_poisson_indexed	MYH6	0.122	8.1e-10	9e-09	3.8e-08	1.6e-09
rs79948214	1	51322205	A	G	0.98378	1	invnorm_LAEF_poisson	FAF1	0.754	4.7e-08	2.5e-07	1.2e-07	1.4e-07
rs4074536	1	116310967	T	C	0.702046	2	invnorm_LAEF_poisson	CASQ2	0.53	7.8e-11	2.8e-10	6.5e-10	6.4e-09
rs440466	14	23874117	T	C	0.622267	3	invnorm_LAEF_poisson	MYH6	0.189	7.3e-14	4.3e-12	7.1e-13	3.8e-11
rs133885	22	26159289	G	A	0.548361	4	invnorm_LAEF_poisson	MYO18B	0.0646	3.6e-10	3.3e-08	4.1e-09	7.6e-09
