# Supplementary material for: Deep learning of left atrial structure and function provides link to atrial fibrillation risk
Source: Nat Commun. 2024 May 21;15:4304. doi: 10.1038/s41467-024-48229-w (PMC11109224; doi:10.1038/s41467-024-48229-w)
Supplement: Supplementary file 6 — Supplementary Data 3 [file 41467_2024_48229_MOESM6_ESM.xlsx]

## Sheet: SD3 - Main+LVIndexed Lead SNPs
SNP	CHR	BP	GENPOS	ALLELE1	ALLELE0	A1FREQ	INFO	CHISQ_LINREG	P_LINREG	BETA	SE	CHISQ_BOLT_LMM_INF	P_BOLT_LMM_INF	CHISQ_BOLT_LMM	P_BOLT_LMM	Neighbors	LocusID	GWASTrait	Site	Chromosome	Position	GeneName	TranscriptStart	TranscriptEnd	DistanceTranscriptStart	DistanceTranscriptEnd	Distance	OnTranscript	TraitID	GlobalLocusID
rs9265346	6	31294375	0.512515	G	A	0.329935	0.965239	34.9426	3.4e-09	0.0451951	0.00734848	37.8257	7.7e-10	37.1026	1.1e-09	1	1	invnorm_LAmax_poisson	21732 days, 10:55:00	6	31294375	HLA-B	31324964	31321649	30589	27274	30589	FALSE	0	1
rs6926537	6	79554193	0.910394	T	A	0.511537	0.997973	33.7303	6.3e-09	-0.038996	0.00680151	32.8722	9.8e-09	33.0186	9.1e-09	1	2	invnorm_LAmax_poisson	55246 days, 5:13:00	6	79554193	IRAK1BP1	79577189	79612819	22996	58626	22996	FALSE	0	2
rs60237682	6	107433645	1.15931	T	C	0.682576	0.98719	27.5694	1.5e-07	-0.0405432	0.00732132	30.666	3.1e-08	30.2255	3.8e-08	1	3	invnorm_LAmax_poisson	74606 days, 22:45:00	6	107433645	BEND3	107435636	107386401	1991	47244	1991	TRUE	0	3
rs1038196	12	66343400	0.792208	G	C	0.486276	1	30.1575	4e-08	0.0389757	0.00681241	32.7331	1.1e-08	32.685	1.1e-08	1	4	invnorm_LAmax_poisson	46072 days, 7:20:00	12	66343400	HMGA2	66221781	66357190	121619	13790	121619	TRUE	0	4
rs62111731	19	46213416	0.718992	A	G	0.47863	0.973099	37.0879	1.1e-09	0.0421392	0.0068515	37.8268	7.7e-10	38.0066	7.1e-10	1	5	invnorm_LAmax_poisson	32093 days, 10:36:00	19	46213416	FBXO46	46218536	46216714	5120	3298	5120	FALSE	0	5
rs6715901	2	179650954	1.98328	G	A	0.50696	0.990007	30.9433	2.7e-08	-0.0429005	0.00753175	32.4439	1.2e-08	32.4408	1.2e-08	1	1	invnorm_LAmax_poisson_indexed	124757 days, 16:34:00	2	179650954	TTN	179659681	179650816	8727	138	8727	TRUE	1	6
rs2634073	4	111665783	1.23483	T	C	0.166292	0.991102	32.1253	1.4e-08	0.05666	0.0101959	30.8818	2.7e-08	31.5371	2e-08	1	2	invnorm_LAmax_poisson_indexed	77545 days, 20:23:00	4	111665783	PITX2	111563279	111539365	102504	126418	102504	FALSE	1	7
rs13154066	5	32831670	0.512468	T	C	0.40204	0.996868	42.3226	7.7e-11	-0.0497397	0.00764892	42.2869	7.9e-11	42.6207	6.6e-11	1	3	invnorm_LAmax_poisson_indexed	22799 days, 23:30:00	5	32831670	NPR3	32712437	32716934	119233	114736	119233	FALSE	1	8
rs9264391	6	31229203	0.511537	G	A	0.89285	0.77952	38.8234	4.6e-10	-0.0885859	0.0136505	42.1145	8.6e-11	41.9724	9.3e-11	1	4	invnorm_LAmax_poisson_indexed	21687 days, 4:43:00	6	31229203	HLA-C	31239846	31237991	10643	8788	10643	FALSE	1	1
rs9480737	6	107442277	1.15944	A	G	0.682486	1	34.8036	3.6e-09	-0.0497537	0.00805965	38.1082	6.7e-10	37.5814	8.8e-10	1	5	invnorm_LAmax_poisson_indexed	74612 days, 22:37:00	6	107442277	BEND3	107436473	107386386	5804	55891	5804	FALSE	1	3
rs140153691	19	46166806	0.718479	T	TGC	0.639401	0.968908	35.2567	2.9e-09	-0.046629	0.00792297	34.6366	4e-09	34.5939	4.1e-09	1	6	invnorm_LAmax_poisson_indexed	32061 days, 1:46:00	19	46166806	GIPR	46171502	46186982	4696	20176	4696	FALSE	1	5
rs133873	22	26156505	0.253036	T	A	0.774922	0.997924	40.2195	2.3e-10	-0.0549806	0.00901826	37.1683	1.1e-09	37.4144	9.6e-10	1	7	invnorm_LAmax_poisson_indexed	18165 days, 3:45:00	22	26156505	MYO18B	26138201	26426610	18304	270105	18304	TRUE	1	9
rs1763606	1	16338282	0.327316	A	G	0.327511	0.999765	51.6214	6.7e-13	0.0543458	0.0076964	49.8605	1.7e-12	50.3801	1.3e-12	1	1	invnorm_LAmax_poisson_lvindexed	11346 days, 1:42:00	1	16338282	HSPB7	16344320	16341869	6038	3587	6038	FALSE	2	10
rs2042995	2	179558366	1.98272	T	C	0.770017	1	90.7586	1.6e-21	-0.0810208	0.00863403	88.0576	6.4e-21	88.4001	5.3e-21	1	2	invnorm_LAmax_poisson_lvindexed	124693 days, 9:26:00	2	179558366	TTN	179567247	179501479	8881	56887	8881	TRUE	2	6
6:79606541_CA_C	6	79606541	0.910402	CA	C	0.503426	0.960272	45.8257	1.3e-11	-0.0489732	0.00743218	43.4196	4.4e-11	44.3486	2.7e-11	1	3	invnorm_LAmax_poisson_lvindexed	55282 days, 13:41:00	6	79606541	IRAK1BP1	79581008	79612818	25533	6277	25533	TRUE	2	2
rs3800560	7	128461094	1.38406	C	T	0.916599	1	35.6062	2.4e-09	-0.0779656	0.0131286	35.2673	2.9e-09	35.697	2.3e-09	1	4	invnorm_LAmax_poisson_lvindexed	89209 days, 9:14:00	7	128461094	CCDC136	128446429	128462186	14665	1092	14665	TRUE	2	11
rs111706163	8	11432812	0.27674	C	G	0.858838	0.973967	36.358	1.6e-09	-0.0641053	0.0105684	36.7933	1.3e-09	36.9333	1.2e-09	1	5	invnorm_LAmax_poisson_lvindexed	7939 days, 18:52:00	8	11432812	BLK	11351899	11422037	80913	10775	80913	FALSE	2	12
rs10748555	10	92682060	1.19265	C	A	0.491228	0.97312	44.0516	3.2e-11	0.049662	0.00737376	45.3597	1.6e-11	45.3288	1.7e-11	1	6	invnorm_LAmax_poisson_lvindexed	64362 days, 23:00:00	10	92682060	ANKRD1	92681033	92671853	1027	10207	1027	FALSE	2	13
rs72840788	10	121415685	1.50658	G	A	0.786021	0.979364	39.2776	3.7e-10	-0.0560165	0.00896952	39.0027	4.2e-10	39.359	3.5e-10	1	7	invnorm_LAmax_poisson_lvindexed	84316 days, 20:45:00	10	121415685	BAG3	121410882	121437331	4803	21646	4803	TRUE	2	14
rs3729823	14	23886409	0.118782	G	C	0.985545	1	28.8	8e-08	-0.165953	0.0302314	30.1339	4e-08	30.5716	3.2e-08	1	8	invnorm_LAmax_poisson_lvindexed	16588 days, 8:49:00	14	23886409	MYH7	23904927	23881947	18518	4462	18518	TRUE	2	15
rs4940659	18	55944319	0.786039	T	C	0.611159	0.994002	27.2479	1.8e-07	0.040324	0.00746782	29.1567	6.7e-08	29.8172	4.7e-08	1	9	invnorm_LAmax_poisson_lvindexed	38850 days, 23:19:00	18	55944319	NEDD4L	55888803	55989718	55516	45399	55516	TRUE	2	16
rs73044299	19	46292649	0.719106	T	C	0.95898	1	34.1807	5e-09	-0.10527	0.0182415	33.3038	7.9e-09	34.9819	3.3e-09	1	10	invnorm_LAmax_poisson_lvindexed	32148 days, 11:09:00	19	46292649	DMWD	46294303	46292517	1654	132	1654	TRUE	2	5
rs133885	22	26159289	0.253079	G	A	0.548189	1	54.996	1.2e-13	-0.0531707	0.00732617	52.6734	3.9e-13	55.5152	9.3e-14	1	11	invnorm_LAmax_poisson_lvindexed	18167 days, 2:09:00	22	26159289	MYO18B	26157001	26426552	2288	267263	2288	TRUE	2	9
rs79948214	1	51322205	0.763093	A	G	0.98378	0.995624	30.8987	2.7e-08	0.160723	0.0290475	30.6155	3.1e-08	29.8189	4.7e-08	1	1	invnorm_LAEF_poisson	35640 days, 11:05:00	1	51322205	FAF1	51425833	50906709	103628	415496	103628	TRUE	3	17
rs4074536	1	116310967	1.475	T	C	0.702046	1	40.5231	1.9e-10	-0.0524167	0.00804202	42.4824	7.1e-11	42.3109	7.8e-11	1	2	invnorm_LAEF_poisson	80771 days, 13:07:00	1	116310967	CASQ2	116311335	116243653	368	67314	368	TRUE	3	18
rs440466	14	23874117	0.118719	T	C	0.622267	0.985359	55.3781	9.9e-14	0.0562399	0.0075999	54.7613	1.4e-13	55.9826	7.3e-14	1	3	invnorm_LAEF_poisson	16579 days, 19:57:00	14	23874117	MYH6	23876801	23851228	2684	22889	2684	TRUE	3	15
rs133885	22	26159289	0.253079	G	A	0.548361	1	38.8228	4.6e-10	0.046321	0.00738439	39.3483	3.5e-10	39.314	3.6e-10	1	4	invnorm_LAEF_poisson	18167 days, 2:09:00	22	26159289	MYO18B	26157001	26426552	2288	267263	2288	TRUE	3	9
rs9265346	6	31294375	0.512515	G	A	0.329935	0.965239	31.3013	2.2e-08	0.0435279	0.00747465	33.9121	5.8e-09	33.213	8.3e-09	1	1	invnorm_LAmin_poisson	21732 days, 10:55:00	6	31294375	HLA-B	31324964	31321649	30589	27274	30589	FALSE	4	1
rs35790661	6	79518638	0.910339	C	CCA	0.630072	0.978443	36.5537	1.5e-09	-0.0426053	0.00724269	34.604	4e-09	34.4258	4.4e-09	1	2	invnorm_LAmin_poisson	55221 days, 12:38:00	6	79518638	IRAK1BP1	79577189	79612819	58551	94181	58551	FALSE	4	2
rs9480737	6	107442277	1.15944	A	G	0.682402	1	28.866	7.8e-08	-0.0413488	0.00740715	31.1619	2.4e-08	30.6179	3.1e-08	1	3	invnorm_LAmin_poisson	74612 days, 22:37:00	6	107442277	BEND3	107436473	107386386	5804	55891	5804	FALSE	4	3
rs780162510	10	92681480	1.19264	CATA	C	0.490478	0.966759	29.1545	6.7e-08	0.0395138	0.00701479	31.7299	1.8e-08	31.2857	2.2e-08	1	4	invnorm_LAmin_poisson	64362 days, 13:20:00	10	92681480	ANKRD1	92681033	92671853	447	9627	447	FALSE	4	13
rs3782089	11	65336819	0.738099	C	T	0.928001	1	28.627	8.8e-08	0.0735293	0.0132569	30.7638	2.9e-08	29.8569	4.7e-08	1	5	invnorm_LAmin_poisson	45373 days, 5:59:00	11	65336819	SSSCA1	65337901	65339241	1082	2422	1082	FALSE	4	19
rs4966014	15	99248018	1.4248	C	T	0.300174	0.974888	34.7091	3.8e-09	0.0452336	0.00762159	35.2233	2.9e-09	34.5505	4.2e-09	1	6	invnorm_LAmin_poisson	68922 days, 20:38:00	15	99248018	IGF1R	99192273	99507758	55745	259740	55745	TRUE	4	20
19:46315357_AT_A	19	46315357	0.719157	AT	A	0.475784	0.994492	43.619	4e-11	0.0466518	0.00690038	45.7078	1.4e-11	45.9121	1.2e-11	1	7	invnorm_LAmin_poisson	32164 days, 5:37:00	19	46315357	RSPH6A	46318486	46299023	3129	16334	3129	TRUE	4	5
rs133902	22	26164079	0.253182	C	T	0.55988	0.978317	35.5211	2.5e-09	-0.0412936	0.00704642	34.3422	4.6e-09	34.4958	4.3e-09	1	8	invnorm_LAmin_poisson	18170 days, 9:59:00	22	26164079	MYO18B	26157001	26426552	7078	262473	7078	TRUE	4	9
rs56289263	2	3912741	0.0700096	C	T	0.937906	0.801178	26.8454	2.2e-07	-0.092701	0.0172996	28.714	8.4e-08	29.9603	4.4e-08	1	1	invnorm_LAmin_poisson_indexed	2717 days, 6:21:00	2	3912741	DCDC2C	3800169	3817001	112572	95740	112572	FALSE	5	21
rs6715901	2	179650954	1.98328	G	A	0.50696	0.990007	27.934	1.3e-07	-0.0405679	0.00747627	29.4438	5.8e-08	29.9362	4.5e-08	1	2	invnorm_LAmin_poisson_indexed	124757 days, 16:34:00	2	179650954	TTN	179659681	179650816	8727	138	8727	TRUE	5	6
rs1533093	4	24289655	0.411689	C	T	0.861726	0.904083	30.3051	3.7e-08	-0.0619734	0.0113354	29.8909	4.6e-08	30.251	3.8e-08	1	3	invnorm_LAmin_poisson_indexed	16867 days, 23:35:00	4	24289655	DHX15	24586173	24529098	296518	239443	296518	FALSE	5	22
rs2634073	4	111665783	1.23483	T	C	0.166292	0.991102	33.9957	5.5e-09	0.0572217	0.0101178	31.9851	1.6e-08	32.532	1.2e-08	1	4	invnorm_LAmin_poisson_indexed	77545 days, 20:23:00	4	111665783	PITX2	111563279	111539365	102504	126418	102504	FALSE	5	7
rs13154066	5	32831670	0.512468	T	C	0.40204	0.996868	32.0164	1.5e-08	-0.0430013	0.00759017	32.0968	1.5e-08	32.1289	1.4e-08	1	5	invnorm_LAmin_poisson_indexed	22799 days, 23:30:00	5	32831670	NPR3	32712437	32716934	119233	114736	119233	FALSE	5	8
rs9265346	6	31294375	0.512515	G	A	0.329778	0.965239	30.9456	2.7e-08	0.0466042	0.00805968	33.436	7.4e-09	32.7756	1e-08	1	6	invnorm_LAmin_poisson_indexed	21732 days, 10:55:00	6	31294375	HLA-B	31324964	31321649	30589	27274	30589	FALSE	5	1
rs9480737	6	107442277	1.15944	A	G	0.682486	1	35.3208	2.8e-09	-0.0491172	0.00799757	37.7183	8.2e-10	37.2497	1e-09	1	7	invnorm_LAmin_poisson_indexed	74612 days, 22:37:00	6	107442277	BEND3	107436473	107386386	5804	55891	5804	FALSE	5	3
rs35216833	8	97223162	1.15281	C	T	0.455662	0.996376	32.558	1.2e-08	0.0423186	0.00748457	31.969	1.6e-08	32.8034	1e-08	1	8	invnorm_LAmin_poisson_indexed	67516 days, 10:02:00	8	97223162	UQCRB	97245447	97243167	22285	20005	22285	FALSE	5	23
rs112343361	10	92586289	1.19242	A	ACT	0.496875	0.969271	33.5932	6.8e-09	-0.0456894	0.00753809	36.7373	1.4e-09	36.2288	1.8e-09	1	9	invnorm_LAmin_poisson_indexed	64296 days, 10:49:00	10	92586289	HTR7	92617455	92500580	31166	85709	31166	TRUE	5	13
rs4966014	15	99248018	1.4248	C	T	0.299943	0.974888	30.9391	2.7e-08	0.0465566	0.00822368	32.0503	1.5e-08	31.6965	1.8e-08	1	10	invnorm_LAmin_poisson_indexed	68922 days, 20:38:00	15	99248018	IGF1R	99192273	99507758	55745	259740	55745	TRUE	5	20
rs8078336	17	45097337	0.69511	G	T	0.965486	0.668806	31.7208	1.8e-08	-0.137283	0.024935	30.3122	3.7e-08	30.9429	2.7e-08	1	11	invnorm_LAmin_poisson_indexed	31318 days, 7:17:00	17	45097337	GOSR2	45000499	45105003	96838	7666	96838	TRUE	5	24
rs7246377	19	46292259	0.719105	G	A	0.533505	0.999039	43.3841	4.5e-11	-0.0491934	0.0074355	43.7717	3.7e-11	44.2891	2.8e-11	1	12	invnorm_LAmin_poisson_indexed	32148 days, 4:39:00	19	46292259	DMWD	46296060	46286267	3801	5992	3801	TRUE	5	5
rs133874	22	26156512	0.253037	A	G	0.773375	1	47.5042	5.5e-12	-0.0606892	0.0089245	46.244	1e-11	47.0754	6.8e-12	1	13	invnorm_LAmin_poisson_indexed	18165 days, 3:52:00	22	26156512	MYO18B	26138201	26426610	18311	270098	18311	TRUE	5	9
rs9428091	1	116310298	1.47499	T	C	0.513108	0.995753	51.8935	5.9e-13	-0.0524835	0.00736787	50.7412	1.1e-12	51.4459	7.4e-13	1	1	invnorm_LAmin_poisson_lvindexed	80771 days, 1:58:00	1	116310298	CASQ2	116311335	116243653	1037	66645	1037	TRUE	6	18
rs2042995	2	179558366	1.98272	T	C	0.770017	1	62.4855	2.7e-15	-0.0674977	0.00872905	59.7921	1.1e-14	62.8581	2.2e-15	1	2	invnorm_LAmin_poisson_lvindexed	124693 days, 9:26:00	2	179558366	TTN	179567247	179501479	8881	56887	8881	TRUE	6	6
rs1533093	4	24289655	0.411689	C	T	0.861923	0.904083	33.0224	9.1e-09	-0.0639198	0.011189	32.6351	1.1e-08	32.8006	1e-08	1	3	invnorm_LAmin_poisson_lvindexed	16867 days, 23:35:00	4	24289655	DHX15	24586173	24529098	296518	239443	296518	FALSE	6	22
rs11748963	5	138730037	1.45677	T	C	0.726266	0.993013	29.0678	7e-08	-0.0443571	0.00825794	28.8525	7.8e-08	30.8572	2.8e-08	1	4	invnorm_LAmin_poisson_lvindexed	96340 days, 12:17:00	5	138730037	PROB1	138730885	138727635	848	2402	848	TRUE	6	25
rs3130513	6	31178084	0.510551	C	G	0.475954	0.999847	32.0622	1.5e-08	0.0415141	0.00735806	31.832	1.7e-08	30.5636	3.2e-08	1	5	invnorm_LAmin_poisson_lvindexed	21651 days, 16:44:00	6	31178084	HCG27	31165915	31170999	12169	7085	12169	FALSE	6	1
rs35503114	6	79598237	0.910402	A	AT	0.554212	0.921437	42.4385	7.3e-11	-0.0487689	0.00771885	39.9191	2.6e-10	38.2843	6.1e-10	1	6	invnorm_LAmin_poisson_lvindexed	55276 days, 19:17:00	6	79598237	IRAK1BP1	79581008	79612818	17229	14581	17229	TRUE	6	2
rs10113378	8	97211923	1.15267	C	A	0.438156	0.989413	31.7239	1.8e-08	0.0419278	0.00744207	31.7407	1.8e-08	32.1555	1.4e-08	1	7	invnorm_LAmin_poisson_lvindexed	67508 days, 14:43:00	8	97211923	UQCRB	97245447	97243167	33524	31244	33524	FALSE	6	23
rs10748555	10	92682060	1.19265	C	A	0.491228	0.97312	52.5936	4.1e-13	0.0551605	0.00744739	54.8592	1.3e-13	54.1588	1.8e-13	1	8	invnorm_LAmin_poisson_lvindexed	64362 days, 23:00:00	10	92682060	ANKRD1	92681033	92671853	1027	10207	1027	FALSE	6	13
rs189569984	10	112544125	1.36692	C	T	0.991179	1	28.8732	7.7e-08	-0.214424	0.0392058	29.912	4.5e-08	30.7359	3e-08	1	9	invnorm_LAmin_poisson_lvindexed	78156 days, 1:25:00	10	112544125	RBM20	112404155	112599227	139970	55102	139970	TRUE	6	26
rs10150821	14	23893715	0.118826	A	C	0.917785	0.997482	33.5121	7.1e-09	-0.077994	0.0135331	33.2145	8.3e-09	34.2214	4.9e-09	1	10	invnorm_LAmin_poisson_lvindexed	16593 days, 10:35:00	14	23893715	MYH7	23904927	23881947	11212	11768	11212	TRUE	6	15
rs146514650	19	46168949	0.718547	G	A	0.966148	0.941762	45.4758	1.5e-11	-0.141587	0.0208485	46.1204	1.1e-11	46.0464	1.2e-11	1	11	invnorm_LAmin_poisson_lvindexed	32062 days, 13:29:00	19	46168949	GIPR	46171502	46186982	2553	18033	2553	FALSE	6	5
rs133885	22	26159289	0.253079	G	A	0.548189	1	77.8805	1.1e-18	-0.0649979	0.00739646	77.2237	1.5e-18	79.7974	4.1e-19	1	12	invnorm_LAmin_poisson_lvindexed	18167 days, 2:09:00	22	26159289	MYO18B	26157001	26426552	2288	267263	2288	TRUE	6	9
rs199610865	6	31225196	0.511213	T	TA	0.852581	0.987844	28.6338	8.7e-08	-0.0548789	0.00990137	30.7199	3e-08	30.7885	2.9e-08	1	1	invnorm_LASV_poisson	21684 days, 9:56:00	6	31225196	HLA-C	31239846	31237991	14650	12795	14650	FALSE	7	1
rs376439	14	23869029	0.11868	A	G	0.6064	0.989456	40.7583	1.7e-10	0.045349	0.00718687	39.816	2.8e-10	39.8826	2.7e-10	1	2	invnorm_LASV_poisson	16576 days, 7:09:00	14	23869029	MYH6	23876801	23851228	7772	17801	7772	TRUE	7	15
rs199610865	6	31225196	0.511213	T	TA	0.852713	0.987844	36.8576	1.3e-09	-0.0670783	0.01076	38.8633	4.5e-10	38.8161	4.7e-10	1	1	invnorm_LASV_poisson_indexed	21684 days, 9:56:00	6	31225196	HLA-C	31239846	31237991	14650	12795	14650	FALSE	8	1
9:136138765_GCGCCCACCACTA_G	9	136138765	1.66207	GCGCCCACCACTA	G	0.819705	0.993682	35.8418	2.1e-09	-0.0586237	0.00990272	35.0459	3.2e-09	35.0475	3.2e-09	1	2	invnorm_LASV_poisson_indexed	94541 days, 4:25:00	9	136138765	OBP2B	136084630	136080667	54135	58098	54135	FALSE	8	27
rs376439	14	23869029	0.11868	A	G	0.606444	0.989456	38.948	4.4e-10	0.0479615	0.0078125	37.6881	8.3e-10	37.7369	8.1e-10	1	3	invnorm_LASV_poisson_indexed	16576 days, 7:09:00	14	23869029	MYH6	23876801	23851228	7772	17801	7772	TRUE	8	15
rs7535248	1	16129598	0.327082	C	T	0.656832	0.993469	39.1848	3.9e-10	-0.0482633	0.00773978	38.8846	4.5e-10	38.5673	5.3e-10	1	1	invnorm_LASV_poisson_lvindexed	11201 days, 3:38:00	1	16129598	FBLIM1	16091448	16111824	38150	17774	38150	FALSE	9	10
rs3731747	2	179421186	1.98264	A	C	0.786035	0.971517	45.0735	1.9e-11	-0.0609368	0.00902576	45.5819	1.5e-11	45.9755	1.2e-11	1	2	invnorm_LASV_poisson_lvindexed	124598 days, 3:06:00	2	179421186	TTN	179672148	179390716	250962	30470	250962	TRUE	9	6
rs12155819	8	9572679	0.254664	A	G	0.368296	0.996773	33.0153	9.1e-09	0.0428046	0.0075456	32.1805	1.4e-08	31.8264	1.7e-08	1	3	invnorm_LASV_poisson_lvindexed	6648 days, 0:39:00	8	9572679	TNKS	9432517	9634439	140162	61760	140162	TRUE	9	28
rs12609437	19	8554787	0.276261	C	T	0.712757	0.998091	33.2217	8.2e-09	0.0467842	0.00808391	33.4931	7.2e-09	32.9394	9.5e-09	1	4	invnorm_LASV_poisson_lvindexed	5941 days, 14:47:00	19	8554787	HNRNPM	8551042	8552068	3745	2719	3745	FALSE	9	29
