# Supplementary material for: Deep learning of left atrial structure and function provides link to atrial fibrillation risk
Source: Nat Commun. 2024 May 21;15:4304. doi: 10.1038/s41467-024-48229-w (PMC11109224; doi:10.1038/s41467-024-48229-w)
Supplement: Supplementary file 7 — Supplementary Data 4 [file 41467_2024_48229_MOESM7_ESM.xlsx]

## Sheet: SD4 - MR Sensitivity Analysis P
analysis	outcome	exposure	method	nsnp	effect	OR	se	pval	intercept	intercept_P
LA->AF primary	Atrial fibrillation || id:ebi-a-GCST004296	invnorm_LAmin	Weighted median	19	0.424655	1.52906	0.136032	0.00179789	0	NA
LA->AF primary	Atrial fibrillation || id:ebi-a-GCST004296	invnorm_LAmin	Inverse variance weighted	19	0.571273	1.77052	0.140341	4.68925e-05	0	NA
LA->AF primary	Atrial fibrillation || id:ebi-a-GCST004296	invnorm_LAmin	Simple mode	19	0.429168	1.53598	0.299703	0.169287	0	NA
LA->AF primary	Atrial fibrillation || id:ebi-a-GCST004296	invnorm_LAmin	MR Egger	19	0.162095	1.17597	0.578294	0.782631	0.0187003	0.475346
LA->AF primary	Atrial fibrillation || id:ebi-a-GCST004296	invnorm_LAmin	MR Egger (bootstrap)	19	0.845011	2.328	0.314211	0.00432	-0.0176406	0.15262
LA->AF primary	Atrial fibrillation || id:ebi-a-GCST004296	invnorm_LAmin	MR-PRESSO		0.571273	1.77052	0.140341	0.000717673	0	NA
LA->AF primary	Atrial fibrillation || id:ebi-a-GCST004296	invnorm_LAmin	MR-PRESSO (outlier corrected)		0.495191	1.64081	0.128093	0.00124024	0	NA
LA->AF primary	Atrial fibrillation || id:ebi-a-GCST004296	invnorm_LAmin	Contamination mixture	11	0.813118	2.25493	0.30102	0.00541154	0	NA
LA->AF pleiotropy check	Atrial fibrillation || id:ebi-a-GCST004296	invnorm_LAmin	Weighted median	16	0.446076	1.56217	0.147394	0.00247461	0	NA
LA->AF pleiotropy check	Atrial fibrillation || id:ebi-a-GCST004296	invnorm_LAmin	Inverse variance weighted	16	0.638976	1.89454	0.142428	7.24627e-06	0	NA
LA->AF pleiotropy check	Atrial fibrillation || id:ebi-a-GCST004296	invnorm_LAmin	Simple mode	16	0.42013	1.52216	0.258576	0.12503	0	NA
LA->AF pleiotropy check	Atrial fibrillation || id:ebi-a-GCST004296	invnorm_LAmin	MR Egger	16	0.187294	1.20598	0.59091	0.755952	0.0210057	0.443703
LA->AF pleiotropy check	Atrial fibrillation || id:ebi-a-GCST004296	invnorm_LAmin	MR Egger (bootstrap)	16	0.996757	2.70948	0.341975	0.00222	-0.0215187	0.12512
LA->AF pleiotropy check	Atrial fibrillation || id:ebi-a-GCST004296	invnorm_LAmin	MR-PRESSO		0.638976	1.89454	0.142428	0.000434999	0	NA
LA->AF pleiotropy check	Atrial fibrillation || id:ebi-a-GCST004296	invnorm_LAmin	MR-PRESSO (outlier corrected)		0.553854	1.73995	0.126051	0.000611961	0	NA
LA->AF pleiotropy check	Atrial fibrillation || id:ebi-a-GCST004296	invnorm_LAmin	Contamination mixture	11	0.503118	1.65387	0.484694	0.00562889	0	NA
AF->LA	invnorm_LAmin	AF_christophersen	Weighted median	38	0.092811	NA	0.0194663	1.86277e-06	0	NA
AF->LA	invnorm_LAmin	AF_christophersen	Inverse variance weighted	38	0.0857121	NA	0.0189615	6.17414e-06	0	NA
AF->LA	invnorm_LAmin	AF_christophersen	Simple mode	38	0.0554636	NA	0.0374479	0.147049	0	NA
AF->LA	invnorm_LAmin	AF_christophersen	MR Egger	38	0.0942021	NA	0.042924	0.034725	-0.00102037	0.826205
AF->LA	invnorm_LAmin	AF_christophersen	MR Egger (bootstrap)	38	0.0768503	NA	0.032574	0.00908	0.000945342	0.39284
AF->LA	invnorm_LAmin	AF_christophersen	MR-PRESSO		0.0857121	NA	0.0189615	6.14019e-05	0	NA
AF->LA	invnorm_LAmin	AF_christophersen	MR-PRESSO (outlier corrected)		0.0836199	NA	0.0169037	1.88358e-05	0	NA
AF->LA	invnorm_LAmin	AF_christophersen	Contamination mixture	26	0.105618	NA	0.0102041	0.00303499	0	NA
