# Supplementary material for: Deep learning of left atrial structure and function provides link to atrial fibrillation risk
Source: Nat Commun. 2024 May 21;15:4304. doi: 10.1038/s41467-024-48229-w (PMC11109224; doi:10.1038/s41467-024-48229-w)
Supplement: Supplementary file 8 — Supplementary Data 5 [file 41467_2024_48229_MOESM8_ESM.xlsx]

## Sheet: ST5 - MR Sensitivity Analysis G
outcome	exposure	method	nsnp	b	se	pval	Q	Q_df	Q_pval
christophersen_2017	LAEF	Inverse variance weighted	4	-0.830555	0.246895	0.000768212	10.0971	3	0.0177585
christophersen_2017	LAEF	MR Egger	4	-1.17402	0.972493	0.350747	9.44916	2	0.00887443
christophersen_2017	LAEF	Simple mode	4	-1.10099	0.282545	0.029987	NA	NA	NA
christophersen_2017	LAEF	Weighted median	4	-1.0213	0.213975	1.81517e-06	NA	NA	NA
christophersen_2017	LAEF	Weighted mode	4	-1.09201	0.445043	0.0913771	NA	NA	NA
christophersen_2017	LAmax	Inverse variance weighted	2	-0.16879	0.258441	0.513687	0.0446927	1	0.83257
christophersen_2017	LAmax_indexed	Inverse variance weighted	4	2.17414	1.5457	0.159553	369.845	3	7.52054e-80
christophersen_2017	LAmax_indexed	MR Egger	4	21.786	12.9613	0.234811	171.527	2	5.66664e-38
christophersen_2017	LAmax_indexed	Simple mode	4	0.632575	0.210216	0.0572496	NA	NA	NA
christophersen_2017	LAmax_indexed	Weighted median	4	0.694112	0.239556	0.00376155	NA	NA	NA
christophersen_2017	LAmax_indexed	Weighted mode	4	0.651572	0.225366	0.0629526	NA	NA	NA
christophersen_2017	LAmin	Inverse variance weighted	4	0.716017	0.314759	0.0229174	10.0052	3	0.018522
christophersen_2017	LAmin	MR Egger	4	0.502026	1.98206	0.823705	9.94497	2	0.00692592
christophersen_2017	LAmin	Simple mode	4	0.909473	0.346837	0.0788524	NA	NA	NA
christophersen_2017	LAmin	Weighted median	4	0.770506	0.238391	0.00122881	NA	NA	NA
christophersen_2017	LAmin	Weighted mode	4	0.902314	0.337745	0.0755882	NA	NA	NA
christophersen_2017	LAmin_indexed	Inverse variance weighted	10	1.209	0.6678	0.0702297	463.762	9	3.27134e-94
christophersen_2017	LAmin_indexed	MR Egger	10	2.95481	3.727	0.450757	450.944	8	2.32149e-92
christophersen_2017	LAmin_indexed	Simple mode	10	0.700557	0.213469	0.00950245	NA	NA	NA
christophersen_2017	LAmin_indexed	Weighted median	10	0.546169	0.154211	0.000397555	NA	NA	NA
christophersen_2017	LAmin_indexed	Weighted mode	10	0.685028	0.232455	0.0163022	NA	NA	NA
christophersen_2017	LASV	Wald ratio	1	-0.392511	0.293281	0.180784	NA	NA	NA
christophersen_2017	LASV_indexed	Wald ratio	1	-0.371131	0.277306	0.180784	NA	NA	NA
hf_hermes_2020	LAEF	Inverse variance weighted	4	-0.205116	0.135318	0.129569	8.48691	3	0.0369509
hf_hermes_2020	LAEF	MR Egger	4	-0.685958	0.333264	0.175795	3.90302	2	0.142059
hf_hermes_2020	LAEF	Simple mode	4	-0.0500811	0.18219	0.801249	NA	NA	NA
hf_hermes_2020	LAEF	Weighted median	4	-0.0790097	0.104818	0.450981	NA	NA	NA
hf_hermes_2020	LAEF	Weighted mode	4	-0.032224	0.120435	0.806376	NA	NA	NA
hf_hermes_2020	LAmax	Inverse variance weighted	3	0.294956	0.15412	0.0556447	0.780044	2	0.677042
hf_hermes_2020	LAmax	MR Egger	3	-2.71921	3.68409	0.595212	0.109488	1	0.740728
hf_hermes_2020	LAmax	Simple mode	3	0.36648	0.227977	0.249191	NA	NA	NA
hf_hermes_2020	LAmax	Weighted median	3	0.365358	0.189268	0.0535606	NA	NA	NA
hf_hermes_2020	LAmax	Weighted mode	3	0.367945	0.209729	0.221454	NA	NA	NA
hf_hermes_2020	LAmax_indexed	Inverse variance weighted	7	0.291975	0.246285	0.235813	78.203	6	8.39451e-15
hf_hermes_2020	LAmax_indexed	MR Egger	7	-0.473183	1.28232	0.727233	72.7964	5	2.68053e-14
hf_hermes_2020	LAmax_indexed	Simple mode	7	0.0701646	0.124196	0.592587	NA	NA	NA
hf_hermes_2020	LAmax_indexed	Weighted median	7	0.135481	0.109642	0.216584	NA	NA	NA
hf_hermes_2020	LAmax_indexed	Weighted mode	7	0.0375979	0.113843	0.75243	NA	NA	NA
hf_hermes_2020	LAmin	Inverse variance weighted	5	0.20839	0.0961821	0.0302637	2.50029	4	0.644584
hf_hermes_2020	LAmin	MR Egger	5	-0.455694	0.513424	0.440154	0.766445	3	0.857475
hf_hermes_2020	LAmin	Simple mode	5	0.304468	0.164495	0.137841	NA	NA	NA
hf_hermes_2020	LAmin	Weighted median	5	0.275797	0.119339	0.0208306	NA	NA	NA
hf_hermes_2020	LAmin	Weighted mode	5	0.302811	0.164596	0.139643	NA	NA	NA
hf_hermes_2020	LAmin_indexed	Inverse variance weighted	12	0.261003	0.139252	0.0608851	75.7877	11	9.56912e-12
hf_hermes_2020	LAmin_indexed	MR Egger	12	0.186658	0.516225	0.725187	75.6173	10	3.60753e-12
hf_hermes_2020	LAmin_indexed	Simple mode	12	0.269093	0.127327	0.0582334	NA	NA	NA
hf_hermes_2020	LAmin_indexed	Weighted median	12	0.215168	0.0809836	0.00788547	NA	NA	NA
hf_hermes_2020	LAmin_indexed	Weighted mode	12	0.289796	0.128119	0.0449396	NA	NA	NA
hf_hermes_2020	LASV	Inverse variance weighted	2	-0.189462	0.510654	0.710624	9.23211	1	0.00237807
hf_hermes_2020	LASV_indexed	Inverse variance weighted	2	-0.199601	0.46238	0.665974	8.85318	1	0.00292579
megastroke_ais_multi_2018	LAEF	Inverse variance weighted	4	0.0681633	0.0930525	0.463848	1.47341	3	0.688421
megastroke_ais_multi_2018	LAEF	MR Egger	4	0.0540095	0.318024	0.88077	1.47124	2	0.479208
megastroke_ais_multi_2018	LAEF	Simple mode	4	-0.000701466	0.160017	0.996778	NA	NA	NA
megastroke_ais_multi_2018	LAEF	Weighted median	4	0.029205	0.112629	0.795403	NA	NA	NA
megastroke_ais_multi_2018	LAEF	Weighted mode	4	0.00727152	0.157252	0.966024	NA	NA	NA
megastroke_ais_multi_2018	LAmax	Inverse variance weighted	2	0.333091	0.175166	0.0572262	1.09259	1	0.295899
megastroke_ais_multi_2018	LAmax_indexed	Inverse variance weighted	4	0.391519	0.333835	0.240879	35.9623	3	7.62719e-08
megastroke_ais_multi_2018	LAmax_indexed	MR Egger	4	3.50629	2.98494	0.361052	23.1849	2	9.2356e-06
megastroke_ais_multi_2018	LAmax_indexed	Simple mode	4	-0.00353507	0.133331	0.980513	NA	NA	NA
megastroke_ais_multi_2018	LAmax_indexed	Weighted median	4	0.0182184	0.1345	0.892254	NA	NA	NA
megastroke_ais_multi_2018	LAmax_indexed	Weighted mode	4	-0.00353507	0.126967	0.979536	NA	NA	NA
megastroke_ais_multi_2018	LAmin	Inverse variance weighted	4	0.110089	0.115333	0.339813	1.84499	3	0.605193
megastroke_ais_multi_2018	LAmin	MR Egger	4	-0.609083	0.594775	0.413502	0.32583	2	0.849663
megastroke_ais_multi_2018	LAmin	Simple mode	4	0.20096	0.195884	0.380426	NA	NA	NA
megastroke_ais_multi_2018	LAmin	Weighted median	4	0.177517	0.138863	0.201122	NA	NA	NA
megastroke_ais_multi_2018	LAmin	Weighted mode	4	0.206817	0.189632	0.355201	NA	NA	NA
megastroke_ais_multi_2018	LAmin_indexed	Inverse variance weighted	9	0.230125	0.152806	0.132068	44.0531	8	5.55976e-07
megastroke_ais_multi_2018	LAmin_indexed	MR Egger	9	0.768382	0.817659	0.378641	41.3909	7	6.81063e-07
megastroke_ais_multi_2018	LAmin_indexed	Simple mode	9	0.00187865	0.107833	0.986527	NA	NA	NA
megastroke_ais_multi_2018	LAmin_indexed	Weighted median	9	0.0412573	0.0877151	0.638101	NA	NA	NA
megastroke_ais_multi_2018	LAmin_indexed	Weighted mode	9	0.00187865	0.108748	0.98664	NA	NA	NA
megastroke_ais_multi_2018	LASV	Wald ratio	1	0.0859997	0.202871	0.671629	NA	NA	NA
megastroke_ais_multi_2018	LASV_indexed	Wald ratio	1	0.0813152	0.191821	0.671629	NA	NA	NA
megastroke_ces_multi_2018	LAEF	Inverse variance weighted	4	-0.577528	0.206931	0.00525579	3.58793	3	0.309536
megastroke_ces_multi_2018	LAEF	MR Egger	4	-0.946023	0.846072	0.379792	3.25217	2	0.196699
megastroke_ces_multi_2018	LAEF	Simple mode	4	-0.830307	0.380522	0.117127	NA	NA	NA
megastroke_ces_multi_2018	LAEF	Weighted median	4	-0.701155	0.248224	0.00473272	NA	NA	NA
megastroke_ces_multi_2018	LAEF	Weighted mode	4	-0.790544	0.366181	0.119701	NA	NA	NA
megastroke_ces_multi_2018	LAmax	Inverse variance weighted	2	0.809074	0.335159	0.0157784	0.609348	1	0.435033
megastroke_ces_multi_2018	LAmax_indexed	Inverse variance weighted	3	0.594111	0.235345	0.0115886	0.100891	2	0.950806
megastroke_ces_multi_2018	LAmax_indexed	MR Egger	3	0.344298	2.25451	0.903524	0.088478	1	0.766121
megastroke_ces_multi_2018	LAmax_indexed	Simple mode	3	0.642788	0.326525	0.187848	NA	NA	NA
megastroke_ces_multi_2018	LAmax_indexed	Weighted median	3	0.620622	0.276174	0.0246262	NA	NA	NA
megastroke_ces_multi_2018	LAmax_indexed	Weighted mode	3	0.639965	0.320206	0.183693	NA	NA	NA
megastroke_ces_multi_2018	LAmin	Inverse variance weighted	4	0.443494	0.263408	0.0922443	3.85879	3	0.277121
megastroke_ces_multi_2018	LAmin	MR Egger	4	-1.76884	1.21661	0.283176	0.427014	2	0.807746
megastroke_ces_multi_2018	LAmin	Simple mode	4	0.585152	0.439092	0.274826	NA	NA	NA
megastroke_ces_multi_2018	LAmin	Weighted median	4	0.491651	0.289914	0.0899141	NA	NA	NA
megastroke_ces_multi_2018	LAmin	Weighted mode	4	0.561908	0.438391	0.290012	NA	NA	NA
megastroke_ces_multi_2018	LAmin_indexed	Inverse variance weighted	8	0.451188	0.143677	0.00168782	3.18187	7	0.867684
megastroke_ces_multi_2018	LAmin_indexed	MR Egger	8	-0.360326	0.713535	0.631575	1.83372	6	0.934338
megastroke_ces_multi_2018	LAmin_indexed	Simple mode	8	0.459356	0.255717	0.115501	NA	NA	NA
megastroke_ces_multi_2018	LAmin_indexed	Weighted median	8	0.454432	0.182354	0.0127017	NA	NA	NA
megastroke_ces_multi_2018	LAmin_indexed	Weighted mode	8	0.462837	0.280282	0.142655	NA	NA	NA
megastroke_ces_multi_2018	LASV	Wald ratio	1	-0.427793	0.407947	0.29434	NA	NA	NA
megastroke_ces_multi_2018	LASV_indexed	Wald ratio	1	-0.404491	0.385726	0.29434	NA	NA	NA
