# Supplementary material for: Deep learning of left atrial structure and function provides link to atrial fibrillation risk
Source: Nat Commun. 2024 May 21;15:4304. doi: 10.1038/s41467-024-48229-w (PMC11109224; doi:10.1038/s41467-024-48229-w)
Supplement: Supplementary file 9 — Supplementary Data 6 [file 41467_2024_48229_MOESM9_ESM.xlsx]

## Sheet: SD6 - PRS Cox with other diseas
PRS type	Tested sample	N	Disease	Independent_Var	N_Disease	Beta	HR	SE	P
PRScs	All non-MRI	417881	Atrial fibrillation or flutter	score_invnorm_LAmax	21147	0.057	1.06	0.007	2.5e-16
PRScs	All non-MRI	417881	Atrial fibrillation or flutter	score_invnorm_LAmax_indexed	21147	0.066	1.07	0.007	1.4e-21
PRScs	All non-MRI	417881	Atrial fibrillation or flutter	score_invnorm_LAmin	21147	0.078	1.08	0.007	1.7e-29
PRScs	All non-MRI	417881	Atrial fibrillation or flutter	score_invnorm_LAmin_indexed	21147	0.082	1.09	0.007	7.4e-32
PRScs	All non-MRI	417881	Atrial fibrillation or flutter	score_invnorm_LASV	21147	0.026	1.03	0.007	0.00026
PRScs	All non-MRI	417881	Atrial fibrillation or flutter	score_invnorm_LAEF	21147	-0.059	0.94	0.007	8.3e-18
PRScs	All non-MRI	422253	Heart_Failure	score_invnorm_LAmax	11035	0.051	1.05	0.01	1.2e-07
PRScs	All non-MRI	422253	Heart_Failure	score_invnorm_LAmax_indexed	11035	0.048	1.05	0.01	5.1e-07
PRScs	All non-MRI	422253	Heart_Failure	score_invnorm_LAmin	11035	0.061	1.06	0.01	2e-10
PRScs	All non-MRI	422253	Heart_Failure	score_invnorm_LAmin_indexed	11035	0.052	1.05	0.01	7.9e-08
PRScs	All non-MRI	422253	Heart_Failure	score_invnorm_LASV	11035	0.041	1.04	0.01	3.1e-05
PRScs	All non-MRI	422253	Heart_Failure	score_invnorm_LAEF	11035	-0.031	0.97	0.01	0.0012
PRScs	All non-MRI	417495	Heart_Failure_exclude_af	score_invnorm_LAmax	7888	0.034	1.03	0.011	0.0029
PRScs	All non-MRI	417495	Heart_Failure_exclude_af	score_invnorm_LAmax_indexed	7888	0.025	1.02	0.011	0.031
PRScs	All non-MRI	417495	Heart_Failure_exclude_af	score_invnorm_LAmin	7888	0.043	1.04	0.011	0.00014
PRScs	All non-MRI	417495	Heart_Failure_exclude_af	score_invnorm_LAmin_indexed	7888	0.028	1.03	0.011	0.014
PRScs	All non-MRI	417495	Heart_Failure_exclude_af	score_invnorm_LASV	7888	0.032	1.03	0.012	0.006
PRScs	All non-MRI	417495	Heart_Failure_exclude_af	score_invnorm_LAEF	7888	-0.014	0.99	0.011	0.2
PRScs	All non-MRI	422578	stroke_all	score_invnorm_LAmax	7753	0.031	1.03	0.012	0.0064
PRScs	All non-MRI	422578	stroke_all	score_invnorm_LAmax_indexed	7753	0.035	1.04	0.011	0.002
PRScs	All non-MRI	422578	stroke_all	score_invnorm_LAmin	7753	0.036	1.04	0.011	0.0018
PRScs	All non-MRI	422578	stroke_all	score_invnorm_LAmin_indexed	7753	0.04	1.04	0.012	0.00047
PRScs	All non-MRI	422578	stroke_all	score_invnorm_LASV	7753	0.026	1.03	0.012	0.025
PRScs	All non-MRI	422578	stroke_all	score_invnorm_LAEF	7753	-0.021	0.98	0.011	0.068
PRScs	All non-MRI	423821	stroke_ischemic	score_invnorm_LAmax	5444	0.028	1.03	0.014	0.039
PRScs	All non-MRI	423821	stroke_ischemic	score_invnorm_LAmax_indexed	5444	0.035	1.04	0.014	0.01
PRScs	All non-MRI	423821	stroke_ischemic	score_invnorm_LAmin	5444	0.029	1.03	0.014	0.032
PRScs	All non-MRI	423821	stroke_ischemic	score_invnorm_LAmin_indexed	5444	0.039	1.04	0.014	0.0047
PRScs	All non-MRI	423821	stroke_ischemic	score_invnorm_LASV	5444	0.023	1.02	0.014	0.094
PRScs	All non-MRI	423821	stroke_ischemic	score_invnorm_LAEF	5444	-0.026	0.97	0.014	0.056
Lead SNP	All non-MRI	417881	Atrial fibrillation or flutter	score_invnorm_LAmax	21147	0.004	1	0.007	0.53
Lead SNP	All non-MRI	417881	Atrial fibrillation or flutter	score_invnorm_LAmax_indexed	21147	0.082	1.09	0.007	2.4e-33
Lead SNP	All non-MRI	417881	Atrial fibrillation or flutter	score_invnorm_LAmin	21147	0.028	1.03	0.007	5.3e-05
Lead SNP	All non-MRI	417881	Atrial fibrillation or flutter	score_invnorm_LAmin_indexed	21147	0.073	1.08	0.007	4.1e-26
Lead SNP	All non-MRI	417881	Atrial fibrillation or flutter	score_invnorm_LASV	21147	-0.02	0.98	0.007	0.0042
Lead SNP	All non-MRI	417881	Atrial fibrillation or flutter	score_invnorm_LAEF	21147	-0.045	0.96	0.007	3.6e-11
Lead SNP	All non-MRI	422253	Heart_Failure	score_invnorm_LAmax	11035	0.02	1.02	0.01	0.035
Lead SNP	All non-MRI	422253	Heart_Failure	score_invnorm_LAmax_indexed	11035	0.034	1.03	0.009	0.00039
Lead SNP	All non-MRI	422253	Heart_Failure	score_invnorm_LAmin	11035	0.015	1.01	0.01	0.12
Lead SNP	All non-MRI	422253	Heart_Failure	score_invnorm_LAmin_indexed	11035	0.037	1.04	0.01	0.00011
Lead SNP	All non-MRI	422253	Heart_Failure	score_invnorm_LASV	11035	0.008	1.01	0.009	0.39
Lead SNP	All non-MRI	422253	Heart_Failure	score_invnorm_LAEF	11035	-0.009	0.99	0.01	0.37
Lead SNP	All non-MRI	417495	Heart_Failure_exclude_af	score_invnorm_LAmax	7888	0.017	1.02	0.011	0.14
Lead SNP	All non-MRI	417495	Heart_Failure_exclude_af	score_invnorm_LAmax_indexed	7888	0.015	1.01	0.011	0.19
Lead SNP	All non-MRI	417495	Heart_Failure_exclude_af	score_invnorm_LAmin	7888	0.001	1	0.011	0.9
Lead SNP	All non-MRI	417495	Heart_Failure_exclude_af	score_invnorm_LAmin_indexed	7888	0.015	1.02	0.011	0.18
Lead SNP	All non-MRI	417495	Heart_Failure_exclude_af	score_invnorm_LASV	7888	0.013	1.01	0.011	0.24
Lead SNP	All non-MRI	417495	Heart_Failure_exclude_af	score_invnorm_LAEF	7888	0.013	1.01	0.011	0.27
Lead SNP	All non-MRI	422578	stroke_all	score_invnorm_LAmax	7753	-0.002	1	0.011	0.88
Lead SNP	All non-MRI	422578	stroke_all	score_invnorm_LAmax_indexed	7753	0.016	1.02	0.011	0.15
Lead SNP	All non-MRI	422578	stroke_all	score_invnorm_LAmin	7753	0.018	1.02	0.011	0.13
Lead SNP	All non-MRI	422578	stroke_all	score_invnorm_LAmin_indexed	7753	0.025	1.02	0.011	0.031
Lead SNP	All non-MRI	422578	stroke_all	score_invnorm_LASV	7753	-0.004	1	0.011	0.72
Lead SNP	All non-MRI	422578	stroke_all	score_invnorm_LAEF	7753	-0.023	0.98	0.011	0.041
Lead SNP	All non-MRI	423821	stroke_ischemic	score_invnorm_LAmax	5444	0.014	1.01	0.014	0.31
Lead SNP	All non-MRI	423821	stroke_ischemic	score_invnorm_LAmax_indexed	5444	0.04	1.04	0.014	0.0032
Lead SNP	All non-MRI	423821	stroke_ischemic	score_invnorm_LAmin	5444	0.023	1.02	0.014	0.097
Lead SNP	All non-MRI	423821	stroke_ischemic	score_invnorm_LAmin_indexed	5444	0.044	1.04	0.014	0.0012
Lead SNP	All non-MRI	423821	stroke_ischemic	score_invnorm_LASV	5444	0.022	1.02	0.013	0.095
Lead SNP	All non-MRI	423821	stroke_ischemic	score_invnorm_LAEF	5444	-0.007	0.99	0.014	0.6
PRScs	All non-MRI, age+sex risk factor adjustment only	417881	Atrial fibrillation or flutter	score_invnorm_LAmax	21147	0.094	1.1	0.007	8.4e-42
PRScs	All non-MRI, age+sex risk factor adjustment only	417881	Atrial fibrillation or flutter	score_invnorm_LAmax_indexed	21147	0.073	1.08	0.007	1.9e-26
PRScs	All non-MRI, age+sex risk factor adjustment only	417881	Atrial fibrillation or flutter	score_invnorm_LAmin	21147	0.108	1.11	0.007	1.6e-55
PRScs	All non-MRI, age+sex risk factor adjustment only	417881	Atrial fibrillation or flutter	score_invnorm_LAmin_indexed	21147	0.09	1.09	0.007	1.2e-38
PRScs	All non-MRI, age+sex risk factor adjustment only	417881	Atrial fibrillation or flutter	score_invnorm_LASV	21147	0.059	1.06	0.007	3e-17
PRScs	All non-MRI, age+sex risk factor adjustment only	417881	Atrial fibrillation or flutter	score_invnorm_LAEF	21147	-0.064	0.94	0.007	1.3e-20
PRScs	All non-MRI, age+sex risk factor adjustment only	422253	Heart_Failure	score_invnorm_LAmax	11035	0.08	1.08	0.01	8.6e-17
PRScs	All non-MRI, age+sex risk factor adjustment only	422253	Heart_Failure	score_invnorm_LAmax_indexed	11035	0.058	1.06	0.01	1.5e-09
PRScs	All non-MRI, age+sex risk factor adjustment only	422253	Heart_Failure	score_invnorm_LAmin	11035	0.081	1.08	0.01	1.6e-17
PRScs	All non-MRI, age+sex risk factor adjustment only	422253	Heart_Failure	score_invnorm_LAmin_indexed	11035	0.058	1.06	0.01	2.1e-09
PRScs	All non-MRI, age+sex risk factor adjustment only	422253	Heart_Failure	score_invnorm_LASV	11035	0.07	1.07	0.01	3.3e-13
PRScs	All non-MRI, age+sex risk factor adjustment only	422253	Heart_Failure	score_invnorm_LAEF	11035	-0.028	0.97	0.01	0.0033
PRScs	All non-MRI, age+sex risk factor adjustment only	417495	Heart_Failure_exclude_af	score_invnorm_LAmax	7888	0.055	1.06	0.011	1.4e-06
PRScs	All non-MRI, age+sex risk factor adjustment only	417495	Heart_Failure_exclude_af	score_invnorm_LAmax_indexed	7888	0.034	1.03	0.011	0.0028
PRScs	All non-MRI, age+sex risk factor adjustment only	417495	Heart_Failure_exclude_af	score_invnorm_LAmin	7888	0.056	1.06	0.011	6.5e-07
PRScs	All non-MRI, age+sex risk factor adjustment only	417495	Heart_Failure_exclude_af	score_invnorm_LAmin_indexed	7888	0.032	1.03	0.011	0.0051
PRScs	All non-MRI, age+sex risk factor adjustment only	417495	Heart_Failure_exclude_af	score_invnorm_LASV	7888	0.055	1.06	0.011	1.5e-06
PRScs	All non-MRI, age+sex risk factor adjustment only	417495	Heart_Failure_exclude_af	score_invnorm_LAEF	7888	-0.009	0.99	0.011	0.41
PRScs	All non-MRI, age+sex risk factor adjustment only	422578	stroke_all	score_invnorm_LAmax	7753	0.035	1.04	0.011	0.0021
PRScs	All non-MRI, age+sex risk factor adjustment only	422578	stroke_all	score_invnorm_LAmax_indexed	7753	0.04	1.04	0.011	0.00044
PRScs	All non-MRI, age+sex risk factor adjustment only	422578	stroke_all	score_invnorm_LAmin	7753	0.036	1.04	0.011	0.0014
PRScs	All non-MRI, age+sex risk factor adjustment only	422578	stroke_all	score_invnorm_LAmin_indexed	7753	0.041	1.04	0.012	0.00032
PRScs	All non-MRI, age+sex risk factor adjustment only	422578	stroke_all	score_invnorm_LASV	7753	0.032	1.03	0.012	0.0055
PRScs	All non-MRI, age+sex risk factor adjustment only	422578	stroke_all	score_invnorm_LAEF	7753	-0.017	0.98	0.011	0.14
PRScs	All non-MRI, age+sex risk factor adjustment only	423821	stroke_ischemic	score_invnorm_LAmax	5444	0.037	1.04	0.014	0.0072
PRScs	All non-MRI, age+sex risk factor adjustment only	423821	stroke_ischemic	score_invnorm_LAmax_indexed	5444	0.041	1.04	0.014	0.0027
PRScs	All non-MRI, age+sex risk factor adjustment only	423821	stroke_ischemic	score_invnorm_LAmin	5444	0.034	1.03	0.014	0.013
PRScs	All non-MRI, age+sex risk factor adjustment only	423821	stroke_ischemic	score_invnorm_LAmin_indexed	5444	0.041	1.04	0.014	0.0028
PRScs	All non-MRI, age+sex risk factor adjustment only	423821	stroke_ischemic	score_invnorm_LASV	5444	0.033	1.03	0.014	0.016
PRScs	All non-MRI, age+sex risk factor adjustment only	423821	stroke_ischemic	score_invnorm_LAEF	5444	-0.023	0.98	0.014	0.097
PRScs	All non-MRI, genetic PCs from MRI samples	417770	Atrial fibrillation or flutter	score_invnorm_LAmax	21145	0.057	1.06	0.007	2.2e-16
PRScs	All non-MRI, genetic PCs from MRI samples	417770	Atrial fibrillation or flutter	score_invnorm_LAmax_indexed	21145	0.066	1.07	0.007	1.2e-21
PRScs	All non-MRI, genetic PCs from MRI samples	417770	Atrial fibrillation or flutter	score_invnorm_LAmin	21145	0.078	1.08	0.007	1.7e-29
PRScs	All non-MRI, genetic PCs from MRI samples	417770	Atrial fibrillation or flutter	score_invnorm_LAmin_indexed	21145	0.082	1.09	0.007	6.8e-32
PRScs	All non-MRI, genetic PCs from MRI samples	417770	Atrial fibrillation or flutter	score_invnorm_LASV	21145	0.026	1.03	0.007	0.00024
PRScs	All non-MRI, genetic PCs from MRI samples	417770	Atrial fibrillation or flutter	score_invnorm_LAEF	21145	-0.059	0.94	0.007	9.7e-18
PRScs	All non-MRI, genetic PCs from MRI samples	422140	Heart_Failure	score_invnorm_LAmax	11029	0.051	1.05	0.01	1.2e-07
PRScs	All non-MRI, genetic PCs from MRI samples	422140	Heart_Failure	score_invnorm_LAmax_indexed	11029	0.048	1.05	0.01	4.1e-07
PRScs	All non-MRI, genetic PCs from MRI samples	422140	Heart_Failure	score_invnorm_LAmin	11029	0.061	1.06	0.01	2.2e-10
PRScs	All non-MRI, genetic PCs from MRI samples	422140	Heart_Failure	score_invnorm_LAmin_indexed	11029	0.052	1.05	0.01	7.8e-08
PRScs	All non-MRI, genetic PCs from MRI samples	422140	Heart_Failure	score_invnorm_LASV	11029	0.041	1.04	0.01	2.7e-05
PRScs	All non-MRI, genetic PCs from MRI samples	422140	Heart_Failure	score_invnorm_LAEF	11029	-0.031	0.97	0.01	0.0012
PRScs	All non-MRI, genetic PCs from MRI samples	417383	Heart_Failure_exclude_af	score_invnorm_LAmax	7884	0.034	1.03	0.011	0.0029
PRScs	All non-MRI, genetic PCs from MRI samples	417383	Heart_Failure_exclude_af	score_invnorm_LAmax_indexed	7884	0.025	1.03	0.011	0.029
PRScs	All non-MRI, genetic PCs from MRI samples	417383	Heart_Failure_exclude_af	score_invnorm_LAmin	7884	0.043	1.04	0.011	0.00015
PRScs	All non-MRI, genetic PCs from MRI samples	417383	Heart_Failure_exclude_af	score_invnorm_LAmin_indexed	7884	0.028	1.03	0.011	0.014
PRScs	All non-MRI, genetic PCs from MRI samples	417383	Heart_Failure_exclude_af	score_invnorm_LASV	7884	0.032	1.03	0.012	0.0058
PRScs	All non-MRI, genetic PCs from MRI samples	417383	Heart_Failure_exclude_af	score_invnorm_LAEF	7884	-0.014	0.99	0.011	0.2
PRScs	All non-MRI, genetic PCs from MRI samples	422465	stroke_all	score_invnorm_LAmax	7750	0.032	1.03	0.012	0.0061
PRScs	All non-MRI, genetic PCs from MRI samples	422465	stroke_all	score_invnorm_LAmax_indexed	7750	0.035	1.04	0.011	0.0019
PRScs	All non-MRI, genetic PCs from MRI samples	422465	stroke_all	score_invnorm_LAmin	7750	0.036	1.04	0.011	0.0018
PRScs	All non-MRI, genetic PCs from MRI samples	422465	stroke_all	score_invnorm_LAmin_indexed	7750	0.04	1.04	0.012	0.00047
PRScs	All non-MRI, genetic PCs from MRI samples	422465	stroke_all	score_invnorm_LASV	7750	0.026	1.03	0.012	0.025
PRScs	All non-MRI, genetic PCs from MRI samples	422465	stroke_all	score_invnorm_LAEF	7750	-0.021	0.98	0.011	0.071
PRScs	All non-MRI, genetic PCs from MRI samples	423708	stroke_ischemic	score_invnorm_LAmax	5441	0.029	1.03	0.014	0.037
PRScs	All non-MRI, genetic PCs from MRI samples	423708	stroke_ischemic	score_invnorm_LAmax_indexed	5441	0.035	1.04	0.014	0.0096
PRScs	All non-MRI, genetic PCs from MRI samples	423708	stroke_ischemic	score_invnorm_LAmin	5441	0.029	1.03	0.014	0.032
PRScs	All non-MRI, genetic PCs from MRI samples	423708	stroke_ischemic	score_invnorm_LAmin_indexed	5441	0.039	1.04	0.014	0.0046
PRScs	All non-MRI, genetic PCs from MRI samples	423708	stroke_ischemic	score_invnorm_LASV	5441	0.024	1.02	0.014	0.089
PRScs	All non-MRI, genetic PCs from MRI samples	423708	stroke_ischemic	score_invnorm_LAEF	5441	-0.026	0.97	0.014	0.058
PRScs	All non-MRI, top 5% of PRS vs bottom 95%	417881	Atrial fibrillation or flutter	score_invnorm_LAmax	21147	0.137	1.15	0.029	2.2e-06
PRScs	All non-MRI, top 5% of PRS vs bottom 95%	417881	Atrial fibrillation or flutter	score_invnorm_LAmax_indexed	21147	0.164	1.18	0.029	1.8e-08
PRScs	All non-MRI, top 5% of PRS vs bottom 95%	417881	Atrial fibrillation or flutter	score_invnorm_LAmin	21147	0.167	1.18	0.029	4.3e-09
PRScs	All non-MRI, top 5% of PRS vs bottom 95%	417881	Atrial fibrillation or flutter	score_invnorm_LAmin_indexed	21147	0.177	1.19	0.029	7.9e-10
PRScs	All non-MRI, top 5% of PRS vs bottom 95%	417881	Atrial fibrillation or flutter	score_invnorm_LASV	21147	0.06	1.06	0.03	0.044
PRScs	All non-MRI, top 5% of PRS vs bottom 95%	417881	Atrial fibrillation or flutter	score_invnorm_LAEF	21147	-0.128	0.88	0.033	0.00012
PRScs	All non-MRI, top 5% of PRS vs bottom 95%	422253	Heart_Failure	score_invnorm_LAmax	11035	0.149	1.16	0.04	0.0002
PRScs	All non-MRI, top 5% of PRS vs bottom 95%	422253	Heart_Failure	score_invnorm_LAmax_indexed	11035	0.121	1.13	0.041	0.0031
PRScs	All non-MRI, top 5% of PRS vs bottom 95%	422253	Heart_Failure	score_invnorm_LAmin	11035	0.122	1.13	0.041	0.0028
PRScs	All non-MRI, top 5% of PRS vs bottom 95%	422253	Heart_Failure	score_invnorm_LAmin_indexed	11035	0.133	1.14	0.041	0.0012
PRScs	All non-MRI, top 5% of PRS vs bottom 95%	422253	Heart_Failure	score_invnorm_LASV	11035	0.121	1.13	0.04	0.0026
PRScs	All non-MRI, top 5% of PRS vs bottom 95%	422253	Heart_Failure	score_invnorm_LAEF	11035	-0.08	0.92	0.045	0.076
PRScs	All non-MRI, top 5% of PRS vs bottom 95%	417495	Heart_Failure_exclude_af	score_invnorm_LAmax	7888	0.144	1.15	0.048	0.0028
PRScs	All non-MRI, top 5% of PRS vs bottom 95%	417495	Heart_Failure_exclude_af	score_invnorm_LAmax_indexed	7888	0.113	1.12	0.049	0.022
PRScs	All non-MRI, top 5% of PRS vs bottom 95%	417495	Heart_Failure_exclude_af	score_invnorm_LAmin	7888	0.106	1.11	0.049	0.03
PRScs	All non-MRI, top 5% of PRS vs bottom 95%	417495	Heart_Failure_exclude_af	score_invnorm_LAmin_indexed	7888	0.085	1.09	0.05	0.089
PRScs	All non-MRI, top 5% of PRS vs bottom 95%	417495	Heart_Failure_exclude_af	score_invnorm_LASV	7888	0.112	1.12	0.048	0.021
PRScs	All non-MRI, top 5% of PRS vs bottom 95%	417495	Heart_Failure_exclude_af	score_invnorm_LAEF	7888	-0.046	0.95	0.052	0.38
PRScs	All non-MRI, top 5% of PRS vs bottom 95%	422578	stroke_all	score_invnorm_LAmax	7753	0.094	1.1	0.05	0.059
PRScs	All non-MRI, top 5% of PRS vs bottom 95%	422578	stroke_all	score_invnorm_LAmax_indexed	7753	0.005	1	0.052	0.93
PRScs	All non-MRI, top 5% of PRS vs bottom 95%	422578	stroke_all	score_invnorm_LAmin	7753	0.086	1.09	0.05	0.087
PRScs	All non-MRI, top 5% of PRS vs bottom 95%	422578	stroke_all	score_invnorm_LAmin_indexed	7753	0.086	1.09	0.05	0.086
PRScs	All non-MRI, top 5% of PRS vs bottom 95%	422578	stroke_all	score_invnorm_LASV	7753	0.007	1.01	0.052	0.89
PRScs	All non-MRI, top 5% of PRS vs bottom 95%	422578	stroke_all	score_invnorm_LAEF	7753	-0.074	0.93	0.053	0.17
PRScs	All non-MRI, top 5% of PRS vs bottom 95%	423821	stroke_ischemic	score_invnorm_LAmax	5444	0.096	1.1	0.059	0.11
PRScs	All non-MRI, top 5% of PRS vs bottom 95%	423821	stroke_ischemic	score_invnorm_LAmax_indexed	5444	0.037	1.04	0.061	0.54
PRScs	All non-MRI, top 5% of PRS vs bottom 95%	423821	stroke_ischemic	score_invnorm_LAmin	5444	0.101	1.11	0.059	0.089
PRScs	All non-MRI, top 5% of PRS vs bottom 95%	423821	stroke_ischemic	score_invnorm_LAmin_indexed	5444	0.113	1.12	0.059	0.055
PRScs	All non-MRI, top 5% of PRS vs bottom 95%	423821	stroke_ischemic	score_invnorm_LASV	5444	0.046	1.05	0.06	0.45
PRScs	All non-MRI, top 5% of PRS vs bottom 95%	423821	stroke_ischemic	score_invnorm_LAEF	5444	-0.079	0.92	0.064	0.21
PRScs	European inlier	348293	Atrial fibrillation or flutter	score_invnorm_LAmax	18506	0.06	1.06	0.007	3.7e-16
PRScs	European inlier	348293	Atrial fibrillation or flutter	score_invnorm_LAmax_indexed	18506	0.065	1.07	0.007	1.1e-18
PRScs	European inlier	348293	Atrial fibrillation or flutter	score_invnorm_LAmin	18506	0.079	1.08	0.007	1e-26
PRScs	European inlier	348293	Atrial fibrillation or flutter	score_invnorm_LAmin_indexed	18506	0.082	1.09	0.007	1.3e-28
PRScs	European inlier	348293	Atrial fibrillation or flutter	score_invnorm_LASV	18506	0.028	1.03	0.007	0.00012
PRScs	European inlier	348293	Atrial fibrillation or flutter	score_invnorm_LAEF	18506	-0.058	0.94	0.007	2.1e-15
PRScs	European inlier	352209	Heart_Failure	score_invnorm_LAmax	9420	0.053	1.05	0.01	4.2e-07
PRScs	European inlier	352209	Heart_Failure	score_invnorm_LAmax_indexed	9420	0.05	1.05	0.01	1e-06
PRScs	European inlier	352209	Heart_Failure	score_invnorm_LAmin	9420	0.064	1.07	0.01	6.9e-10
PRScs	European inlier	352209	Heart_Failure	score_invnorm_LAmin_indexed	9420	0.055	1.06	0.01	8.6e-08
PRScs	European inlier	352209	Heart_Failure	score_invnorm_LASV	9420	0.039	1.04	0.01	0.00014
PRScs	European inlier	352209	Heart_Failure	score_invnorm_LAEF	9420	-0.035	0.97	0.01	0.00084
PRScs	European inlier	348021	Heart_Failure_exclude_af	score_invnorm_LAmax	6659	0.033	1.03	0.012	0.0072
PRScs	European inlier	348021	Heart_Failure_exclude_af	score_invnorm_LAmax_indexed	6659	0.024	1.02	0.012	0.052
PRScs	European inlier	348021	Heart_Failure_exclude_af	score_invnorm_LAmin	6659	0.045	1.05	0.012	0.00028
PRScs	European inlier	348021	Heart_Failure_exclude_af	score_invnorm_LAmin_indexed	6659	0.029	1.03	0.012	0.019
PRScs	European inlier	348021	Heart_Failure_exclude_af	score_invnorm_LASV	6659	0.029	1.03	0.012	0.017
PRScs	European inlier	348021	Heart_Failure_exclude_af	score_invnorm_LAEF	6659	-0.017	0.98	0.012	0.17
PRScs	European inlier	352498	stroke_all	score_invnorm_LAmax	6590	0.03	1.03	0.012	0.016
PRScs	European inlier	352498	stroke_all	score_invnorm_LAmax_indexed	6590	0.035	1.04	0.012	0.0045
PRScs	European inlier	352498	stroke_all	score_invnorm_LAmin	6590	0.032	1.03	0.012	0.011
PRScs	European inlier	352498	stroke_all	score_invnorm_LAmin_indexed	6590	0.039	1.04	0.012	0.0015
PRScs	European inlier	352498	stroke_all	score_invnorm_LASV	6590	0.025	1.03	0.012	0.045
PRScs	European inlier	352498	stroke_all	score_invnorm_LAEF	6590	-0.019	0.98	0.012	0.13
PRScs	European inlier	353534	stroke_ischemic	score_invnorm_LAmax	4629	0.022	1.02	0.015	0.14
PRScs	European inlier	353534	stroke_ischemic	score_invnorm_LAmax_indexed	4629	0.031	1.03	0.015	0.037
PRScs	European inlier	353534	stroke_ischemic	score_invnorm_LAmin	4629	0.021	1.02	0.015	0.16
PRScs	European inlier	353534	stroke_ischemic	score_invnorm_LAmin_indexed	4629	0.034	1.03	0.015	0.02
PRScs	European inlier	353534	stroke_ischemic	score_invnorm_LASV	4629	0.019	1.02	0.015	0.2
PRScs	European inlier	353534	stroke_ischemic	score_invnorm_LAEF	4629	-0.023	0.98	0.015	0.12
