# Supplementary material for: Deep learning of left atrial structure and function provides link to atrial fibrillation risk
Source: Nat Commun. 2024 May 21;15:4304. doi: 10.1038/s41467-024-48229-w (PMC11109224; doi:10.1038/s41467-024-48229-w)
Supplement: Supplementary file 10 — Supplementary Data 7 [file 41467_2024_48229_MOESM10_ESM.xlsx]

## Sheet: SD7 - FinnGen Disease Definitio
	Atrial fibrillation or flutter	Ischemic stroke, excluding subarachnoid hemorrhage	Ischemic stroke, excluding all hemorrhages	Heart failure
CASE INCLUSION CRITERIA
Any of the following codes:
Hospital discharge: ICD-10	I48	I61|I63|I64	I63|I64	I11.0|I13.0|I13.2|I50
Hospital discharge: ICD-9	4273	431|4330A|4331A|4339A|4340A|4341A|4349A|436	4330A|4331A|4339A|4340A|4341A|4349A|436	4029B|428
Hospital discharge: ICD-8	42792	431|433|434|436	433|434|436	42700|42710|428|7824
Cause of death: ICD-10	I48	I61|I63|I64	I63|I64	I11.0|I13.0|I13.2|I50
Cause of death: ICD-9	4273	431|4330A|4331A|4339A|4340A|4341A|4349A|436	4330A|4331A|4339A|4340A|4341A|4349A|436	4029B|428
Cause of death: ICD-8	42792	431|433|434|436	433|434|436	42700|42710|428|7824
KELA reimbursements: KELA codes	207|351|342			201
KELA reimbursements: ICD-10	I48
Medicine purchases: ATC				ATCC03CA01|C03EB01
With a mininum combined event count of:	1	1	1	3
CASE EXCLUSION CRITERIA
Hospital discharge: ICD-10		I63.6	I63.6
Hospital discharge: ICD-8		43101|43191
Cause of death: ICD-10		I63.6	I63.6
Cause of death: ICD-8		43101|43191
CONTROL DEFINITION
Not case, and none of the following codes:
Hospital discharge: ICD-10		G45	G45
Hospital discharge: ICD-9		435	435
Hospital discharge: ICD-8		435	435
Cause of death: ICD-10		G45	G45
Cause of death: ICD-9		435	435
Cause of death: ICD-8		435	435
Other	Any cardiovascular disease (https://risteys.finngen.fi/phenocode/FG_CVD)
Total number of cases	20442	13392	11822	13771
Total number of controls	191746	339672	342044	349720
