# Supplementary material for: Deep learning of left atrial structure and function provides link to atrial fibrillation risk
Source: Nat Commun. 2024 May 21;15:4304. doi: 10.1038/s41467-024-48229-w (PMC11109224; doi:10.1038/s41467-024-48229-w)
Supplement: Supplementary file 11 — Supplementary Data 8 [file 41467_2024_48229_MOESM11_ESM.xlsx]

## Sheet: SD8 - All of Us Polygenic score
Phenotype	Analysis type	Ancestry	Score	N	N_Disease	Estimate	SE	Z	P	OR or HR (Cox)
Atrial fibrillation	GLM - prevalent or incident	ALL	Continuous	245149	13399	0.0917456	0.0102914	8.91478	4.88769e-19	1.09609
Atrial fibrillation	GLM - prevalent or incident	ALL	Top 5% vs bottom 95%	245149	13399	0.159713	0.0416438	3.83523	0.000125449	1.17317
Atrial fibrillation	GLM - prevalent or incident	eur	Continuous	133444	10071	0.0974785	0.010846	8.98748	2.52971e-19	1.10239
Atrial fibrillation	GLM - prevalent or incident	eur	Top 5% vs bottom 95%	133444	10071	0.218607	0.0462985	4.72168	2.33899e-06	1.24434
Atrial fibrillation	Cox - incident	ALL	Continuous	236609	4859	0.0602228	0.0160254	3.75797	0.000171299	1.06207
Atrial fibrillation	Cox - incident	ALL	Top 5% vs bottom 95%	236609	4859	0.110662	0.0649282	1.70437	0.0883118	1.11702
Atrial fibrillation	Cox - incident	eur	Continuous	126814	3441	0.0662367	0.0170569	3.88327	0.000103062	1.06848
Atrial fibrillation	Cox - incident	eur	Top 5% vs bottom 95%	126814	3441	0.185189	0.0720734	2.56944	0.0101862	1.20345
Heart failure	GLM - prevalent or incident	ALL	Continuous	245149	14572	0.0376321	0.00991312	3.79619	0.000146937	1.03835
Heart failure	GLM - prevalent or incident	ALL	Top 5% vs bottom 95%	245149	14572	0.077369	0.0429311	1.80216	0.0715195	1.08044
Heart failure	GLM - prevalent or incident	eur	Continuous	133444	8441	0.0384755	0.0115157	3.34115	0.000834324	1.03923
Heart failure	GLM - prevalent or incident	eur	Top 5% vs bottom 95%	133444	8441	0.116666	0.050553	2.30781	0.02101	1.12374
Heart failure	Cox - incident	ALL	Continuous	236289	5712	0.0349766	0.0149818	2.33461	0.0195638	1.0356
Heart failure	Cox - incident	ALL	Top 5% vs bottom 95%	236289	5712	0.125673	0.0622757	2.018	0.0435908	1.13391
Heart failure	Cox - incident	eur	Continuous	128373	3370	0.0248844	0.0172502	1.44256	0.149145	1.0252
Heart failure	Cox - incident	eur	Top 5% vs bottom 95%	128373	3370	0.114127	0.0747294	1.5272	0.12671	1.12089
Ischemic stroke	GLM - prevalent or incident	ALL	Continuous	245149	138	-0.117691	0.0958473	-1.2279	0.219484	0.888971
Ischemic stroke	GLM - prevalent or incident	ALL	Top 5% vs bottom 95%	245149	138	-1.19772	0.715566	-1.67381	0.0941674	0.301881
Ischemic stroke	GLM - prevalent or incident	eur	Continuous	133444	94	-0.077307	0.102954	-0.75089	0.452719	0.925606
Ischemic stroke	GLM - prevalent or incident	eur	Top 5% vs bottom 95%	133444	94	-0.95169	0.715004	-1.33103	0.18318	0.386088
Ischemic stroke	Cox - incident	ALL	Continuous	245077	66	-0.149218	0.1409	-1.05904	0.289582	0.861381
Ischemic stroke	Cox - incident	ALL	Top 5% vs bottom 95%	245077	66	-0.959175	1.01332	-0.946564	0.343861	0.383209
Ischemic stroke	Cox - incident	eur	Continuous	133389	39	-0.104826	0.159813	-0.65593	0.511869	0.900481
Ischemic stroke	Cox - incident	eur	Top 5% vs bottom 95%	133389	39	-0.75899	1.01315	-0.749142	0.453772	0.468139
