# Supplementary material for: Deep learning of left atrial structure and function provides link to atrial fibrillation risk
Source: Nat Commun. 2024 May 21;15:4304. doi: 10.1038/s41467-024-48229-w (PMC11109224; doi:10.1038/s41467-024-48229-w)
Supplement: Supplementary file 12 — Supplementary Data 9 [file 41467_2024_48229_MOESM12_ESM.xlsx]

## Sheet: SD9 - Disease definitions
Disease	Include or exclude	Field type	Field value
Atrial fibrillation or flutter	include	ICD9	4273 Atrial fibrillation and flutter
Atrial fibrillation or flutter	include	OPCS4	K57.1 Percutaneous transluminal ablation of atrioventricular node
Atrial fibrillation or flutter	include	OPCS4	K62.1 Percutaneous transluminal ablation of pulmonary vein to left atrium conducting system
Atrial fibrillation or flutter	include	OPCS4	K62.2 Percutaneous transluminal ablation of atrial wall for atrial flutter
Atrial fibrillation or flutter	include	OPCS4	K62.3 Percutaneous transluminal ablation of conducting system of heart for atrial flutter NEC
Atrial fibrillation or flutter	include	OPCS4	K62.4 Percutaneous transluminal internal cardioversion NEC
Atrial fibrillation or flutter	include	OPCS4	X50.1 Direct current cardioversion
Atrial fibrillation or flutter	include	OPCS4	X50.2 External cardioversion NEC
Atrial fibrillation or flutter	include	ICD10	I48 Atrial fibrillation and flutter
Atrial fibrillation or flutter	include	ICD10	I48.0 Paroxysmal atrial fibrillation
Atrial fibrillation or flutter	include	ICD10	I48.1 Persistent atrial fibrillation
Atrial fibrillation or flutter	include	ICD10	I48.2 Chronic atrial fibrillation
Atrial fibrillation or flutter	include	ICD10	I48.3 Typical atrial flutter
Atrial fibrillation or flutter	include	ICD10	I48.4 Atypical atrial flutter
Atrial fibrillation or flutter	include	ICD10	I48.9 Atrial fibrillation and atrial flutter, unspecified
Atrial fibrillation or flutter	include	Operation code	cardioversion
Atrial fibrillation or flutter	include	Non-cancer illness code, self-reported	atrial fibrillation
Atrial fibrillation or flutter	include	Non-cancer illness code, self-reported	atrial flutter
Coronary Artery Disease	include	ICD10	I20 Angina pectoris
Coronary Artery Disease	include	ICD10	I20.0 Unstable angina
Coronary Artery Disease	include	ICD10	I20.1 Angina pectoris with documented spasm
Coronary Artery Disease	include	ICD10	I20.8 Other forms of angina pectoris
Coronary Artery Disease	include	ICD10	I20.9 Angina pectoris, unspecified
Coronary Artery Disease	include	ICD10	I21 Acute myocardial infarction
Coronary Artery Disease	include	ICD10	I21.0 Acute transmural myocardial infarction of anterior wall
Coronary Artery Disease	include	ICD10	I21.1 Acute transmural myocardial infarction of inferior wall
Coronary Artery Disease	include	ICD10	I21.2 Acute transmural myocardial infarction of other sites
Coronary Artery Disease	include	ICD10	I21.3 Acute transmural myocardial infarction of unspecified site
Coronary Artery Disease	include	ICD10	I21.4 Acute subendocardial myocardial infarction
Coronary Artery Disease	include	ICD10	I21.9 Acute myocardial infarction, unspecified
Coronary Artery Disease	include	ICD10	I22 Subsequent myocardial infarction
Coronary Artery Disease	include	ICD10	I22.0 Subsequent myocardial infarction of anterior wall
Coronary Artery Disease	include	ICD10	I22.1 Subsequent myocardial infarction of inferior wall
Coronary Artery Disease	include	ICD10	I22.8 Subsequent myocardial infarction of other sites
Coronary Artery Disease	include	ICD10	I22.9 Subsequent myocardial infarction of unspecified site
Coronary Artery Disease	include	ICD10	I23 Certain current complications following acute myocardial infarction
Coronary Artery Disease	include	ICD10	I23.0 Haemopericardium as current complication following acute myocardial infarction
Coronary Artery Disease	include	ICD10	I23.1 Atrial septal defect as current complication following acute myocardial infarction
Coronary Artery Disease	include	ICD10	I23.2 Ventricular septal defect as current complication following acute myocardial infarction
Coronary Artery Disease	include	ICD10	I23.3 Rupture of cardiac wall without haemopericardium as current complication following acute myocardial infarction
Coronary Artery Disease	include	ICD10	I23.4 Rupture of chordae tendineae as current complication following acute myocardial infarction
Coronary Artery Disease	include	ICD10	I23.5 Rupture of papillary muscle as current complication following acute myocardial infarction
Coronary Artery Disease	include	ICD10	I23.6 Thrombosis of atrium, auricular appendage and ventricle as current complications following acute myocardial infarction
Coronary Artery Disease	include	ICD10	I23.8 Other current complications following acute myocardial infarction
Coronary Artery Disease	include	ICD10	I24 Other acute ischaemic heart diseases
Coronary Artery Disease	include	ICD10	I24.0 Coronary thrombosis not resulting in myocardial infarction
Coronary Artery Disease	include	ICD10	I24.1 Dressler's syndrome
Coronary Artery Disease	include	ICD10	I24.8 Other forms of acute ischaemic heart disease
Coronary Artery Disease	include	ICD10	I24.9 Acute ischaemic heart disease, unspecified
Coronary Artery Disease	include	ICD10	I25.1 Atherosclerotic heart disease
Coronary Artery Disease	include	ICD10	I25.2 Old myocardial infarction
Coronary Artery Disease	include	ICD10	I25.5 Ischaemic cardiomyopathy
Coronary Artery Disease	include	ICD10	I25.6 Silent myocardial ischaemia
Coronary Artery Disease	include	ICD10	I25.8 Other forms of chronic ischaemic heart disease
Coronary Artery Disease	include	ICD10	I25.9 Chronic ischaemic heart disease, unspecified
Coronary Artery Disease	include	OPCS4	K40 Saphenous vein graft replacement of coronary artery
Coronary Artery Disease	include	OPCS4	K40.1 Saphenous vein graft replacement of one coronary artery
Coronary Artery Disease	include	OPCS4	K40.2 Saphenous vein graft replacement of two coronary arteries
Coronary Artery Disease	include	OPCS4	K40.3 Saphenous vein graft replacement of three coronary arteries
Coronary Artery Disease	include	OPCS4	K40.4 Saphenous vein graft replacement of four or more coronary arteries
Coronary Artery Disease	include	OPCS4	K40.8 Other specified saphenous vein graft replacement of coronary artery
Coronary Artery Disease	include	OPCS4	K40.9 Unspecified saphenous vein graft replacement of coronary artery
Coronary Artery Disease	include	OPCS4	K41 Other autograft replacement of coronary artery
Coronary Artery Disease	include	OPCS4	K41.1 Autograft replacement of one coronary artery NEC
Coronary Artery Disease	include	OPCS4	K41.2 Autograft replacement of two coronary arteries NEC
Coronary Artery Disease	include	OPCS4	K41.3 Autograft replacement of three coronary arteries NEC
Coronary Artery Disease	include	OPCS4	K41.4 Autograft replacement of four or more coronary arteries NEC
Coronary Artery Disease	include	OPCS4	K41.8 Other specified other autograft replacement of coronary artery
Coronary Artery Disease	include	OPCS4	K41.9 Unspecified other autograft replacement of coronary artery
Coronary Artery Disease	include	OPCS4	K42 Allograft replacement of coronary artery
Coronary Artery Disease	include	OPCS4	K42.1 Allograft replacement of one coronary artery
Coronary Artery Disease	include	OPCS4	K42.2 Allograft replacement of two coronary arteries
Coronary Artery Disease	include	OPCS4	K42.3 Allograft replacement of three coronary arteries
Coronary Artery Disease	include	OPCS4	K42.4 Allograft replacement of four or more coronary arteries
Coronary Artery Disease	include	OPCS4	K42.8 Other specified allograft replacement of coronary artery
Coronary Artery Disease	include	OPCS4	K42.9 Unspecified allograft replacement of coronary artery
Coronary Artery Disease	include	OPCS4	K43 Prosthetic replacement of coronary artery
Coronary Artery Disease	include	OPCS4	K43.1 Prosthetic replacement of one coronary artery
Coronary Artery Disease	include	OPCS4	K43.2 Prosthetic replacement of two coronary arteries
Coronary Artery Disease	include	OPCS4	K43.3 Prosthetic replacement of three coronary arteries
Coronary Artery Disease	include	OPCS4	K43.4 Prosthetic replacement of four or more coronary arteries
Coronary Artery Disease	include	OPCS4	K43.8 Other specified prosthetic replacement of coronary artery
Coronary Artery Disease	include	OPCS4	K43.9 Unspecified prosthetic replacement of coronary artery
Coronary Artery Disease	include	OPCS4	K44 Other replacement of coronary artery
Coronary Artery Disease	include	OPCS4	K44.1 Replacement of coronary arteries using multiple methods
Coronary Artery Disease	include	OPCS4	K44.2 Revision of replacement of coronary artery
Coronary Artery Disease	include	OPCS4	K44.8 Other specified other replacement of coronary artery
Coronary Artery Disease	include	OPCS4	K44.9 Unspecified other replacement of coronary artery
Coronary Artery Disease	include	OPCS4	K45.1 Double anastomosis of mammary arteries to coronary arteries
Coronary Artery Disease	include	OPCS4	K45.2 Double anastomosis of thoracic arteries to coronary arteries NEC
Coronary Artery Disease	include	OPCS4	K45.3 Anastomosis of mammary artery to left anterior descending coronary artery
Coronary Artery Disease	include	OPCS4	K45.4 Anastomosis of mammary artery to coronary artery NEC
Coronary Artery Disease	include	OPCS4	K45.5 Anastomosis of thoracic artery to coronary artery NEC
Coronary Artery Disease	include	OPCS4	K45.6 Revision of connection of thoracic artery to coronary artery
Coronary Artery Disease	include	OPCS4	K45.8 Other specified connection of thoracic artery to coronary artery
Coronary Artery Disease	include	OPCS4	K45.9 Unspecified connection of thoracic artery to coronary artery
Coronary Artery Disease	include	OPCS4	K46 Other bypass of coronary artery
Coronary Artery Disease	include	OPCS4	K46.1 Double implantation of mammary arteries into heart
Coronary Artery Disease	include	OPCS4	K46.2 Double implantation of thoracic arteries into heart NEC
Coronary Artery Disease	include	OPCS4	K46.3 Implantation of mammary artery into heart NEC
Coronary Artery Disease	include	OPCS4	K46.4 Implantation of thoracic artery into heart NEC
Coronary Artery Disease	include	OPCS4	K46.5 Revision of implantation of thoracic artery into heart
Coronary Artery Disease	include	OPCS4	K46.8 Other specified other bypass of coronary artery
Coronary Artery Disease	include	OPCS4	K46.9 Unspecified other bypass of coronary artery
Coronary Artery Disease	include	OPCS4	K49.1 Percutaneous transluminal balloon angioplasty of one coronary artery
Coronary Artery Disease	include	OPCS4	K49.2 Percutaneous transluminal balloon angioplasty of multiple coronary arteries
Coronary Artery Disease	include	OPCS4	K49.3 Percutaneous transluminal balloon angioplasty of bypass graft of coronary artery
Coronary Artery Disease	include	OPCS4	K49.4 Percutaneous transluminal cutting balloon angioplasty of coronary artery
Coronary Artery Disease	include	OPCS4	K49.8 Other specified transluminal balloon angioplasty of coronary artery
Coronary Artery Disease	include	OPCS4	K49.9 Unspecified transluminal balloon angioplasty of coronary artery
Coronary Artery Disease	include	OPCS4	K50.1 Percutaneous transluminal laser coronary angioplasty
Coronary Artery Disease	include	OPCS4	K50.2 Percutaneous transluminal coronary thrombolysis using streptokinase
Coronary Artery Disease	include	OPCS4	K50.4 Percutaneous transluminal atherectomy of coronary artery
Coronary Artery Disease	include	OPCS4	K75.1 Percutaneous transluminal balloon angioplasty and insertion of 1-2 drug-eluting stents into coronary artery
Coronary Artery Disease	include	OPCS4	K75.2 Percutaneous transluminal balloon angioplasty and insertion of 3 or more drug-eluting stents into coronary artery
Coronary Artery Disease	include	OPCS4	K75.3 Percutaneous transluminal balloon angioplasty and insertion of 1-2 stents into coronary artery
Coronary Artery Disease	include	OPCS4	K75.4 Percutaneous transluminal balloon angioplasty and insertion of 3 or more stents into coronary artery NEC
Coronary Artery Disease	include	OPCS4	K75.8 Other specified percutaneous transluminal balloon angioplasty and insertion of stent into coronary artery
Coronary Artery Disease	include	OPCS4	K75.9 Unspecified percutaneous transluminal balloon angioplasty and insertion of stent into coronary artery
Coronary Artery Disease	include	ICD9	410 Acute myocardial infarction
Coronary Artery Disease	include	ICD9	4109 Acute myocardial infarction
Coronary Artery Disease	include	ICD9	411 Other acute and subacute forms of ischaemic heart disease
Coronary Artery Disease	include	ICD9	4119 Other acute and subacute forms of ischaemic heart disease
Coronary Artery Disease	include	ICD9	412 Old myocardial infarction
Coronary Artery Disease	include	ICD9	4129 Old myocardial infarction
Coronary Artery Disease	include	ICD9	413 Angina pectoris
Coronary Artery Disease	include	ICD9	4139 Angina pectoris
Coronary Artery Disease	include	ICD9	4140 Coronary atherosclerosis
Coronary Artery Disease	include	ICD9	4148 Other specified forms of chronic ischaemic heart disease
Coronary Artery Disease	include	ICD9	4149 Chronic ischaemic heart disease, unspecified
Coronary Artery Disease	include	Non-cancer illness code, self-reported	angina
Coronary Artery Disease	include	Non-cancer illness code, self-reported	heart attack/myocardial infarction
Coronary Artery Disease	include	Operation code	coronary angioplasty (ptca) +/- stent
Coronary Artery Disease	include	Operation code	coronary artery bypass grafts (cabg)
Coronary Artery Disease	include	Operation code	triple heart bypass
Coronary Artery Disease	include	Vascular/heart problems diagnosed by doctor	(present)
Diabetes Type 2	include	ICD10	E11 Non-insulin-dependent diabetes mellitus
Diabetes Type 2	include	ICD10	E11.0 With coma
Diabetes Type 2	include	ICD10	E11.1 With ketoacidosis
Diabetes Type 2	include	ICD10	E11.2 With renal complications
Diabetes Type 2	include	ICD10	E11.3 With ophthalmic complications
Diabetes Type 2	include	ICD10	E11.4 With neurological complications
Diabetes Type 2	include	ICD10	E11.5 With peripheral circulatory complications
Diabetes Type 2	include	ICD10	E11.6 With other specified complications
Diabetes Type 2	include	ICD10	E11.7 With multiple complications
Diabetes Type 2	include	ICD10	E11.8 With unspecified complications
Diabetes Type 2	include	ICD10	E11.9 Without complications
Diabetes Type 2	include	Non-cancer illness code, self-reported	type 2 diabetes
Dilated cardiomyopathy	include	ICD10	I42.0 Dilated cardiomyopathy
Heart Failure	include	ICD10	I11.0 Hypertensive heart disease with (congestive) heart failure
Heart Failure	include	ICD10	I13.0 Hypertensive heart and renal disease with (congestive) heart failure
Heart Failure	include	ICD10	I13.2 Hypertensive heart and renal disease with both (congestive) heart failure and renal failure
Heart Failure	include	ICD10	I25.5 Ischaemic cardiomyopathy
Heart Failure	include	ICD10	I42.0 Dilated cardiomyopathy
Heart Failure	include	ICD10	I42.5 Other restrictive cardiomyopathy
Heart Failure	include	ICD10	I42.8 Other cardiomyopathies
Heart Failure	include	ICD10	I42.9 Cardiomyopathy, unspecified
Heart Failure	include	ICD10	I50 Heart failure
Heart Failure	include	ICD10	I50.0 Congestive heart failure
Heart Failure	include	ICD10	I50.1 Left ventricular failure
Heart Failure	include	ICD10	I50.9 Heart failure, unspecified
Heart Failure	include	ICD9	4254 Other primary cardiomyopathies
Heart Failure	include	ICD9	4280 Congestive heart failure
Heart Failure	include	ICD9	4281 Left heart failure
Heart Failure	include	Non-cancer illness code, self-reported	heart failure/pulmonary odema
Heart Failure	include	Non-cancer illness code, self-reported	cardiomyopathy
Heart Failure	exclude	ICD10	I42.1 Obstructive hypertrophic cardiomyopathy
Heart Failure	exclude	ICD10	I42.2 Other hypertrophic cardiomyopathy
Heart Failure	exclude	Non-cancer illness code, self-reported	hypertrophic cardiomyopathy (hcm / hocm)
Heart Failure excluding AF	include	ICD10	I11.0 Hypertensive heart disease with (congestive) heart failure
Heart Failure excluding AF	include	ICD10	I13.0 Hypertensive heart and renal disease with (congestive) heart failure
Heart Failure excluding AF	include	ICD10	I13.2 Hypertensive heart and renal disease with both (congestive) heart failure and renal failure
Heart Failure excluding AF	include	ICD10	I25.5 Ischaemic cardiomyopathy
Heart Failure excluding AF	include	ICD10	I42.0 Dilated cardiomyopathy
Heart Failure excluding AF	include	ICD10	I42.5 Other restrictive cardiomyopathy
Heart Failure excluding AF	include	ICD10	I42.8 Other cardiomyopathies
Heart Failure excluding AF	include	ICD10	I42.9 Cardiomyopathy, unspecified
Heart Failure excluding AF	include	ICD10	I50 Heart failure
Heart Failure excluding AF	include	ICD10	I50.0 Congestive heart failure
Heart Failure excluding AF	include	ICD10	I50.1 Left ventricular failure
Heart Failure excluding AF	include	ICD10	I50.9 Heart failure, unspecified
Heart Failure excluding AF	include	ICD9	4254 Other primary cardiomyopathies
Heart Failure excluding AF	include	ICD9	4280 Congestive heart failure
Heart Failure excluding AF	include	ICD9	4281 Left heart failure
Heart Failure excluding AF	include	Non-cancer illness code, self-reported	heart failure/pulmonary odema
Heart Failure excluding AF	include	Non-cancer illness code, self-reported	cardiomyopathy
Heart Failure excluding AF	exclude	OPCS4	K62.1 Percutaneous transluminal ablation of pulmonary vein to left atrium conducting system
Heart Failure excluding AF	exclude	OPCS4	K62.2 Percutaneous transluminal ablation of atrial wall for atrial flutter
Heart Failure excluding AF	exclude	OPCS4	K62.3 Percutaneous transluminal ablation of conducting system of heart for atrial flutter NEC
Heart Failure excluding AF	exclude	ICD10	I42.1 Obstructive hypertrophic cardiomyopathy
Heart Failure excluding AF	exclude	ICD10	I42.2 Other hypertrophic cardiomyopathy
Heart Failure excluding AF	exclude	ICD10	I48 Atrial fibrillation and flutter
Heart Failure excluding AF	exclude	ICD10	I48.0 Paroxysmal atrial fibrillation
Heart Failure excluding AF	exclude	ICD10	I48.1 Persistent atrial fibrillation
Heart Failure excluding AF	exclude	ICD10	I48.2 Chronic atrial fibrillation
Heart Failure excluding AF	exclude	ICD10	I48.3 Typical atrial flutter
Heart Failure excluding AF	exclude	ICD10	I48.4 Atypical atrial flutter
Heart Failure excluding AF	exclude	ICD10	I48.9 Atrial fibrillation and atrial flutter, unspecified
Heart Failure excluding AF	exclude	Non-cancer illness code, self-reported	atrial fibrillation
Heart Failure excluding AF	exclude	Non-cancer illness code, self-reported	atrial flutter
Heart Failure excluding AF	exclude	Non-cancer illness code, self-reported	hypertrophic cardiomyopathy (hcm / hocm)
Hypertension	include	ICD9	401 Essential hypertension
Hypertension	include	ICD9	402 Hypertensive heart disease
Hypertension	include	ICD9	403 Hypertensive renal disease
Hypertension	include	ICD9	404 Hypertensive heart and renal disease
Hypertension	include	ICD9	405 Secondary hypertension
Hypertension	include	ICD9	4010 Essential hypertension, specified as malignant
Hypertension	include	ICD9	4011 Essential hypertension, specified as benign
Hypertension	include	ICD9	4019 Essential hypertension, not specified as malignant or benign
Hypertension	include	ICD9	4020 Hypertensive heart disease, specified as malignant
Hypertension	include	ICD9	4021 Hypertensive heart disease, specified as benign
Hypertension	include	ICD9	4029 Hypertensive heart disease, not specified as malignant or benign
Hypertension	include	ICD9	4030 Hypertensive renal disease, specified as malignant
Hypertension	include	ICD9	4031 Hypertensive renal disease, specified as benign
Hypertension	include	ICD9	4039 Hypertensive renal disease, not specified as malignant or benign
Hypertension	include	ICD9	4040 Hypertensive heart and renal disease, specified as malignant
Hypertension	include	ICD9	4041 Hypertensive heart and renal disease, specified as benign
Hypertension	include	ICD9	4049 Hypertensive heart and renal disease, not specified as malignant or benign
Hypertension	include	ICD9	4050 Secondary hypertension, specified as malignant
Hypertension	include	ICD9	4051 Secondary hypertension, specified as benign
Hypertension	include	ICD9	4059 Secondary hypertension, not specified as malignant or benign
Hypertension	include	ICD10	I10 Essential (primary) hypertension
Hypertension	include	ICD10	I11 Hypertensive heart disease
Hypertension	include	ICD10	I11.0 Hypertensive heart disease with (congestive) heart failure
Hypertension	include	ICD10	I11.9 Hypertensive heart disease without (congestive) heart failure
Hypertension	include	ICD10	I12 Hypertensive renal disease
Hypertension	include	ICD10	I12.0 Hypertensive renal disease with renal failure
Hypertension	include	ICD10	I12.9 Hypertensive renal disease without renal failure
Hypertension	include	ICD10	I13 Hypertensive heart and renal disease
Hypertension	include	ICD10	I13.0 Hypertensive heart and renal disease with (congestive) heart failure
Hypertension	include	ICD10	I13.1 Hypertensive heart and renal disease with renal failure
Hypertension	include	ICD10	I13.2 Hypertensive heart and renal disease with both (congestive) heart failure and renal failure
Hypertension	include	ICD10	I13.9 Hypertensive heart and renal disease, unspecified
Hypertension	include	ICD10	I15 Secondary hypertension
Hypertension	include	ICD10	I15.0 Renovascular hypertension
Hypertension	include	ICD10	I15.1 Hypertension secondary to other renal disorders
Hypertension	include	ICD10	I15.2 Hypertension secondary to endocrine disorders
Hypertension	include	ICD10	I15.8 Other secondary hypertension
Hypertension	include	ICD10	I15.9 Seconday hypertension, unspecified
Hypertension	include	Non-cancer illness code, self-reported	essential hypertension
Hypertension	include	Non-cancer illness code, self-reported	hypertension
Hypertension	include	Vascular/heart problems diagnosed by doctor	High blood pressure
Hypertrophic cardiomyopathy	include	ICD10	I42.1 Obstructive hypertrophic cardiomyopathy
Hypertrophic cardiomyopathy	include	ICD10	I42.2 Other hypertrophic cardiomyopathy
Hypertrophic cardiomyopathy	include	ICD9	4251 Hypertrophic obstructive cardiomyopathy
ischemic stroke	include	ICD10	I63 Cerebral infarction
ischemic stroke	include	ICD10	I63.0 Cerebral infarction due to thrombosis of precerebral arteries
ischemic stroke	include	ICD10	I63.1 Cerebral infarction due to embolism of precerebral arteries
ischemic stroke	include	ICD10	I63.2 Cerebral infarction due to unspecified occlusion or stenosis of precerebral arteries
ischemic stroke	include	ICD10	I63.3 Cerebral infarction due to thrombosis of cerebral arteries
ischemic stroke	include	ICD10	I63.4 Cerebral infarction due to embolism of cerebral arteries
ischemic stroke	include	ICD10	I63.5 Cerebral infarction due to unspecified occlusion or stenosis of cerebral arteries
ischemic stroke	include	ICD10	I63.6 Cerebral infarction due to cerebral venous thrombosis, nonpyogenic
ischemic stroke	include	ICD10	I63.8 Other cerebral infarction
ischemic stroke	include	ICD10	I63.9 Cerebral infarction, unspecified
Myocardial infarction	include	Source of myocardial infarction report	Hospital admission
Myocardial infarction	include	Source of myocardial infarction report	Death only
stroke	include	ICD10	I60 Subarachnoid haemorrhage
stroke	include	ICD10	I60.0 Subarachnoid haemorrhage from carotid siphon and bifurcation
stroke	include	ICD10	I60.1 Subarachnoid haemorrhage from middle cerebral artery
stroke	include	ICD10	I60.2 Subarachnoid haemorrhage from anterior communicating artery
stroke	include	ICD10	I60.3 Subarachnoid haemorrhage from posterior communicating artery
stroke	include	ICD10	I60.4 Subarachnoid haemorrhage from basilar artery
stroke	include	ICD10	I60.5 Subarachnoid haemorrhage from vertebral artery
stroke	include	ICD10	I60.6 Subarachnoid haemorrhage from other intracranial arteries
stroke	include	ICD10	I60.7 Subarachnoid haemorrhage from intracranial artery, unspecified
stroke	include	ICD10	I60.8 Other subarachnoid haemorrhage
stroke	include	ICD10	I60.9 Subarachnoid haemorrhage, unspecified
stroke	include	ICD10	I61 Intracerebral haemorrhage
stroke	include	ICD10	I61.0 Intracerebral haemorrhage in hemisphere, subcortical
stroke	include	ICD10	I61.1 Intracerebral haemorrhage in hemisphere, cortical
stroke	include	ICD10	I61.2 Intracerebral haemorrhage in hemisphere, unspecified
stroke	include	ICD10	I61.3 Intracerebral haemorrhage in brain stem
stroke	include	ICD10	I61.4 Intracerebral haemorrhage in cerebellum
stroke	include	ICD10	I61.5 Intracerebral haemorrhage, intraventricular
stroke	include	ICD10	I61.6 Intracerebral haemorrhage, multiple localised
stroke	include	ICD10	I61.8 Other intracerebral haemorrhage
stroke	include	ICD10	I61.9 Intracerebral haemorrhage, unspecified
stroke	include	ICD10	I63 Cerebral infarction
stroke	include	ICD10	I63.0 Cerebral infarction due to thrombosis of precerebral arteries
stroke	include	ICD10	I63.1 Cerebral infarction due to embolism of precerebral arteries
stroke	include	ICD10	I63.2 Cerebral infarction due to unspecified occlusion or stenosis of precerebral arteries
stroke	include	ICD10	I63.3 Cerebral infarction due to thrombosis of cerebral arteries
stroke	include	ICD10	I63.4 Cerebral infarction due to embolism of cerebral arteries
stroke	include	ICD10	I63.5 Cerebral infarction due to unspecified occlusion or stenosis of cerebral arteries
stroke	include	ICD10	I63.6 Cerebral infarction due to cerebral venous thrombosis, nonpyogenic
stroke	include	ICD10	I63.8 Other cerebral infarction
stroke	include	ICD10	I63.9 Cerebral infarction, unspecified
stroke	include	ICD10	I64 Stroke, not specified as haemorrhage or infarction
