# Supplementary material for: Deep learning of left atrial structure and function provides link to atrial fibrillation risk
Source: Nat Commun. 2024 May 21;15:4304. doi: 10.1038/s41467-024-48229-w (PMC11109224; doi:10.1038/s41467-024-48229-w)
Supplement: Supplementary file 13 — Supplementary Data 10 [file 41467_2024_48229_MOESM13_ESM.xlsx]

## Sheet: SD10 - Antihypertensive medicat
Name
Amlodipine
Bendroflumethiazide
Candesartan
Captopril
Chlorthalidone
Cilazapril
Clonidine
Cyclopenthiazide
Doxazosin
Enalapril
Enalapril |Hydrochlorothiazide
Eprosartan
Felodipine
Fosinopril
Hydralazine
Hydrochlorothiazide
Hydrochlorothiazide |Captopril
Hydrochlorothiazide |Irbesartan
Imidapril
Indoramin
Irbesartan
Lacidipine
Lercanidipine
Lisinopril
Lisinopril |Hydrochlorothiazide
Losartan
Losartan |Hydrochlorothiazide
Methyldopa
Minoxidil
Moxonidine
Nicardipine
Nifedipine
Olmesartan
Perindopril
Perindopril |Indapamide
Prazosin
Quinapril
Ramipril
Ramipril |Felodipine
Telmisartan
Telmisartan |Hydrochlorothiazide
Trandolapril
Valsartan
Valsartan |Hydrochlorothiazide
