# Supplementary material for: Deep learning of left atrial structure and function provides link to atrial fibrillation risk
Source: Nat Commun. 2024 May 21;15:4304. doi: 10.1038/s41467-024-48229-w (PMC11109224; doi:10.1038/s41467-024-48229-w)
Supplement: Supplementary file 14 — Supplementary Data 11 [file 41467_2024_48229_MOESM14_ESM.xlsx]

## Sheet: SD12 - GWAS Sensitivity - No mo
SNP	CHR	BP	GENPOS	ALLELE1	ALLELE0	A1FREQ	INFO	CHISQ_LINREG	P_LINREG	BETA	SE	CHISQ_BOLT_LMM_INF	P_BOLT_LMM_INF	CHISQ_BOLT_LMM	P_BOLT_LMM	Neighbors	LocusID	GWASTrait	Site	Chromosome	Position	GeneName	TranscriptStart	TranscriptEnd	DistanceTranscriptStart	DistanceTranscriptEnd	Distance	OnTranscript
rs2466455	4	111685615	1.23487	C	T	0.197083	0.988564	33.2001	8.3e-09	0.0483467	0.00866987	31.0963	2.5e-08	30.6526	3.1e-08	1	1	invnorm_LAmin_poisson	77559 days, 14:55:00	4	111685615	PITX2	111563279	111539365	122336	146250	122336	FALSE
rs9265346	6	31294375	0.512515	G	A	0.329913	0.965239	32.7836	1e-08	0.0438616	0.00740546	35.0804	3.2e-09	32.8336	1e-08	1	2	invnorm_LAmin_poisson	21732 days, 10:55:00	6	31294375	HLA-B	31324964	31321649	30589	27274	30589	FALSE
6:79600131_TA_T	6	79600131	0.910402	TA	T	0.503913	0.98135	36.4422	1.6e-09	-0.041548	0.00690863	36.1674	1.8e-09	35.2574	2.9e-09	1	3	invnorm_LAmin_poisson	55278 days, 2:51:00	6	79600131	IRAK1BP1	79581008	79612818	19123	12687	19123	TRUE
rs9480737	6	107442277	1.15944	A	G	0.682172	1	31.5373	2e-08	-0.0426416	0.00734056	33.7449	6.3e-09	32.9985	9.2e-09	1	4	invnorm_LAmin_poisson	74612 days, 22:37:00	6	107442277	BEND3	107436473	107386386	5804	55891	5804	FALSE
rs4744370	9	97477793	1.14559	C	T	0.47634	0.989444	28.9897	7.3e-08	0.0400615	0.00686776	34.027	5.4e-09	34.4926	4.3e-09	1	5	invnorm_LAmin_poisson	67693 days, 6:53:00	9	97477793	C9orf3	97488983	97694115	11190	216322	11190	FALSE
rs9664170	10	92692047	1.19654	T	A	0.419793	0.976609	31.9027	1.6e-08	-0.0386016	0.00701069	30.3172	3.7e-08	31.1649	2.4e-08	1	6	invnorm_LAmin_poisson	64369 days, 21:27:00	10	92692047	ANKRD1	92681033	92671853	11014	20194	11014	FALSE
rs4966014	15	99248018	1.4248	C	T	0.300416	0.974888	35.3449	2.8e-09	0.0452205	0.007551	35.8643	2.1e-09	35.6376	2.4e-09	1	7	invnorm_LAmin_poisson	68922 days, 20:38:00	15	99248018	IGF1R	99192273	99507758	55745	259740	55745	TRUE
19:44895845_CA_C	19	44895845	0.691492	CA	C	0.998043	0.701214	29.9007	4.5e-08	0.553545	0.0929148	35.4925	2.6e-09	35.2565	2.9e-09	1	8	invnorm_LAmin_poisson	31178 days, 11:05:00	19	44895845	ZNF285	44905741	44890091	9896	5754	9896	TRUE
19:46315357_AT_A	19	46315357	0.719157	AT	A	0.475955	0.994492	42.6009	6.7e-11	0.0458109	0.00683407	44.9344	2e-11	45.4787	1.5e-11	1	9	invnorm_LAmin_poisson	32164 days, 5:37:00	19	46315357	RSPH6A	46318486	46299023	3129	16334	3129	TRUE
rs133902	22	26164079	0.253182	C	T	0.56007	0.978317	33.0796	8.8e-09	-0.0399365	0.00698419	32.697	1.1e-08	32.8787	9.8e-09	1	10	invnorm_LAmin_poisson	18170 days, 9:59:00	22	26164079	MYO18B	26157001	26426552	7078	262473	7078	TRUE
rs2503715	1	2144107	0.0239387	A	G	0.126447	0.913258	30.2558	3.8e-08	0.063079	0.0115192	29.9862	4.4e-08	30.3905	3.5e-08	1	1	invnorm_LAmin_poisson_indexed	1489 days, 0:07:00	1	2144107	C1orf86	2130427	2120990	13680	23117	13680	FALSE
rs6715901	2	179650954	1.98328	G	A	0.506762	0.990007	28.9829	7.3e-08	-0.0405435	0.00737768	30.1997	3.9e-08	30.3714	3.6e-08	1	2	invnorm_LAmin_poisson_indexed	124757 days, 16:34:00	2	179650954	TTN	179659681	179650816	8727	138	8727	TRUE
rs2723334	4	111688752	1.23487	T	C	0.197629	0.989244	42.9321	5.7e-11	0.0592405	0.00931544	40.4418	2e-10	40.8298	1.7e-10	1	3	invnorm_LAmin_poisson_indexed	77561 days, 19:12:00	4	111688752	PITX2	111563279	111539365	125473	149387	125473	FALSE
rs10059884	5	32832474	0.512473	C	A	0.402379	0.996303	32.6469	1.1e-08	-0.0427877	0.00749351	32.6037	1.1e-08	32.2854	1.3e-08	1	4	invnorm_LAmin_poisson_indexed	22800 days, 12:54:00	5	32832474	NPR3	32712437	32716934	120037	115540	120037	FALSE
rs3130513	6	31178084	0.510551	C	G	0.476236	0.999847	35.2451	2.9e-09	0.0439833	0.00735359	35.7747	2.2e-09	35.116	3.1e-09	1	5	invnorm_LAmin_poisson_indexed	21651 days, 16:44:00	6	31178084	HCG27	31165915	31170999	12169	7085	12169	FALSE
6:79600131_TA_T	6	79600131	0.910402	TA	T	0.503734	0.98135	31.0884	2.5e-08	-0.0414834	0.00743463	31.1337	2.4e-08	31.4314	2.1e-08	1	6	invnorm_LAmin_poisson_indexed	55278 days, 2:51:00	6	79600131	IRAK1BP1	79581008	79612818	19123	12687	19123	TRUE
rs9480737	6	107442277	1.15944	A	G	0.682263	1	38.2139	6.3e-10	-0.0499508	0.00789549	40.0245	2.5e-10	40.0287	2.5e-10	1	7	invnorm_LAmin_poisson_indexed	74612 days, 22:37:00	6	107442277	BEND3	107436473	107386386	5804	55891	5804	FALSE
rs35216833	8	97223162	1.15281	C	T	0.456069	0.996376	34.7808	3.7e-09	0.043145	0.00738653	34.1178	5.2e-09	34.4179	4.4e-09	1	8	invnorm_LAmin_poisson_indexed	67516 days, 10:02:00	8	97223162	UQCRB	97245447	97243167	22285	20005	22285	FALSE
rs10993387	9	97662496	1.1458	T	G	0.537772	0.992029	30.2247	3.8e-08	0.0420647	0.00738797	32.418	1.2e-08	33.0808	8.8e-09	1	9	invnorm_LAmin_poisson_indexed	67821 days, 13:16:00	9	97662496	C9orf3	97562458	97694263	100038	31767	100038	TRUE
rs112343361	10	92586289	1.19242	A	ACT	0.49716	0.969271	30.2344	3.8e-08	-0.0424328	0.00744036	32.5248	1.2e-08	32.6127	1.1e-08	1	10	invnorm_LAmin_poisson_indexed	64296 days, 10:49:00	10	92586289	HTR7	92617455	92500580	31166	85709	31166	TRUE
rs4966014	15	99248018	1.4248	C	T	0.300094	0.974888	30.4036	3.5e-08	0.0454367	0.00811674	31.3364	2.2e-08	31.4838	2e-08	1	11	invnorm_LAmin_poisson_indexed	68922 days, 20:38:00	15	99248018	IGF1R	99192273	99507758	55745	259740	55745	TRUE
rs7246377	19	46292259	0.719105	G	A	0.533354	0.999039	40.9741	1.5e-10	-0.0472424	0.00733951	41.4315	1.2e-10	41.9693	9.3e-11	1	12	invnorm_LAmin_poisson_indexed	32148 days, 4:39:00	19	46292259	DMWD	46296060	46286267	3801	5992	3801	TRUE
rs133874	22	26156512	0.253037	A	G	0.773546	1	42.4041	7.4e-11	-0.0567701	0.008816	41.4663	1.2e-10	42.6732	6.5e-11	1	13	invnorm_LAmin_poisson_indexed	18165 days, 3:52:00	22	26156512	MYO18B	26138201	26426610	18311	270098	18311	TRUE
