# Supplementary material for: Deep learning of left atrial structure and function provides link to atrial fibrillation risk
Source: Nat Commun. 2024 May 21;15:4304. doi: 10.1038/s41467-024-48229-w (PMC11109224; doi:10.1038/s41467-024-48229-w)
Supplement: Supplementary file 16 — Source Data [file 41467_2024_48229_MOESM16_ESM.xlsx]

## Sheet: Figure 2 Medians by AF group
Group	LAmin volume (mL), median	N
No AF, normal rhythm	30.6234	38732
No AF, abnormal rhythm	44.4642	637
AF hx, normal rhythm	40.7065	813
AF hx, abnormal rhythm	94.5683	376

## Sheet: Figure 3 left Prevalent
Estimate	Std. Error	t value	Pr(>|t|)	model	trait	disease	N	N_disease
10.094	0.608636	16.5846	1.4548e-61	disease.before.trait	LAmax	AF	39545	813
1.85212	1.41121	1.31243	0.189381	disease.before.trait	LAmax	Stroke	39545	149
8.65989	1.18962	7.27953	3.41211e-13	disease.before.trait	LAmax	CHF	39544	210
4.63649	0.193058	24.0161	1.52797e-126	disease.before.trait	LAmax	HTN	39545	11852
8.78965	0.381372	23.0475	9.20441e-117	disease.before.trait	LAmin	AF	39545	813
2.40384	0.88704	2.70996	0.00673203	disease.before.trait	LAmin	Stroke	39545	149
7.69986	0.747308	10.3035	7.30807e-25	disease.before.trait	LAmin	CHF	39544	210
2.51223	0.121586	20.6622	2.39578e-94	disease.before.trait	LAmin	HTN	39545	11852

## Sheet: Figure 3 right Incident
coef	exp(coef)	se(coef)	z	Pr(>|z|)	lower95	upper95	model	trait	disease	N	N_disease	Mean_survival	SD_survival
0.477826	1.61257	0.0530817	9.00171	2.22232e-19	1.45323	1.78937	trait.before.disease	LAmax	AF	36900	293	2.24817	1.51533
0.273249	1.31423	0.101783	2.68463	0.00726092	1.07654	1.60439	trait.before.disease	LAmax	Stroke	36900	98	2.25742	1.5189
0.449552	1.56761	0.0818287	5.49382	3.93326e-08	1.33532	1.84031	trait.before.disease	LAmax	CHF	36887	125	2.25614	1.51777
0.14161	1.15213	0.0500783	2.82777	0.00468736	1.04441	1.27095	trait.before.disease	LAmax	HTN	26088	469	2.22539	1.50047
0.549372	1.73217	0.0419828	13.0856	3.97782e-39	1.59534	1.88073	trait.before.disease	LAmin	AF	36900	293	2.24817	1.51533
0.27757	1.31992	0.0899386	3.08621	0.00202725	1.1066	1.57436	trait.before.disease	LAmin	Stroke	36900	98	2.25742	1.5189
0.521842	1.68513	0.0652501	7.99757	1.26897e-15	1.48283	1.91503	trait.before.disease	LAmin	CHF	36887	125	2.25614	1.51777
0.195361	1.21575	0.0453096	4.3117	1.62004e-05	1.11244	1.32866	trait.before.disease	LAmin	HTN	26088	469	2.22539	1.50047

## Sheet: Figure 5
SNP	CHR	BP	Effect_Allele	Other_Allele	Gene_name	GWASTraitList	time	P_BOLT_LMM	BETA	LOC	signif	signif_level	unsigned_signif_level	SignifBeta	signif_factor	intensity	point_size
rs79948214	1	51322205	G	A	FAF1	invnorm_LAEF_poisson	AF - Roselli 2018	1.86e-09	0.1711	chr1 rs79948214 FAF1	TRUE	2	2	0.1711	P < 5e-8	1	1
rs146518726	1	51535039	A	G	C1orf185	AF_Roselli2018	AF - Roselli 2018	2.05e-10	0.1617	chr1 rs146518726 C1orf185	TRUE	2	2	0.1617	P < 5e-8	1	1
rs4484922	1	116310818	C	G	CASQ2	AF_Roselli2018	AF - Roselli 2018	4.57e-16	-0.063	chr1 rs4484922 CASQ2	TRUE	-2	2	-0.063	P < 5e-8	1	1
rs35504893	2	179421294	T	C	TTN	AF_Roselli2018	AF - Roselli 2018	6.89e-25	0.09	chr2 rs35504893 TTN	TRUE	2	2	0.09	P < 5e-8	1	1
rs6715901	2	179650954	A	G	TTN	invnorm_LAEDV_poisson_indexed|invnorm_LAESV_poisson_indexed	AF - Roselli 2018	2.08e-07	0.038	chr2 rs6715901 TTN	FALSE	1	1	0.038	P < 5e-6	0.5	0.5
rs2634073	4	111665783	T	C	PITX2	invnorm_LAEDV_poisson_indexed|invnorm_LAESV_poisson_indexed	AF - Roselli 2018	0	0.3965	chr4 rs2634073 PITX2	TRUE	2	2	0.3965	P < 5e-8	1	1
rs376439	14	23869029	G	A	MYH6	invnorm_LASV_poisson|invnorm_LASV_poisson_indexed	AF - Roselli 2018	2.02e-10	0.0476	chr14 rs376439 MYH6	TRUE	2	2	0.0476	P < 5e-8	1	1
rs28631169	14	23888183	T	C	MYH7	AF_Roselli2018	AF - Roselli 2018	3.8e-14	0.07	chr14 rs28631169 MYH7	TRUE	2	2	0.07	P < 5e-8	1	1
rs4966014	15	99248018	C	T	IGF1R	invnorm_LAESV_poisson|invnorm_LAESV_poisson_indexed	AF - Roselli 2018	2.01e-06	0.0375	chr15 rs4966014 IGF1R	FALSE	1	1	0.0375	P < 5e-6	0.5	0.5
rs12908437	15	99287375	T	C	IGF1R	AF_Roselli2018	AF - Roselli 2018	1.25e-10	0.0468	chr15 rs12908437 IGF1R	TRUE	2	2	0.0468	P < 5e-8	1	1
rs76774446	17	45046368	A	C	GOSR2	AF_Roselli2018	AF - Roselli 2018	1.13e-08	0.0633	chr17 rs76774446 GOSR2	TRUE	2	2	0.0633	P < 5e-8	1	1
rs8078336	17	45097337	T	G	GOSR2	invnorm_LAESV_poisson_indexed	AF - Roselli 2018	0.04319	0.0494	chr17 rs8078336 GOSR2	FALSE	0	0	0	P >= 5e-4	0.1	0.25
rs133873	22	26156505	A	T	MYO18B	invnorm_LAEDV_poisson_indexed	AF - Roselli 2018	8.57e-05	0.0344	chr22 rs133873 MYO18B	FALSE	0	0	0	P >= 5e-4	0.1	0.25
rs133885	22	26159289	A	G	MYO18B	invnorm_LAEDV_poisson_lvindexed|invnorm_LAEF_poisson|invnorm_LAESV_poisson_lvindexed|invnorm_la_spherical_max_lvindexed|invnorm_la_spherical_min_lvindexed	AF - Roselli 2018	8.72e-08	0.0395	chr22 rs133885 MYO18B	FALSE	1	1	0.0395	P < 5e-6	0.5	0.5
rs79948214	1	51322205	G	A	FAF1	invnorm_LAEF_poisson	LAmax	0.0061	0.0743002	chr1 rs79948214 FAF1	FALSE	0	0	0	P >= 5e-4	0.1	0.25
rs146518726	1	51535039	A	G	C1orf185	AF_Roselli2018	LAmax	0.26	0.0276282	chr1 rs146518726 C1orf185	FALSE	0	0	0	P >= 5e-4	0.1	0.25
rs4484922	1	116310818	C	G	CASQ2	AF_Roselli2018	LAmax	0.021	-0.0170081	chr1 rs4484922 CASQ2	FALSE	0	0	0	P >= 5e-4	0.1	0.25
rs35504893	2	179421294	T	C	TTN	AF_Roselli2018	LAmax	0.018	0.0207224	chr2 rs35504893 TTN	FALSE	0	0	0	P >= 5e-4	0.1	0.25
rs6715901	2	179650954	A	G	TTN	invnorm_LAEDV_poisson_indexed|invnorm_LAESV_poisson_indexed	LAmax	1.4e-07	0.0359917	chr2 rs6715901 TTN	FALSE	1	1	0.0359917	P < 5e-6	0.5	0.5
rs2634073	4	111665783	T	C	PITX2	invnorm_LAEDV_poisson_indexed|invnorm_LAESV_poisson_indexed	LAmax	2.4e-05	0.0384763	chr4 rs2634073 PITX2	FALSE	0	0	0	P >= 5e-4	0.1	0.25
rs376439	14	23869029	G	A	MYH6	invnorm_LASV_poisson|invnorm_LASV_poisson_indexed	LAmax	0.0062	-0.0188897	chr14 rs376439 MYH6	FALSE	0	0	0	P >= 5e-4	0.1	0.25
rs28631169	14	23888183	T	C	MYH7	AF_Roselli2018	LAmax	0.0047	-0.0243565	chr14 rs28631169 MYH7	FALSE	0	0	0	P >= 5e-4	0.1	0.25
rs4966014	15	99248018	C	T	IGF1R	invnorm_LAESV_poisson|invnorm_LAESV_poisson_indexed	LAmax	1.1e-07	0.0403774	chr15 rs4966014 IGF1R	FALSE	1	1	0.0403774	P < 5e-6	0.5	0.5
rs12908437	15	99287375	T	C	IGF1R	AF_Roselli2018	LAmax	0.00056	0.0246989	chr15 rs12908437 IGF1R	FALSE	0	0	0	P >= 5e-4	0.1	0.25
rs76774446	17	45046368	A	C	GOSR2	AF_Roselli2018	LAmax	0.00029	0.0368568	chr17 rs76774446 GOSR2	FALSE	0	0	0	P >= 5e-4	0.1	0.25
rs8078336	17	45097337	T	G	GOSR2	invnorm_LAESV_poisson_indexed	LAmax	1.4e-05	0.0976995	chr17 rs8078336 GOSR2	FALSE	0	0	0	P >= 5e-4	0.1	0.25
rs133873	22	26156505	A	T	MYO18B	invnorm_LAEDV_poisson_indexed	LAmax	5.8e-06	0.0370211	chr22 rs133873 MYO18B	FALSE	0	0	0	P >= 5e-4	0.1	0.25
rs133885	22	26159289	A	G	MYO18B	invnorm_LAEDV_poisson_lvindexed|invnorm_LAEF_poisson|invnorm_LAESV_poisson_lvindexed|invnorm_la_spherical_max_lvindexed|invnorm_la_spherical_min_lvindexed	LAmax	0.0022	0.0207529	chr22 rs133885 MYO18B	FALSE	0	0	0	P >= 5e-4	0.1	0.25
rs79948214	1	51322205	G	A	FAF1	invnorm_LAEF_poisson	LAmax BSA-Indexed	0.0012	0.0964056	chr1 rs79948214 FAF1	FALSE	0	0	0	P >= 5e-4	0.1	0.25
rs146518726	1	51535039	A	G	C1orf185	AF_Roselli2018	LAmax BSA-Indexed	0.089	0.0450587	chr1 rs146518726 C1orf185	FALSE	0	0	0	P >= 5e-4	0.1	0.25
rs4484922	1	116310818	C	G	CASQ2	AF_Roselli2018	LAmax BSA-Indexed	0.053	-0.0155091	chr1 rs4484922 CASQ2	FALSE	0	0	0	P >= 5e-4	0.1	0.25
rs35504893	2	179421294	T	C	TTN	AF_Roselli2018	LAmax BSA-Indexed	0.028	0.0211989	chr2 rs35504893 TTN	FALSE	0	0	0	P >= 5e-4	0.1	0.25
rs6715901	2	179650954	A	G	TTN	invnorm_LAEDV_poisson_indexed|invnorm_LAESV_poisson_indexed	LAmax BSA-Indexed	1.2e-08	0.0429005	chr2 rs6715901 TTN	TRUE	2	2	0.0429005	P < 5e-8	1	1
rs2634073	4	111665783	T	C	PITX2	invnorm_LAEDV_poisson_indexed|invnorm_LAESV_poisson_indexed	LAmax BSA-Indexed	2e-08	0.05666	chr4 rs2634073 PITX2	TRUE	2	2	0.05666	P < 5e-8	1	1
rs376439	14	23869029	G	A	MYH6	invnorm_LASV_poisson|invnorm_LASV_poisson_indexed	LAmax BSA-Indexed	0.0088	-0.0197916	chr14 rs376439 MYH6	FALSE	0	0	0	P >= 5e-4	0.1	0.25
rs28631169	14	23888183	T	C	MYH7	AF_Roselli2018	LAmax BSA-Indexed	0.00087	-0.0313529	chr14 rs28631169 MYH7	FALSE	0	0	0	P >= 5e-4	0.1	0.25
rs4966014	15	99248018	C	T	IGF1R	invnorm_LAESV_poisson|invnorm_LAESV_poisson_indexed	LAmax BSA-Indexed	1.9e-06	0.0402271	chr15 rs4966014 IGF1R	FALSE	1	1	0.0402271	P < 5e-6	0.5	0.5
rs12908437	15	99287375	T	C	IGF1R	AF_Roselli2018	LAmax BSA-Indexed	0.0017	0.0247035	chr15 rs12908437 IGF1R	FALSE	0	0	0	P >= 5e-4	0.1	0.25
rs76774446	17	45046368	A	C	GOSR2	AF_Roselli2018	LAmax BSA-Indexed	0.00055	0.0389588	chr17 rs76774446 GOSR2	FALSE	0	0	0	P >= 5e-4	0.1	0.25
rs8078336	17	45097337	T	G	GOSR2	invnorm_LAESV_poisson_indexed	LAmax BSA-Indexed	8.6e-06	0.112293	chr17 rs8078336 GOSR2	FALSE	0	0	0	P >= 5e-4	0.1	0.25
rs133873	22	26156505	A	T	MYO18B	invnorm_LAEDV_poisson_indexed	LAmax BSA-Indexed	9.6e-10	0.0549806	chr22 rs133873 MYO18B	TRUE	2	2	0.0549806	P < 5e-8	1	1
rs133885	22	26159289	A	G	MYO18B	invnorm_LAEDV_poisson_lvindexed|invnorm_LAEF_poisson|invnorm_LAESV_poisson_lvindexed|invnorm_la_spherical_max_lvindexed|invnorm_la_spherical_min_lvindexed	LAmax BSA-Indexed	8.4e-05	0.0297229	chr22 rs133885 MYO18B	FALSE	0	0	0	P >= 5e-4	0.1	0.25
rs79948214	1	51322205	G	A	FAF1	invnorm_LAEF_poisson	LAEF	4.7e-08	-0.160723	chr1 rs79948214 FAF1	TRUE	-2	2	-0.160723	P < 5e-8	1	1
rs146518726	1	51535039	A	G	C1orf185	AF_Roselli2018	LAEF	0.00086	-0.0877915	chr1 rs146518726 C1orf185	FALSE	0	0	0	P >= 5e-4	0.1	0.25
rs4484922	1	116310818	C	G	CASQ2	AF_Roselli2018	LAEF	7.9e-11	0.0524116	chr1 rs4484922 CASQ2	TRUE	2	2	0.0524116	P < 5e-8	1	1
rs35504893	2	179421294	T	C	TTN	AF_Roselli2018	LAEF	0.013	-0.022486	chr2 rs35504893 TTN	FALSE	0	0	0	P >= 5e-4	0.1	0.25
rs6715901	2	179650954	A	G	TTN	invnorm_LAEDV_poisson_indexed|invnorm_LAESV_poisson_indexed	LAEF	0.0091	-0.0188073	chr2 rs6715901 TTN	FALSE	0	0	0	P >= 5e-4	0.1	0.25
rs2634073	4	111665783	T	C	PITX2	invnorm_LAEDV_poisson_indexed|invnorm_LAESV_poisson_indexed	LAEF	0.0017	-0.0315361	chr4 rs2634073 PITX2	FALSE	0	0	0	P >= 5e-4	0.1	0.25
rs376439	14	23869029	G	A	MYH6	invnorm_LASV_poisson|invnorm_LASV_poisson_indexed	LAEF	7.1e-13	-0.053584	chr14 rs376439 MYH6	TRUE	-2	2	-0.053584	P < 5e-8	1	1
rs28631169	14	23888183	T	C	MYH7	AF_Roselli2018	LAEF	0.00056	-0.0315939	chr14 rs28631169 MYH7	FALSE	0	0	0	P >= 5e-4	0.1	0.25
rs4966014	15	99248018	C	T	IGF1R	invnorm_LAESV_poisson|invnorm_LAESV_poisson_indexed	LAEF	2e-05	-0.0345265	chr15 rs4966014 IGF1R	FALSE	0	0	0	P >= 5e-4	0.1	0.25
rs12908437	15	99287375	T	C	IGF1R	AF_Roselli2018	LAEF	0.0094	-0.0195368	chr15 rs12908437 IGF1R	FALSE	0	0	0	P >= 5e-4	0.1	0.25
rs76774446	17	45046368	A	C	GOSR2	AF_Roselli2018	LAEF	0.00013	-0.0418589	chr17 rs76774446 GOSR2	FALSE	0	0	0	P >= 5e-4	0.1	0.25
rs8078336	17	45097337	T	G	GOSR2	invnorm_LAESV_poisson_indexed	LAEF	1.8e-05	-0.104926	chr17 rs8078336 GOSR2	FALSE	0	0	0	P >= 5e-4	0.1	0.25
rs133873	22	26156505	A	T	MYO18B	invnorm_LAEDV_poisson_indexed	LAEF	5.3e-05	-0.0355436	chr22 rs133873 MYO18B	FALSE	0	0	0	P >= 5e-4	0.1	0.25
rs133885	22	26159289	A	G	MYO18B	invnorm_LAEDV_poisson_lvindexed|invnorm_LAEF_poisson|invnorm_LAESV_poisson_lvindexed|invnorm_la_spherical_max_lvindexed|invnorm_la_spherical_min_lvindexed	LAEF	3.6e-10	-0.046321	chr22 rs133885 MYO18B	TRUE	-2	2	-0.046321	P < 5e-8	1	1
rs79948214	1	51322205	G	A	FAF1	invnorm_LAEF_poisson	LAmin	1.3e-06	0.132725	chr1 rs79948214 FAF1	FALSE	1	1	0.132725	P < 5e-6	0.5	0.5
rs146518726	1	51535039	A	G	C1orf185	AF_Roselli2018	LAmin	0.0091	0.0644354	chr1 rs146518726 C1orf185	FALSE	0	0	0	P >= 5e-4	0.1	0.25
rs4484922	1	116310818	C	G	CASQ2	AF_Roselli2018	LAmin	2.5e-07	-0.0390122	chr1 rs4484922 CASQ2	FALSE	-1	1	-0.0390122	P < 5e-6	0.5	0.5
rs35504893	2	179421294	T	C	TTN	AF_Roselli2018	LAmin	0.0033	0.0253985	chr2 rs35504893 TTN	FALSE	0	0	0	P >= 5e-4	0.1	0.25
rs6715901	2	179650954	A	G	TTN	invnorm_LAEDV_poisson_indexed|invnorm_LAESV_poisson_indexed	LAmin	3.3e-07	0.0352869	chr2 rs6715901 TTN	FALSE	1	1	0.0352869	P < 5e-6	0.5	0.5
rs2634073	4	111665783	T	C	PITX2	invnorm_LAEDV_poisson_indexed|invnorm_LAESV_poisson_indexed	LAmin	2.5e-06	0.0441744	chr4 rs2634073 PITX2	FALSE	1	1	0.0441744	P < 5e-6	0.5	0.5
rs376439	14	23869029	G	A	MYH6	invnorm_LASV_poisson|invnorm_LASV_poisson_indexed	LAmin	0.1	0.0117744	chr14 rs376439 MYH6	FALSE	0	0	0	P >= 5e-4	0.1	0.25
rs28631169	14	23888183	T	C	MYH7	AF_Roselli2018	LAmin	0.67	-0.00352527	chr14 rs28631169 MYH7	FALSE	0	0	0	P >= 5e-4	0.1	0.25
rs4966014	15	99248018	C	T	IGF1R	invnorm_LAESV_poisson|invnorm_LAESV_poisson_indexed	LAmin	4.2e-09	0.0452336	chr15 rs4966014 IGF1R	TRUE	2	2	0.0452336	P < 5e-8	1	1
rs12908437	15	99287375	T	C	IGF1R	AF_Roselli2018	LAmin	0.00025	0.0264613	chr15 rs12908437 IGF1R	FALSE	0	0	0	P >= 5e-4	0.1	0.25
rs76774446	17	45046368	A	C	GOSR2	AF_Roselli2018	LAmin	3.9e-06	0.0471141	chr17 rs76774446 GOSR2	FALSE	1	1	0.0471141	P < 5e-6	0.5	0.5
rs8078336	17	45097337	T	G	GOSR2	invnorm_LAESV_poisson_indexed	LAmin	5.6e-08	0.123853	chr17 rs8078336 GOSR2	FALSE	1	1	0.123853	P < 5e-6	0.5	0.5
rs133873	22	26156505	A	T	MYO18B	invnorm_LAEDV_poisson_indexed	LAmin	1.4e-08	0.0471194	chr22 rs133873 MYO18B	TRUE	2	2	0.0471194	P < 5e-8	1	1
rs133885	22	26159289	A	G	MYO18B	invnorm_LAEDV_poisson_lvindexed|invnorm_LAEF_poisson|invnorm_LAESV_poisson_lvindexed|invnorm_la_spherical_max_lvindexed|invnorm_la_spherical_min_lvindexed	LAmin	1.8e-08	0.0391828	chr22 rs133885 MYO18B	TRUE	2	2	0.0391828	P < 5e-8	1	1
rs79948214	1	51322205	G	A	FAF1	invnorm_LAEF_poisson	LAmin BSA-Indexed	2.8e-07	0.154078	chr1 rs79948214 FAF1	FALSE	1	1	0.154078	P < 5e-6	0.5	0.5
rs146518726	1	51535039	A	G	C1orf185	AF_Roselli2018	LAmin BSA-Indexed	0.0031	0.0798458	chr1 rs146518726 C1orf185	FALSE	0	0	0	P >= 5e-4	0.1	0.25
rs4484922	1	116310818	C	G	CASQ2	AF_Roselli2018	LAmin BSA-Indexed	5.6e-07	-0.0406473	chr1 rs4484922 CASQ2	FALSE	-1	1	-0.0406473	P < 5e-6	0.5	0.5
rs35504893	2	179421294	T	C	TTN	AF_Roselli2018	LAmin BSA-Indexed	0.0029	0.0275431	chr2 rs35504893 TTN	FALSE	0	0	0	P >= 5e-4	0.1	0.25
rs6715901	2	179650954	A	G	TTN	invnorm_LAEDV_poisson_indexed|invnorm_LAESV_poisson_indexed	LAmin BSA-Indexed	4.5e-08	0.0405679	chr2 rs6715901 TTN	TRUE	2	2	0.0405679	P < 5e-8	1	1
rs2634073	4	111665783	T	C	PITX2	invnorm_LAEDV_poisson_indexed|invnorm_LAESV_poisson_indexed	LAmin BSA-Indexed	1.2e-08	0.0572217	chr4 rs2634073 PITX2	TRUE	2	2	0.0572217	P < 5e-8	1	1
rs376439	14	23869029	G	A	MYH6	invnorm_LASV_poisson|invnorm_LASV_poisson_indexed	LAmin BSA-Indexed	0.084	0.0137277	chr14 rs376439 MYH6	FALSE	0	0	0	P >= 5e-4	0.1	0.25
rs28631169	14	23888183	T	C	MYH7	AF_Roselli2018	LAmin BSA-Indexed	0.5	-0.00580738	chr14 rs28631169 MYH7	FALSE	0	0	0	P >= 5e-4	0.1	0.25
rs4966014	15	99248018	C	T	IGF1R	invnorm_LAESV_poisson|invnorm_LAESV_poisson_indexed	LAmin BSA-Indexed	1.8e-08	0.0465566	chr15 rs4966014 IGF1R	TRUE	2	2	0.0465566	P < 5e-8	1	1
rs12908437	15	99287375	T	C	IGF1R	AF_Roselli2018	LAmin BSA-Indexed	0.00041	0.0271862	chr15 rs12908437 IGF1R	FALSE	0	0	0	P >= 5e-4	0.1	0.25
rs76774446	17	45046368	A	C	GOSR2	AF_Roselli2018	LAmin BSA-Indexed	1.2e-05	0.0480904	chr17 rs76774446 GOSR2	FALSE	0	0	0	P >= 5e-4	0.1	0.25
rs8078336	17	45097337	T	G	GOSR2	invnorm_LAESV_poisson_indexed	LAmin BSA-Indexed	2.7e-08	0.137283	chr17 rs8078336 GOSR2	TRUE	2	2	0.137283	P < 5e-8	1	1
rs133873	22	26156505	A	T	MYO18B	invnorm_LAEDV_poisson_indexed	LAmin BSA-Indexed	1.1e-11	0.060148	chr22 rs133873 MYO18B	TRUE	2	2	0.060148	P < 5e-8	1	1
rs133885	22	26159289	A	G	MYO18B	invnorm_LAEDV_poisson_lvindexed|invnorm_LAEF_poisson|invnorm_LAESV_poisson_lvindexed|invnorm_la_spherical_max_lvindexed|invnorm_la_spherical_min_lvindexed	LAmin BSA-Indexed	2.3e-10	0.0473805	chr22 rs133885 MYO18B	TRUE	2	2	0.0473805	P < 5e-8	1	1
rs79948214	1	51322205	G	A	FAF1	invnorm_LAEF_poisson	LASV	0.59	-0.0148346	chr1 rs79948214 FAF1	FALSE	0	0	0	P >= 5e-4	0.1	0.25
rs146518726	1	51535039	A	G	C1orf185	AF_Roselli2018	LASV	0.37	-0.0215447	chr1 rs146518726 C1orf185	FALSE	0	0	0	P >= 5e-4	0.1	0.25
rs4484922	1	116310818	C	G	CASQ2	AF_Roselli2018	LASV	0.14	0.0114417	chr1 rs4484922 CASQ2	FALSE	0	0	0	P >= 5e-4	0.1	0.25
rs35504893	2	179421294	T	C	TTN	AF_Roselli2018	LASV	0.29	0.00952555	chr2 rs35504893 TTN	FALSE	0	0	0	P >= 5e-4	0.1	0.25
rs6715901	2	179650954	A	G	TTN	invnorm_LAEDV_poisson_indexed|invnorm_LAESV_poisson_indexed	LASV	0.00028	0.0254558	chr2 rs6715901 TTN	FALSE	0	0	0	P >= 5e-4	0.1	0.25
rs2634073	4	111665783	T	C	PITX2	invnorm_LAEDV_poisson_indexed|invnorm_LAESV_poisson_indexed	LASV	0.019	0.0219745	chr4 rs2634073 PITX2	FALSE	0	0	0	P >= 5e-4	0.1	0.25
rs376439	14	23869029	G	A	MYH6	invnorm_LASV_poisson|invnorm_LASV_poisson_indexed	LASV	2.7e-10	-0.045349	chr14 rs376439 MYH6	TRUE	-2	2	-0.045349	P < 5e-8	1	1
rs28631169	14	23888183	T	C	MYH7	AF_Roselli2018	LASV	8.4e-06	-0.0394222	chr14 rs28631169 MYH7	FALSE	0	0	0	P >= 5e-4	0.1	0.25
rs4966014	15	99248018	C	T	IGF1R	invnorm_LAESV_poisson|invnorm_LAESV_poisson_indexed	LASV	0.0033	0.0231625	chr15 rs4966014 IGF1R	FALSE	0	0	0	P >= 5e-4	0.1	0.25
rs12908437	15	99287375	T	C	IGF1R	AF_Roselli2018	LASV	0.048	0.0149362	chr15 rs12908437 IGF1R	FALSE	0	0	0	P >= 5e-4	0.1	0.25
rs76774446	17	45046368	A	C	GOSR2	AF_Roselli2018	LASV	0.15	0.015066	chr17 rs76774446 GOSR2	FALSE	0	0	0	P >= 5e-4	0.1	0.25
rs8078336	17	45097337	T	G	GOSR2	invnorm_LAESV_poisson_indexed	LASV	0.05	0.0450272	chr17 rs8078336 GOSR2	FALSE	0	0	0	P >= 5e-4	0.1	0.25
rs133873	22	26156505	A	T	MYO18B	invnorm_LAEDV_poisson_indexed	LASV	0.026	0.0186338	chr22 rs133873 MYO18B	FALSE	0	0	0	P >= 5e-4	0.1	0.25
rs133885	22	26159289	A	G	MYO18B	invnorm_LAEDV_poisson_lvindexed|invnorm_LAEF_poisson|invnorm_LAESV_poisson_lvindexed|invnorm_la_spherical_max_lvindexed|invnorm_la_spherical_min_lvindexed	LASV	0.74	-0.00276702	chr22 rs133885 MYO18B	FALSE	0	0	0	P >= 5e-4	0.1	0.25
rs79948214	1	51322205	G	A	FAF1	invnorm_LAEF_poisson	LASV BSA-Indexed	0.85	-0.00591328	chr1 rs79948214 FAF1	FALSE	0	0	0	P >= 5e-4	0.1	0.25
rs146518726	1	51535039	A	G	C1orf185	AF_Roselli2018	LASV BSA-Indexed	0.66	-0.0118802	chr1 rs146518726 C1orf185	FALSE	0	0	0	P >= 5e-4	0.1	0.25
rs4484922	1	116310818	C	G	CASQ2	AF_Roselli2018	LASV BSA-Indexed	0.041	0.0169939	chr1 rs4484922 CASQ2	FALSE	0	0	0	P >= 5e-4	0.1	0.25
rs35504893	2	179421294	T	C	TTN	AF_Roselli2018	LASV BSA-Indexed	0.59	0.00527525	chr2 rs35504893 TTN	FALSE	0	0	0	P >= 5e-4	0.1	0.25
rs6715901	2	179650954	A	G	TTN	invnorm_LAEDV_poisson_indexed|invnorm_LAESV_poisson_indexed	LASV BSA-Indexed	0.00018	0.0286004	chr2 rs6715901 TTN	FALSE	0	0	0	P >= 5e-4	0.1	0.25
rs2634073	4	111665783	T	C	PITX2	invnorm_LAEDV_poisson_indexed|invnorm_LAESV_poisson_indexed	LASV BSA-Indexed	0.00051	0.0358527	chr4 rs2634073 PITX2	FALSE	0	0	0	P >= 5e-4	0.1	0.25
rs376439	14	23869029	G	A	MYH6	invnorm_LASV_poisson|invnorm_LASV_poisson_indexed	LASV BSA-Indexed	8.1e-10	-0.0479615	chr14 rs376439 MYH6	TRUE	-2	2	-0.0479615	P < 5e-8	1	1
rs28631169	14	23888183	T	C	MYH7	AF_Roselli2018	LASV BSA-Indexed	1e-06	-0.0468076	chr14 rs28631169 MYH7	FALSE	-1	1	-0.0468076	P < 5e-6	0.5	0.5
rs4966014	15	99248018	C	T	IGF1R	invnorm_LAESV_poisson|invnorm_LAESV_poisson_indexed	LASV BSA-Indexed	0.031	0.01825	chr15 rs4966014 IGF1R	FALSE	0	0	0	P >= 5e-4	0.1	0.25
rs12908437	15	99287375	T	C	IGF1R	AF_Roselli2018	LASV BSA-Indexed	0.13	0.0121917	chr15 rs12908437 IGF1R	FALSE	0	0	0	P >= 5e-4	0.1	0.25
rs76774446	17	45046368	A	C	GOSR2	AF_Roselli2018	LASV BSA-Indexed	0.21	0.0142367	chr17 rs76774446 GOSR2	FALSE	0	0	0	P >= 5e-4	0.1	0.25
rs8078336	17	45097337	T	G	GOSR2	invnorm_LAESV_poisson_indexed	LASV BSA-Indexed	0.058	0.0482636	chr17 rs8078336 GOSR2	FALSE	0	0	0	P >= 5e-4	0.1	0.25
rs133873	22	26156505	A	T	MYO18B	invnorm_LAEDV_poisson_indexed	LASV BSA-Indexed	0.0003	0.03297	chr22 rs133873 MYO18B	FALSE	0	0	0	P >= 5e-4	0.1	0.25
rs133885	22	26159289	A	G	MYO18B	invnorm_LAEDV_poisson_lvindexed|invnorm_LAEF_poisson|invnorm_LAESV_poisson_lvindexed|invnorm_la_spherical_max_lvindexed|invnorm_la_spherical_min_lvindexed	LASV BSA-Indexed	0.72	0.00270791	chr22 rs133885 MYO18B	FALSE	0	0	0	P >= 5e-4	0.1	0.25
rs79948214	1	51322205	G	A	FAF1	invnorm_LAEF_poisson	LVEDV	0.29	0.0250799	chr1 rs79948214 FAF1	FALSE	0	0	0	P >= 5e-4	0.1	0.25
rs146518726	1	51535039	A	G	C1orf185	AF_Roselli2018	LVEDV	0.72	0.00859233	chr1 rs146518726 C1orf185	FALSE	0	0	0	P >= 5e-4	0.1	0.25
rs4484922	1	116310818	C	G	CASQ2	AF_Roselli2018	LVEDV	0.11	0.010139	chr1 rs4484922 CASQ2	FALSE	0	0	0	P >= 5e-4	0.1	0.25
rs35504893	2	179421294	T	C	TTN	AF_Roselli2018	LVEDV	2.4e-10	-0.0441703	chr2 rs35504893 TTN	TRUE	-2	2	-0.0441703	P < 5e-8	1	1
rs6715901	2	179650954	A	G	TTN	invnorm_LAEDV_poisson_indexed|invnorm_LAESV_poisson_indexed	LVEDV	0.00045	0.019338	chr2 rs6715901 TTN	FALSE	0	0	0	P >= 5e-4	0.1	0.25
rs2634073	4	111665783	T	C	PITX2	invnorm_LAEDV_poisson_indexed|invnorm_LAESV_poisson_indexed	LVEDV	0.46	0.00524479	chr4 rs2634073 PITX2	FALSE	0	0	0	P >= 5e-4	0.1	0.25
rs376439	14	23869029	G	A	MYH6	invnorm_LASV_poisson|invnorm_LASV_poisson_indexed	LVEDV	4.6e-07	-0.0280005	chr14 rs376439 MYH6	FALSE	-1	1	-0.0280005	P < 5e-6	0.5	0.5
rs28631169	14	23888183	T	C	MYH7	AF_Roselli2018	LVEDV	0.00061	-0.0231212	chr14 rs28631169 MYH7	FALSE	0	0	0	P >= 5e-4	0.1	0.25
rs4966014	15	99248018	C	T	IGF1R	invnorm_LAESV_poisson|invnorm_LAESV_poisson_indexed	LVEDV	0.01	0.0163223	chr15 rs4966014 IGF1R	FALSE	0	0	0	P >= 5e-4	0.1	0.25
rs12908437	15	99287375	T	C	IGF1R	AF_Roselli2018	LVEDV	0.42	0.00467274	chr15 rs12908437 IGF1R	FALSE	0	0	0	P >= 5e-4	0.1	0.25
rs76774446	17	45046368	A	C	GOSR2	AF_Roselli2018	LVEDV	4.9e-06	0.037323	chr17 rs76774446 GOSR2	FALSE	1	1	0.037323	P < 5e-6	0.5	0.5
rs8078336	17	45097337	T	G	GOSR2	invnorm_LAESV_poisson_indexed	LVEDV	2.9e-05	0.0756579	chr17 rs8078336 GOSR2	FALSE	0	0	0	P >= 5e-4	0.1	0.25
rs133873	22	26156505	A	T	MYO18B	invnorm_LAEDV_poisson_indexed	LVEDV	0.87	-0.00217886	chr22 rs133873 MYO18B	FALSE	0	0	0	P >= 5e-4	0.1	0.25
rs133885	22	26159289	A	G	MYO18B	invnorm_LAEDV_poisson_lvindexed|invnorm_LAEF_poisson|invnorm_LAESV_poisson_lvindexed|invnorm_la_spherical_max_lvindexed|invnorm_la_spherical_min_lvindexed	LVEDV	0.00053	-0.0191359	chr22 rs133885 MYO18B	FALSE	0	0	0	P >= 5e-4	0.1	0.25
rs79948214	1	51322205	G	A	FAF1	invnorm_LAEF_poisson	LVESV	0.00068	0.0738761	chr1 rs79948214 FAF1	FALSE	0	0	0	P >= 5e-4	0.1	0.25
rs146518726	1	51535039	A	G	C1orf185	AF_Roselli2018	LVESV	0.049	0.0382562	chr1 rs146518726 C1orf185	FALSE	0	0	0	P >= 5e-4	0.1	0.25
rs4484922	1	116310818	C	G	CASQ2	AF_Roselli2018	LVESV	0.24	0.00796531	chr1 rs4484922 CASQ2	FALSE	0	0	0	P >= 5e-4	0.1	0.25
rs35504893	2	179421294	T	C	TTN	AF_Roselli2018	LVESV	4.6e-20	-0.067407	chr2 rs35504893 TTN	TRUE	-2	2	-0.067407	P < 5e-8	1	1
rs6715901	2	179650954	A	G	TTN	invnorm_LAEDV_poisson_indexed|invnorm_LAESV_poisson_indexed	LVESV	0.22	0.00765193	chr2 rs6715901 TTN	FALSE	0	0	0	P >= 5e-4	0.1	0.25
rs2634073	4	111665783	T	C	PITX2	invnorm_LAEDV_poisson_indexed|invnorm_LAESV_poisson_indexed	LVESV	0.77	0.00321154	chr4 rs2634073 PITX2	FALSE	0	0	0	P >= 5e-4	0.1	0.25
rs376439	14	23869029	G	A	MYH6	invnorm_LASV_poisson|invnorm_LASV_poisson_indexed	LVESV	0.0097	-0.0149483	chr14 rs376439 MYH6	FALSE	0	0	0	P >= 5e-4	0.1	0.25
rs28631169	14	23888183	T	C	MYH7	AF_Roselli2018	LVESV	0.046	-0.0139436	chr14 rs28631169 MYH7	FALSE	0	0	0	P >= 5e-4	0.1	0.25
rs4966014	15	99248018	C	T	IGF1R	invnorm_LAESV_poisson|invnorm_LAESV_poisson_indexed	LVESV	0.088	0.0114084	chr15 rs4966014 IGF1R	FALSE	0	0	0	P >= 5e-4	0.1	0.25
rs12908437	15	99287375	T	C	IGF1R	AF_Roselli2018	LVESV	0.95	6.79e-05	chr15 rs12908437 IGF1R	FALSE	0	0	0	P >= 5e-4	0.1	0.25
rs76774446	17	45046368	A	C	GOSR2	AF_Roselli2018	LVESV	0.00093	0.0277308	chr17 rs76774446 GOSR2	FALSE	0	0	0	P >= 5e-4	0.1	0.25
rs8078336	17	45097337	T	G	GOSR2	invnorm_LAESV_poisson_indexed	LVESV	0.0081	0.0485292	chr17 rs8078336 GOSR2	FALSE	0	0	0	P >= 5e-4	0.1	0.25
rs133873	22	26156505	A	T	MYO18B	invnorm_LAEDV_poisson_indexed	LVESV	0.76	-0.00263531	chr22 rs133873 MYO18B	FALSE	0	0	0	P >= 5e-4	0.1	0.25
rs133885	22	26159289	A	G	MYO18B	invnorm_LAEDV_poisson_lvindexed|invnorm_LAEF_poisson|invnorm_LAESV_poisson_lvindexed|invnorm_la_spherical_max_lvindexed|invnorm_la_spherical_min_lvindexed	LVESV	0.00018	-0.0205301	chr22 rs133885 MYO18B	FALSE	0	0	0	P >= 5e-4	0.1	0.25
